# Supplementary material for: HIGD1B, as a novel prognostic biomarker, is involved in regulating the tumor microenvironment and immune cell infiltration; its overexpression leads to poor prognosis in gastric cancer patients
Source: Front Immunol. 2024 Jul 23;15:1415148. doi: 10.3389/fimmu.2024.1415148 (PMC11300267; doi:10.3389/fimmu.2024.1415148)
Supplement: Supplementary file 2 [file Table_2.xlsx]

## Sheet: HIGD1B pan-cancer non paired
sample_id	status	type	HIGD1B
TCGA-02-0047-01A-01R-1849-01	Tumor	GBM	3.31181
TCGA-02-0055-01A-01R-1849-01	Tumor	GBM	1.78898
TCGA-02-2483-01A-01R-1849-01	Tumor	GBM	5.12091
TCGA-02-2485-01A-01R-1849-01	Tumor	GBM	4.5313
TCGA-02-2486-01A-01R-1849-01	Tumor	GBM	2.14819
TCGA-04-1331-01A-01R-1569-13	Tumor	OV	1.96934
TCGA-04-1332-01A-01R-1564-13	Tumor	OV	1.76842
TCGA-04-1338-01A-01R-1564-13	Tumor	OV	1.55866
TCGA-04-1341-01A-01R-1564-13	Tumor	OV	1.30176
TCGA-04-1343-01A-01R-1564-13	Tumor	OV	1.73669
TCGA-04-1347-01A-01R-1564-13	Tumor	OV	1.96993
TCGA-04-1350-01A-01R-1565-13	Tumor	OV	0.651591
TCGA-04-1356-01A-01R-1569-13	Tumor	OV	0.933724
TCGA-04-1357-01A-01R-1565-13	Tumor	OV	1.4689
TCGA-04-1361-01A-01R-1565-13	Tumor	OV	1.61471
TCGA-04-1362-01A-01R-1565-13	Tumor	OV	1.41576
TCGA-04-1364-01A-01R-1565-13	Tumor	OV	2.01618
TCGA-04-1365-01A-01R-1565-13	Tumor	OV	0.941031
TCGA-04-1514-01A-01R-1566-13	Tumor	OV	1.66934
TCGA-04-1519-01A-01R-1565-13	Tumor	OV	1.10715
TCGA-04-1530-01A-02R-1569-13	Tumor	OV	1.57114
TCGA-04-1536-01A-01R-1566-13	Tumor	OV	1.00648
TCGA-04-1542-01A-01R-1566-13	Tumor	OV	1.40278
TCGA-04-1648-01A-01R-1567-13	Tumor	OV	0.899485
TCGA-04-1651-01A-01R-1567-13	Tumor	OV	0.796515
TCGA-04-1655-01A-01R-1566-13	Tumor	OV	1.0224
TCGA-05-4244-01A-01R-1107-07	Tumor	LUAD	3.05078
TCGA-05-4249-01A-01R-1107-07	Tumor	LUAD	3.23894
TCGA-05-4250-01A-01R-1107-07	Tumor	LUAD	2.77949
TCGA-05-4382-01A-01R-1206-07	Tumor	LUAD	2.16366
TCGA-05-4384-01A-01R-1755-07	Tumor	LUAD	4.6306
TCGA-05-4389-01A-01R-1206-07	Tumor	LUAD	1.78002
TCGA-05-4390-01A-02R-1755-07	Tumor	LUAD	1.83649
TCGA-05-4395-01A-01R-1206-07	Tumor	LUAD	1.78622
TCGA-05-4396-01A-21R-1858-07	Tumor	LUAD	3.71017
TCGA-05-4397-01A-01R-1206-07	Tumor	LUAD	1.82036
TCGA-05-4398-01A-01R-1206-07	Tumor	LUAD	1.92037
TCGA-05-4402-01A-01R-1206-07	Tumor	LUAD	2.00551
TCGA-05-4403-01A-01R-1206-07	Tumor	LUAD	3.33723
TCGA-05-4405-01A-21R-1858-07	Tumor	LUAD	3.10079
TCGA-05-4410-01A-21R-1858-07	Tumor	LUAD	1.73708
TCGA-05-4415-01A-22R-1858-07	Tumor	LUAD	1.3662
TCGA-05-4417-01A-22R-1858-07	Tumor	LUAD	3.23308
TCGA-05-4418-01A-01R-1206-07	Tumor	LUAD	1.65375
TCGA-05-4420-01A-01R-1206-07	Tumor	LUAD	2.6192
TCGA-05-4422-01A-01R-1206-07	Tumor	LUAD	2.11786
TCGA-05-4424-01A-22R-1858-07	Tumor	LUAD	3.69195
TCGA-05-4425-01A-01R-1755-07	Tumor	LUAD	0.551098
TCGA-05-4426-01A-01R-1206-07	Tumor	LUAD	2.60148
TCGA-05-4427-01A-21R-1858-07	Tumor	LUAD	2.3949
TCGA-05-4430-01A-02R-1206-07	Tumor	LUAD	4.26713
TCGA-05-4432-01A-01R-1206-07	Tumor	LUAD	2.11587
TCGA-05-4433-01A-22R-1858-07	Tumor	LUAD	2.32907
TCGA-05-4434-01A-01R-1206-07	Tumor	LUAD	2.21064
TCGA-05-5420-01A-01R-1628-07	Tumor	LUAD	2.47441
TCGA-05-5423-01A-01R-1628-07	Tumor	LUAD	3.4542
TCGA-05-5425-01A-02R-1628-07	Tumor	LUAD	3.38999
TCGA-05-5428-01A-01R-1628-07	Tumor	LUAD	3.61958
TCGA-05-5429-01A-01R-1628-07	Tumor	LUAD	2.30498
TCGA-05-5715-01A-01R-1628-07	Tumor	LUAD	2.54974
TCGA-06-0125-01A-01R-1849-01	Tumor	GBM	4.31218
TCGA-06-0125-02A-11R-2005-01	Tumor	GBM	3.15406
TCGA-06-0129-01A-01R-1849-01	Tumor	GBM	3.10886
TCGA-06-0130-01A-01R-1849-01	Tumor	GBM	3.20674
TCGA-06-0132-01A-02R-1849-01	Tumor	GBM	4.46152
TCGA-06-0138-01A-02R-1849-01	Tumor	GBM	6.31371
TCGA-06-0139-01A-01R-1849-01	Tumor	GBM	5.26373
TCGA-06-0141-01A-01R-1849-01	Tumor	GBM	3.9571
TCGA-06-0152-02A-01R-2005-01	Tumor	GBM	4.38759
TCGA-06-0156-01A-02R-1849-01	Tumor	GBM	4.06256
TCGA-06-0156-01A-03R-1849-01	Tumor	GBM	4.37014
TCGA-06-0157-01A-01R-1849-01	Tumor	GBM	5.01126
TCGA-06-0158-01A-01R-1849-01	Tumor	GBM	4.40518
TCGA-06-0168-01A-01R-1849-01	Tumor	GBM	4.38849
TCGA-06-0171-02A-11R-2005-01	Tumor	GBM	3.36674
TCGA-06-0174-01A-01R-1849-01	Tumor	GBM	4.77161
TCGA-06-0178-01A-01R-1849-01	Tumor	GBM	4.55805
TCGA-06-0184-01A-01R-1849-01	Tumor	GBM	4.7342
TCGA-06-0187-01A-01R-1849-01	Tumor	GBM	4.07595
TCGA-06-0190-01A-01R-1849-01	Tumor	GBM	4.13364
TCGA-06-0190-02A-01R-2005-01	Tumor	GBM	1.83176
TCGA-06-0210-01A-01R-1849-01	Tumor	GBM	3.20185
TCGA-06-0210-02A-01R-2005-01	Tumor	GBM	4.43575
TCGA-06-0211-01A-01R-1849-01	Tumor	GBM	4.75796
TCGA-06-0211-01B-01R-1849-01	Tumor	GBM	4.74936
TCGA-06-0211-02A-02R-2005-01	Tumor	GBM	5.14536
TCGA-06-0219-01A-01R-1849-01	Tumor	GBM	5.35909
TCGA-06-0221-02A-11R-2005-01	Tumor	GBM	3.13532
TCGA-06-0238-01A-02R-1849-01	Tumor	GBM	4.97146
TCGA-06-0644-01A-02R-1849-01	Tumor	GBM	3.12128
TCGA-06-0645-01A-01R-1849-01	Tumor	GBM	4.56362
TCGA-06-0646-01A-01R-1849-01	Tumor	GBM	4.0125
TCGA-06-0649-01B-01R-1849-01	Tumor	GBM	4.06503
TCGA-06-0675-11A-32R-A36H-07	Normal	GBM	3.83922
TCGA-06-0678-11A-32R-A36H-07	Normal	GBM	3.58715
TCGA-06-0680-11A-32R-A36H-07	Normal	GBM	3.78371
TCGA-06-0681-11A-41R-A36H-07	Normal	GBM	3.83551
TCGA-06-0686-01A-01R-1849-01	Tumor	GBM	4.9941
TCGA-06-0743-01A-01R-1849-01	Tumor	GBM	4.50531
TCGA-06-0744-01A-01R-1849-01	Tumor	GBM	5.37905
TCGA-06-0745-01A-01R-1849-01	Tumor	GBM	5.58175
TCGA-06-0747-01A-01R-1849-01	Tumor	GBM	3.41125
TCGA-06-0749-01A-01R-1849-01	Tumor	GBM	4.23179
TCGA-06-0750-01A-01R-1849-01	Tumor	GBM	4.87698
TCGA-06-0878-01A-01R-1849-01	Tumor	GBM	3.36747
TCGA-06-0882-01A-01R-1849-01	Tumor	GBM	3.95836
TCGA-06-1804-01A-01R-1849-01	Tumor	GBM	3.34036
TCGA-06-2557-01A-01R-1849-01	Tumor	GBM	3.69706
TCGA-06-2558-01A-01R-1849-01	Tumor	GBM	5.75839
TCGA-06-2559-01A-01R-1849-01	Tumor	GBM	4.46789
TCGA-06-2561-01A-02R-1849-01	Tumor	GBM	3.52903
TCGA-06-2562-01A-01R-1849-01	Tumor	GBM	4.75339
TCGA-06-2563-01A-01R-1849-01	Tumor	GBM	5.05781
TCGA-06-2564-01A-01R-1849-01	Tumor	GBM	4.69563
TCGA-06-2565-01A-01R-1849-01	Tumor	GBM	4.85655
TCGA-06-2567-01A-01R-1849-01	Tumor	GBM	4.48312
TCGA-06-2569-01A-01R-1849-01	Tumor	GBM	3.72221
TCGA-06-2570-01A-01R-1849-01	Tumor	GBM	5.34491
TCGA-06-5408-01A-01R-1849-01	Tumor	GBM	4.12398
TCGA-06-5410-01A-01R-1849-01	Tumor	GBM	4.40894
TCGA-06-5411-01A-01R-1849-01	Tumor	GBM	5.23166
TCGA-06-5412-01A-01R-1849-01	Tumor	GBM	5.74152
TCGA-06-5413-01A-01R-1849-01	Tumor	GBM	5.17262
TCGA-06-5414-01A-01R-1849-01	Tumor	GBM	4.89666
TCGA-06-5416-01A-01R-1849-01	Tumor	GBM	4.54314
TCGA-06-5417-01A-01R-1849-01	Tumor	GBM	4.50034
TCGA-06-5418-01A-01R-1849-01	Tumor	GBM	4.10766
TCGA-06-5856-01A-01R-1849-01	Tumor	GBM	5.16794
TCGA-06-5858-01A-01R-1849-01	Tumor	GBM	4.91178
TCGA-06-5859-01A-01R-1849-01	Tumor	GBM	3.34792
TCGA-06-AABW-11A-31R-A36H-07	Normal	GBM	3.55652
TCGA-08-0386-01A-01R-1849-01	Tumor	GBM	3.95305
TCGA-09-0364-01A-02R-1564-13	Tumor	OV	1.50675
TCGA-09-0366-01A-01R-1564-13	Tumor	OV	1.03872
TCGA-09-0367-01A-01R-1564-13	Tumor	OV	0.99081
TCGA-09-0369-01A-01R-1564-13	Tumor	OV	3.42093
TCGA-09-1659-01B-01R-1564-13	Tumor	OV	2.07994
TCGA-09-1661-01B-01R-1566-13	Tumor	OV	1.51304
TCGA-09-1662-01A-01R-1566-13	Tumor	OV	1.85826
TCGA-09-1665-01B-01R-1566-13	Tumor	OV	0.948227
TCGA-09-1666-01A-01R-1566-13	Tumor	OV	1.50396
TCGA-09-1667-01C-01R-1566-13	Tumor	OV	0.884559
TCGA-09-1668-01B-01R-1566-13	Tumor	OV	0.881586
TCGA-09-1669-01A-01R-1566-13	Tumor	OV	1.7137
TCGA-09-1670-01A-01R-1566-13	Tumor	OV	0.865365
TCGA-09-1673-01A-01R-1566-13	Tumor	OV	1.50111
TCGA-09-2044-01B-01R-1568-13	Tumor	OV	1.82044
TCGA-09-2045-01A-01R-1568-13	Tumor	OV	1.52882
TCGA-09-2048-01A-01R-1568-13	Tumor	OV	2.31278
TCGA-09-2051-01A-01R-1568-13	Tumor	OV	1.39545
TCGA-09-2053-01C-01R-1568-13	Tumor	OV	1.0857
TCGA-09-2054-01A-01R-1568-13	Tumor	OV	1.85981
TCGA-09-2056-01B-01R-1568-13	Tumor	OV	1.80554
TCGA-10-0927-01A-02R-1564-13	Tumor	OV	1.41916
TCGA-10-0928-01A-02R-1564-13	Tumor	OV	1.74127
TCGA-10-0931-01A-01R-1564-13	Tumor	OV	1.5211
TCGA-10-0933-01A-01R-1569-13	Tumor	OV	1.1705
TCGA-10-0936-01A-01R-1564-13	Tumor	OV	1.65439
TCGA-10-0937-01A-02R-1564-13	Tumor	OV	0.584482
TCGA-10-0938-01A-02R-1564-13	Tumor	OV	1.50853
TCGA-12-0616-01A-01R-1849-01	Tumor	GBM	4.2372
TCGA-12-0618-01A-01R-1849-01	Tumor	GBM	3.25642
TCGA-12-0619-01A-01R-1849-01	Tumor	GBM	3.58895
TCGA-12-0821-01A-01R-1849-01	Tumor	GBM	5.13069
TCGA-12-1597-01B-01R-1849-01	Tumor	GBM	4.86095
TCGA-12-3650-01A-01R-1849-01	Tumor	GBM	4.92448
TCGA-12-3652-01A-01R-1849-01	Tumor	GBM	4.20382
TCGA-12-3653-01A-01R-1849-01	Tumor	GBM	3.95294
TCGA-12-5295-01A-01R-1849-01	Tumor	GBM	4.39087
TCGA-12-5299-01A-02R-1849-01	Tumor	GBM	3.86831
TCGA-13-0714-01A-01R-1564-13	Tumor	OV	1.3417
TCGA-13-0720-01A-01R-1564-13	Tumor	OV	0.789354
TCGA-13-0724-01A-01R-1564-13	Tumor	OV	1.77395
TCGA-13-0725-01A-01R-1564-13	Tumor	OV	2.33113
TCGA-13-0726-01A-01R-1564-13	Tumor	OV	0.738725
TCGA-13-0727-01A-01R-1564-13	Tumor	OV	1.3514
TCGA-13-0730-01A-01R-1564-13	Tumor	OV	1.84792
TCGA-13-0762-01A-01R-1564-13	Tumor	OV	0.849038
TCGA-13-0765-01A-01R-1564-13	Tumor	OV	0.637657
TCGA-13-0766-01A-02R-1564-13	Tumor	OV	1.46963
TCGA-13-0768-01A-01R-1569-13	Tumor	OV	2.26748
TCGA-13-0795-01A-01R-1564-13	Tumor	OV	1.8074
TCGA-13-0797-01A-01R-1564-13	Tumor	OV	1.302
TCGA-13-0800-01A-01R-1564-13	Tumor	OV	1.51111
TCGA-13-0804-01A-01R-1564-13	Tumor	OV	2.01393
TCGA-13-0883-01A-02R-1569-13	Tumor	OV	1.569
TCGA-13-0884-01B-01R-1565-13	Tumor	OV	0.805458
TCGA-13-0885-01A-02R-1569-13	Tumor	OV	1.14379
TCGA-13-0886-01A-01R-1569-13	Tumor	OV	2.25547
TCGA-13-0887-01A-01R-1564-13	Tumor	OV	1.09876
TCGA-13-0888-01A-01R-1564-13	Tumor	OV	1.46064
TCGA-13-0891-01A-01R-1564-13	Tumor	OV	1.6263
TCGA-13-0893-01B-01R-1565-13	Tumor	OV	1.56589
TCGA-13-0897-01A-01R-1564-13	Tumor	OV	0.60739
TCGA-13-0900-01B-01R-1565-13	Tumor	OV	1.49549
TCGA-13-0901-01B-01R-1565-13	Tumor	OV	2.1515
TCGA-13-0905-01B-01R-1565-13	Tumor	OV	0.890096
TCGA-13-0906-01A-01R-1564-13	Tumor	OV	1.55631
TCGA-13-0908-01B-01R-1565-13	Tumor	OV	1.59235
TCGA-13-0911-01A-01R-1564-13	Tumor	OV	1.8876
TCGA-13-0913-02A-01R-1564-13	Tumor	OV	0.833578
TCGA-13-0916-01A-01R-1564-13	Tumor	OV	2.27352
TCGA-13-0920-01A-01R-1564-13	Tumor	OV	1.11863
TCGA-13-0923-01A-01R-1564-13	Tumor	OV	0.74528
TCGA-13-0924-01A-01R-1564-13	Tumor	OV	1.44493
TCGA-13-1403-01A-01R-1565-13	Tumor	OV	1.61824
TCGA-13-1404-01A-01R-1565-13	Tumor	OV	1.19528
TCGA-13-1405-01A-01R-1565-13	Tumor	OV	1.73031
TCGA-13-1407-01A-01R-1565-13	Tumor	OV	0.585924
TCGA-13-1408-01A-01R-1565-13	Tumor	OV	2.35997
TCGA-13-1409-01A-01R-1565-13	Tumor	OV	1.41397
TCGA-13-1410-01A-01R-1565-13	Tumor	OV	1.09667
TCGA-13-1411-01A-01R-1565-13	Tumor	OV	1.78985
TCGA-13-1477-01A-01R-1565-13	Tumor	OV	0.87633
TCGA-13-1483-01A-01R-1565-13	Tumor	OV	1.75356
TCGA-13-1485-01A-02R-1565-13	Tumor	OV	1.58482
TCGA-13-1487-01A-01R-1565-13	Tumor	OV	1.62242
TCGA-13-1488-01A-01R-1565-13	Tumor	OV	1.41868
TCGA-13-1489-01A-01R-1565-13	Tumor	OV	0.915865
TCGA-13-1489-02A-01R-1565-13	Tumor	OV	0.883777
TCGA-13-1492-01A-01R-1565-13	Tumor	OV	1.38929
TCGA-13-1495-01A-01R-1565-13	Tumor	OV	0.799502
TCGA-13-1496-01A-01R-1565-13	Tumor	OV	0.827575
TCGA-13-1497-01A-01R-1565-13	Tumor	OV	1.40026
TCGA-13-1498-01A-01R-1565-13	Tumor	OV	0.704252
TCGA-13-1499-01A-01R-1565-13	Tumor	OV	1.96066
TCGA-13-1501-01A-01R-1565-13	Tumor	OV	1.77235
TCGA-13-1505-01A-01R-1565-13	Tumor	OV	1.05568
TCGA-13-1506-01A-01R-1565-13	Tumor	OV	0.916324
TCGA-13-1507-01A-01R-1565-13	Tumor	OV	2.09798
TCGA-13-1509-01A-01R-1565-13	Tumor	OV	2.04625
TCGA-13-1510-01A-02R-1565-13	Tumor	OV	1.65517
TCGA-13-1511-01A-01R-1565-13	Tumor	OV	1.78312
TCGA-13-1512-01A-01R-1565-13	Tumor	OV	1.36132
TCGA-13-2060-01A-01R-1568-13	Tumor	OV	1.38471
TCGA-13-A5FT-01A-11R-A406-31	Tumor	OV	1.5006
TCGA-14-0736-02A-01R-2005-01	Tumor	GBM	4.59091
TCGA-14-0781-01B-01R-1849-01	Tumor	GBM	5.16587
TCGA-14-0787-01A-01R-1849-01	Tumor	GBM	4.00745
TCGA-14-0789-01A-01R-1849-01	Tumor	GBM	3.56063
TCGA-14-0790-01B-01R-1849-01	Tumor	GBM	4.04738
TCGA-14-0817-01A-01R-1849-01	Tumor	GBM	4.96028
TCGA-14-0871-01A-01R-1849-01	Tumor	GBM	2.60763
TCGA-14-1034-01A-01R-1849-01	Tumor	GBM	3.63319
TCGA-14-1034-02B-01R-2005-01	Tumor	GBM	2.68509
TCGA-14-1402-02A-01R-2005-01	Tumor	GBM	3.68047
TCGA-14-1823-01A-01R-1849-01	Tumor	GBM	4.20746
TCGA-14-1825-01A-01R-1850-01	Tumor	GBM	5.45169
TCGA-14-1829-01A-01R-1850-01	Tumor	GBM	5.9101
TCGA-14-2554-01A-01R-1850-01	Tumor	GBM	4.66393
TCGA-15-0742-01A-01R-1850-01	Tumor	GBM	4.48762
TCGA-15-1444-01A-02R-1850-01	Tumor	GBM	4.40512
TCGA-16-0846-01A-01R-1850-01	Tumor	GBM	3.98142
TCGA-16-1045-01B-01R-1850-01	Tumor	GBM	5.06907
TCGA-18-3406-01A-01R-0980-07	Tumor	LUSC	2.93026
TCGA-18-3407-01A-01R-0980-07	Tumor	LUSC	2.2883
TCGA-18-3408-01A-01R-0980-07	Tumor	LUSC	3.1923
TCGA-18-3409-01A-01R-0980-07	Tumor	LUSC	3.09129
TCGA-18-3410-01A-01R-0980-07	Tumor	LUSC	1.56379
TCGA-18-3411-01A-01R-0980-07	Tumor	LUSC	1.37568
TCGA-18-3412-01A-01R-0980-07	Tumor	LUSC	2.31226
TCGA-18-3414-01A-01R-0980-07	Tumor	LUSC	1.73847
TCGA-18-3415-01A-01R-0980-07	Tumor	LUSC	2.14205
TCGA-18-3416-01A-01R-0980-07	Tumor	LUSC	1.30445
TCGA-18-3417-01A-01R-1443-07	Tumor	LUSC	2.03365
TCGA-18-3419-01A-01R-0980-07	Tumor	LUSC	1.76715
TCGA-18-3421-01A-01R-0980-07	Tumor	LUSC	2.23631
TCGA-18-4083-01A-01R-1100-07	Tumor	LUSC	2.53142
TCGA-18-4086-01A-01R-1100-07	Tumor	LUSC	1.71
TCGA-18-4721-01A-01R-1443-07	Tumor	LUSC	2.29828
TCGA-18-5592-01A-01R-1635-07	Tumor	LUSC	1.07101
TCGA-18-5595-01A-01R-1635-07	Tumor	LUSC	2.72825
TCGA-19-0957-02A-11R-2005-01	Tumor	GBM	2.98983
TCGA-19-1389-02A-21R-2005-01	Tumor	GBM	2.43534
TCGA-19-1390-01A-01R-1850-01	Tumor	GBM	3.24338
TCGA-19-1787-01B-01R-1850-01	Tumor	GBM	3.05113
TCGA-19-2619-01A-01R-1850-01	Tumor	GBM	4.6683
TCGA-19-2620-01A-01R-1850-01	Tumor	GBM	4.44897
TCGA-19-2624-01A-01R-1850-01	Tumor	GBM	4.28806
TCGA-19-2625-01A-01R-1850-01	Tumor	GBM	3.21521
TCGA-19-2629-01A-01R-1850-01	Tumor	GBM	4.04843
TCGA-19-4065-01A-01R-2005-01	Tumor	GBM	4.24648
TCGA-19-4065-02A-11R-2005-01	Tumor	GBM	3.03102
TCGA-19-5960-01A-11R-1850-01	Tumor	GBM	2.50129
TCGA-20-0987-01A-02R-1564-13	Tumor	OV	1.34744
TCGA-20-0991-01A-01R-1564-13	Tumor	OV	0.692159
TCGA-20-1682-01A-01R-1564-13	Tumor	OV	2.31095
TCGA-20-1683-01A-01R-1566-13	Tumor	OV	2.10796
TCGA-20-1686-01A-01R-1566-13	Tumor	OV	2.71356
TCGA-20-1687-01A-01R-1566-13	Tumor	OV	1.49472
TCGA-21-1070-01A-01R-0692-07	Tumor	LUSC	1.56969
TCGA-21-1071-01A-01R-0692-07	Tumor	LUSC	1.3055
TCGA-21-1072-01A-01R-0692-07	Tumor	LUSC	1.76218
TCGA-21-1075-01A-01R-0692-07	Tumor	LUSC	2.4994
TCGA-21-1076-01A-01R-0692-07	Tumor	LUSC	3.17695
TCGA-21-1076-01A-02R-0692-07	Tumor	LUSC	3.15753
TCGA-21-1077-01A-01R-0692-07	Tumor	LUSC	1.87558
TCGA-21-1078-01A-01R-0692-07	Tumor	LUSC	2.23205
TCGA-21-1079-01A-01R-0692-07	Tumor	LUSC	2.23502
TCGA-21-1080-01A-01R-0692-07	Tumor	LUSC	2.52972
TCGA-21-1081-01A-01R-0692-07	Tumor	LUSC	1.68374
TCGA-21-1082-01A-01R-0692-07	Tumor	LUSC	1.77981
TCGA-21-1083-01A-01R-0692-07	Tumor	LUSC	2.3497
TCGA-21-5782-01A-01R-1635-07	Tumor	LUSC	2.4959
TCGA-21-5783-01A-41R-2187-07	Tumor	LUSC	1.64727
TCGA-21-5784-01A-01R-1635-07	Tumor	LUSC	3.18615
TCGA-21-5786-01A-01R-1635-07	Tumor	LUSC	2.0857
TCGA-21-5787-01A-01R-1635-07	Tumor	LUSC	1.24592
TCGA-21-A5DI-01A-31R-A26W-07	Tumor	LUSC	2.25755
TCGA-22-0940-01A-01R-0692-07	Tumor	LUSC	1.59913
TCGA-22-0944-01A-01R-0692-07	Tumor	LUSC	1.94624
TCGA-22-1000-01A-01R-A32Z-07	Tumor	LUSC	2.88866
TCGA-22-1002-01A-01R-0692-07	Tumor	LUSC	3.69933
TCGA-22-1005-01A-01R-0692-07	Tumor	LUSC	3.06968
TCGA-22-1011-01A-01R-0692-07	Tumor	LUSC	1.95528
TCGA-22-1012-01A-01R-0692-07	Tumor	LUSC	2.38551
TCGA-22-1016-01A-01R-0692-07	Tumor	LUSC	4.07156
TCGA-22-1017-01A-01R-0692-07	Tumor	LUSC	3.02765
TCGA-22-4591-01A-01R-1201-07	Tumor	LUSC	2.59691
TCGA-22-4593-01A-21R-1820-07	Tumor	LUSC	2.53918
TCGA-22-4593-11A-01R-1820-07	Normal	LUSC	5.0029
TCGA-22-4594-01A-01R-1201-07	Tumor	LUSC	1.86532
TCGA-22-4595-01A-01R-1201-07	Tumor	LUSC	1.1853
TCGA-22-4596-01A-01R-1201-07	Tumor	LUSC	3.13297
TCGA-22-4599-01A-01R-1443-07	Tumor	LUSC	1.6914
TCGA-22-4601-01A-01R-1443-07	Tumor	LUSC	2.35038
TCGA-22-4604-01A-01R-1201-07	Tumor	LUSC	2.00978
TCGA-22-4605-01A-21R-2125-07	Tumor	LUSC	2.97352
TCGA-22-4607-01A-01R-1201-07	Tumor	LUSC	2.16269
TCGA-22-4609-01A-21R-2125-07	Tumor	LUSC	2.81678
TCGA-22-4609-11A-01R-2125-07	Normal	LUSC	4.84329
TCGA-22-4613-01A-01R-1443-07	Tumor	LUSC	1.53027
TCGA-22-5471-01A-01R-1635-07	Tumor	LUSC	1.84732
TCGA-22-5471-11A-01R-1635-07	Normal	LUSC	5.31399
TCGA-22-5472-01A-01R-1635-07	Tumor	LUSC	3.75263
TCGA-22-5472-11A-11R-1635-07	Normal	LUSC	4.77074
TCGA-22-5473-01A-01R-1635-07	Tumor	LUSC	1.69528
TCGA-22-5474-01A-01R-1635-07	Tumor	LUSC	1.96381
TCGA-22-5477-01A-01R-1635-07	Tumor	LUSC	2.85002
TCGA-22-5478-01A-01R-1635-07	Tumor	LUSC	1.41321
TCGA-22-5478-11A-11R-1635-07	Normal	LUSC	5.1836
TCGA-22-5479-01A-31R-1949-07	Tumor	LUSC	1.3729
TCGA-22-5480-01A-01R-1635-07	Tumor	LUSC	1.88139
TCGA-22-5481-01A-31R-1949-07	Tumor	LUSC	1.89476
TCGA-22-5481-11A-01R-1949-07	Normal	LUSC	5.35025
TCGA-22-5482-01A-01R-1635-07	Tumor	LUSC	1.6226
TCGA-22-5482-11A-01R-1635-07	Normal	LUSC	5.87124
TCGA-22-5483-01A-01R-1820-07	Tumor	LUSC	2.01724
TCGA-22-5483-11A-11R-1820-07	Normal	LUSC	4.57664
TCGA-22-5485-01A-01R-1635-07	Tumor	LUSC	3.06043
TCGA-22-5489-01A-01R-1635-07	Tumor	LUSC	2.00798
TCGA-22-5489-11A-01R-1635-07	Normal	LUSC	5.86873
TCGA-22-5491-01A-01R-1635-07	Tumor	LUSC	1.5656
TCGA-22-5491-11A-01R-1858-07	Normal	LUSC	5.95623
TCGA-22-5492-01A-01R-1635-07	Tumor	LUSC	2.53197
TCGA-22-A5C4-01A-12R-A27Q-07	Tumor	LUSC	2.45723
TCGA-23-1021-01B-01R-1564-13	Tumor	OV	1.51596
TCGA-23-1022-01A-01R-1564-13	Tumor	OV	1.44324
TCGA-23-1023-01A-02R-1564-13	Tumor	OV	1.53302
TCGA-23-1024-01A-02R-1564-13	Tumor	OV	1.13763
TCGA-23-1026-01B-01R-1569-13	Tumor	OV	1.22694
TCGA-23-1027-01A-02R-1564-13	Tumor	OV	1.44626
TCGA-23-1028-01A-01R-1564-13	Tumor	OV	0.25181
TCGA-23-1029-01B-01R-1567-13	Tumor	OV	0.989357
TCGA-23-1030-01A-02R-1564-13	Tumor	OV	1.25223
TCGA-23-1107-01A-01R-1564-13	Tumor	OV	1.14405
TCGA-23-1109-01A-01R-1564-13	Tumor	OV	2.99626
TCGA-23-1110-01A-01R-1564-13	Tumor	OV	2.10007
TCGA-23-1111-01A-01R-1567-13	Tumor	OV	1.08359
TCGA-23-1113-01A-01R-1564-13	Tumor	OV	1.72247
TCGA-23-1114-01B-01R-1566-13	Tumor	OV	1.2005
TCGA-23-1116-01A-01R-1564-13	Tumor	OV	1.17996
TCGA-23-1118-01A-01R-1564-13	Tumor	OV	1.92277
TCGA-23-1119-01A-02R-1565-13	Tumor	OV	1.60994
TCGA-23-1120-01A-02R-1565-13	Tumor	OV	1.27071
TCGA-23-1122-01A-01R-1565-13	Tumor	OV	1.63599
TCGA-23-1123-01A-01R-1565-13	Tumor	OV	0.894837
TCGA-23-1809-01A-01R-1566-13	Tumor	OV	1.66312
TCGA-23-2077-01A-01R-1568-13	Tumor	OV	1.86888
TCGA-23-2078-01A-01R-1568-13	Tumor	OV	1.55792
TCGA-23-2084-01A-02R-1568-13	Tumor	OV	1.36474
TCGA-24-0966-01A-01R-1564-13	Tumor	OV	1.60668
TCGA-24-0968-01A-01R-1569-13	Tumor	OV	1.77825
TCGA-24-0970-01B-01R-1565-13	Tumor	OV	1.55993
TCGA-24-0979-01A-01R-1565-13	Tumor	OV	1.54493
TCGA-24-0982-01A-01R-1565-13	Tumor	OV	1.27816
TCGA-24-1103-01A-01R-1565-13	Tumor	OV	1.52462
TCGA-24-1104-01A-01R-1565-13	Tumor	OV	1.67573
TCGA-24-1105-01A-01R-1565-13	Tumor	OV	1.02928
TCGA-24-1413-01A-01R-1565-13	Tumor	OV	1.13573
TCGA-24-1416-01A-01R-1565-13	Tumor	OV	1.2722
TCGA-24-1417-01A-01R-1565-13	Tumor	OV	1.95624
TCGA-24-1418-01A-01R-1565-13	Tumor	OV	1.55601
TCGA-24-1419-01A-01R-1565-13	Tumor	OV	1.38006
TCGA-24-1422-01A-01R-1565-13	Tumor	OV	2.55704
TCGA-24-1423-01A-01R-1565-13	Tumor	OV	1.30906
TCGA-24-1424-01A-01R-1565-13	Tumor	OV	1.60322
TCGA-24-1425-01A-02R-1566-13	Tumor	OV	2.46488
TCGA-24-1426-01A-01R-1565-13	Tumor	OV	1.13908
TCGA-24-1427-01A-01R-1565-13	Tumor	OV	1.97677
TCGA-24-1428-01A-01R-1564-13	Tumor	OV	0.97159
TCGA-24-1430-01A-01R-1566-13	Tumor	OV	1.90827
TCGA-24-1431-01A-01R-1566-13	Tumor	OV	1.28989
TCGA-24-1434-01A-01R-1566-13	Tumor	OV	1.58275
TCGA-24-1435-01A-01R-1566-13	Tumor	OV	1.34364
TCGA-24-1464-01A-01R-1566-13	Tumor	OV	2.03072
TCGA-24-1467-01A-01R-1566-13	Tumor	OV	0.873183
TCGA-24-1469-01A-01R-1566-13	Tumor	OV	0.862828
TCGA-24-1470-01A-01R-1566-13	Tumor	OV	1.70221
TCGA-24-1471-01A-01R-1566-13	Tumor	OV	1.00791
TCGA-24-1474-01A-01R-1566-13	Tumor	OV	1.35236
TCGA-24-1544-01A-01R-1566-13	Tumor	OV	0.637657
TCGA-24-1546-01A-01R-1566-13	Tumor	OV	1.46456
TCGA-24-1549-01A-01R-1566-13	Tumor	OV	1.34908
TCGA-24-1550-01A-01R-1566-13	Tumor	OV	1.76634
TCGA-24-1551-01A-01R-1566-13	Tumor	OV	0.755913
TCGA-24-1552-01A-01R-1566-13	Tumor	OV	1.71242
TCGA-24-1553-01A-01R-1566-13	Tumor	OV	1.49641
TCGA-24-1557-01A-01R-1566-13	Tumor	OV	1.65379
TCGA-24-1558-01A-01R-1566-13	Tumor	OV	0.84326
TCGA-24-1560-01A-01R-1566-13	Tumor	OV	1.15309
TCGA-24-1562-01A-01R-1566-13	Tumor	OV	1.73898
TCGA-24-1563-01A-01R-1566-13	Tumor	OV	1.86303
TCGA-24-1564-01A-01R-1566-13	Tumor	OV	2.01028
TCGA-24-1565-01A-01R-1566-13	Tumor	OV	0.874679
TCGA-24-1567-01A-01R-1566-13	Tumor	OV	1.72317
TCGA-24-1603-01A-01R-1566-13	Tumor	OV	1.40185
TCGA-24-1604-01A-01R-1566-13	Tumor	OV	0.618051
TCGA-24-1616-01A-01R-1566-13	Tumor	OV	1.21785
TCGA-24-1842-01A-01R-1567-13	Tumor	OV	1.03724
TCGA-24-1843-01A-01R-1567-13	Tumor	OV	1.70079
TCGA-24-1844-01A-01R-1567-13	Tumor	OV	2.23983
TCGA-24-1845-01A-01R-1567-13	Tumor	OV	0.728399
TCGA-24-1846-01A-01R-1567-13	Tumor	OV	1.29319
TCGA-24-1847-01A-01R-1566-13	Tumor	OV	1.49738
TCGA-24-1850-01A-01R-1567-13	Tumor	OV	0.721854
TCGA-24-1923-01A-01R-1567-13	Tumor	OV	1.766
TCGA-24-1924-01A-01R-1567-13	Tumor	OV	1.35761
TCGA-24-1928-01A-01R-1567-13	Tumor	OV	1.77754
TCGA-24-1930-01A-01R-1567-13	Tumor	OV	1.84221
TCGA-24-2020-01A-01R-1567-13	Tumor	OV	1.96662
TCGA-24-2023-01A-01R-1567-13	Tumor	OV	0.89569
TCGA-24-2024-01A-02R-1568-13	Tumor	OV	1.76116
TCGA-24-2026-01A-01R-1567-13	Tumor	OV	1.14026
TCGA-24-2027-01A-01R-1567-13	Tumor	OV	1.27775
TCGA-24-2033-01A-01R-1568-13	Tumor	OV	0.442333
TCGA-24-2035-01A-01R-1568-13	Tumor	OV	2.08536
TCGA-24-2036-01A-01R-1568-13	Tumor	OV	1.55129
TCGA-24-2038-01A-01R-1568-13	Tumor	OV	1.02949
TCGA-24-2254-01A-01R-1568-13	Tumor	OV	2.1501
TCGA-24-2261-01A-01R-1568-13	Tumor	OV	1.4518
TCGA-24-2262-01A-01R-1568-13	Tumor	OV	2.35004
TCGA-24-2267-01A-01R-1568-13	Tumor	OV	1.87625
TCGA-24-2271-01A-01R-1568-13	Tumor	OV	1.32377
TCGA-24-2280-01A-01R-1568-13	Tumor	OV	2.87806
TCGA-24-2281-01A-01R-1568-13	Tumor	OV	1.45849
TCGA-24-2288-01A-01R-1568-13	Tumor	OV	1.81102
TCGA-24-2289-01A-01R-1568-13	Tumor	OV	2.05696
TCGA-24-2290-01A-01R-1568-13	Tumor	OV	1.77003
TCGA-24-2293-01A-01R-1568-13	Tumor	OV	1.82607
TCGA-24-2297-01A-01R-1568-13	Tumor	OV	2.08478
TCGA-24-2298-01A-01R-1569-13	Tumor	OV	1.52467
TCGA-25-1312-01A-01R-1565-13	Tumor	OV	1.01264
TCGA-25-1313-01A-01R-1565-13	Tumor	OV	1.87892
TCGA-25-1315-01A-01R-1565-13	Tumor	OV	1.92273
TCGA-25-1316-01A-01R-1565-13	Tumor	OV	0.143002
TCGA-25-1317-01A-01R-1565-13	Tumor	OV	1.52792
TCGA-25-1318-01A-01R-1565-13	Tumor	OV	1.18008
TCGA-25-1319-01A-01R-1565-13	Tumor	OV	2.26117
TCGA-25-1320-01A-01R-1565-13	Tumor	OV	1.44408
TCGA-25-1321-01A-01R-1565-13	Tumor	OV	0.951215
TCGA-25-1322-01A-01R-1565-13	Tumor	OV	0.906506
TCGA-25-1323-01A-01R-1565-13	Tumor	OV	1.90893
TCGA-25-1326-01A-01R-1565-13	Tumor	OV	1.24403
TCGA-25-1328-01A-01R-1565-13	Tumor	OV	1.00497
TCGA-25-1329-01A-01R-1565-13	Tumor	OV	1.70297
TCGA-25-1623-01A-01R-1566-13	Tumor	OV	1.17421
TCGA-25-1626-01A-01R-1566-13	Tumor	OV	2.30585
TCGA-25-1627-01A-01R-1566-13	Tumor	OV	1.1151
TCGA-25-1628-01A-01R-1566-13	Tumor	OV	1.71853
TCGA-25-1630-01A-01R-1566-13	Tumor	OV	1.7848
TCGA-25-1631-01A-01R-1569-13	Tumor	OV	1.82383
TCGA-25-1632-01A-01R-1566-13	Tumor	OV	1.21244
TCGA-25-1633-01A-01R-1566-13	Tumor	OV	0.721329
TCGA-25-1634-01A-01R-1566-13	Tumor	OV	1.16845
TCGA-25-1635-01A-01R-1566-13	Tumor	OV	1.90369
TCGA-25-1870-01A-01R-1567-13	Tumor	OV	1.5367
TCGA-25-1877-01A-01R-1567-13	Tumor	OV	1.41392
TCGA-25-2042-01A-01R-1568-13	Tumor	OV	2.42266
TCGA-25-2391-01A-01R-1569-13	Tumor	OV	1.21915
TCGA-25-2392-01A-01R-1569-13	Tumor	OV	1.3202
TCGA-25-2393-01A-01R-1569-13	Tumor	OV	1.30089
TCGA-25-2396-01A-01R-1569-13	Tumor	OV	1.8846
TCGA-25-2397-01A-01R-1569-13	Tumor	OV	1.48455
TCGA-25-2398-01A-01R-1569-13	Tumor	OV	2.05318
TCGA-25-2399-01A-01R-1569-13	Tumor	OV	1.43707
TCGA-25-2400-01A-01R-1569-13	Tumor	OV	1.0246
TCGA-25-2401-01A-01R-1569-13	Tumor	OV	2.33291
TCGA-25-2404-01A-01R-1569-13	Tumor	OV	1.57894
TCGA-25-2409-01A-01R-1569-13	Tumor	OV	1.27525
TCGA-26-1442-01A-01R-1850-01	Tumor	GBM	3.69524
TCGA-26-5132-01A-01R-1850-01	Tumor	GBM	5.01216
TCGA-26-5133-01A-01R-1850-01	Tumor	GBM	4.0455
TCGA-26-5134-01A-01R-1850-01	Tumor	GBM	3.36708
TCGA-26-5135-01A-01R-1850-01	Tumor	GBM	6.01787
TCGA-26-5136-01B-01R-1850-01	Tumor	GBM	4.07061
TCGA-26-5139-01A-01R-1850-01	Tumor	GBM	4.35249
TCGA-27-1830-01A-01R-1850-01	Tumor	GBM	4.52275
TCGA-27-1831-01A-01R-1850-01	Tumor	GBM	6.12748
TCGA-27-1832-01A-01R-1850-01	Tumor	GBM	3.38758
TCGA-27-1834-01A-01R-1850-01	Tumor	GBM	3.40275
TCGA-27-1835-01A-01R-1850-01	Tumor	GBM	4.76006
TCGA-27-1837-01A-01R-1850-01	Tumor	GBM	4.73882
TCGA-27-2519-01A-01R-1850-01	Tumor	GBM	3.92469
TCGA-27-2521-01A-01R-1850-01	Tumor	GBM	4.45554
TCGA-27-2523-01A-01R-1850-01	Tumor	GBM	4.42398
TCGA-27-2524-01A-01R-1850-01	Tumor	GBM	4.85362
TCGA-27-2526-01A-01R-1850-01	Tumor	GBM	4.7929
TCGA-27-2528-01A-01R-1850-01	Tumor	GBM	5.29202
TCGA-28-1747-01C-01R-1850-01	Tumor	GBM	3.62084
TCGA-28-1753-01A-01R-1850-01	Tumor	GBM	4.34844
TCGA-28-2499-01A-01R-1850-01	Tumor	GBM	3.77617
TCGA-28-2509-01A-01R-1850-01	Tumor	GBM	2.85943
TCGA-28-2510-01A-01R-1850-01	Tumor	GBM	4.47948
TCGA-28-2513-01A-01R-1850-01	Tumor	GBM	4.87237
TCGA-28-2514-01A-02R-1850-01	Tumor	GBM	4.54622
TCGA-28-5204-01A-01R-1850-01	Tumor	GBM	5.33126
TCGA-28-5207-01A-01R-1850-01	Tumor	GBM	5.71539
TCGA-28-5208-01A-01R-1850-01	Tumor	GBM	5.07034
TCGA-28-5209-01A-01R-1850-01	Tumor	GBM	4.79599
TCGA-28-5213-01A-01R-1850-01	Tumor	GBM	4.8659
TCGA-28-5215-01A-01R-1850-01	Tumor	GBM	4.00132
TCGA-28-5216-01A-01R-1850-01	Tumor	GBM	3.52915
TCGA-28-5218-01A-01R-1850-01	Tumor	GBM	3.61477
TCGA-28-5220-01A-01R-1850-01	Tumor	GBM	4.01519
TCGA-29-1688-01A-01R-1566-13	Tumor	OV	1.89658
TCGA-29-1690-01A-01R-1566-13	Tumor	OV	1.22206
TCGA-29-1691-01A-01R-1566-13	Tumor	OV	1.99899
TCGA-29-1693-01A-01R-1567-13	Tumor	OV	2.24534
TCGA-29-1694-01A-01R-1567-13	Tumor	OV	1.43114
TCGA-29-1695-01A-01R-1567-13	Tumor	OV	2.63483
TCGA-29-1696-01A-01R-1567-13	Tumor	OV	1.7845
TCGA-29-1697-01A-01R-1567-13	Tumor	OV	1.66771
TCGA-29-1701-01A-01R-1567-13	Tumor	OV	2.47025
TCGA-29-1703-01A-01R-1567-13	Tumor	OV	1.1573
TCGA-29-1705-01A-01R-1567-13	Tumor	OV	1.85416
TCGA-29-1707-02A-01R-1567-13	Tumor	OV	1.41997
TCGA-29-1710-01A-02R-1567-13	Tumor	OV	1.80773
TCGA-29-1711-01A-01R-1567-13	Tumor	OV	1.29296
TCGA-29-1761-01A-01R-1567-13	Tumor	OV	1.23567
TCGA-29-1762-01A-01R-1567-13	Tumor	OV	2.14052
TCGA-29-1763-01A-02R-1567-13	Tumor	OV	1.08257
TCGA-29-1766-01A-01R-1567-13	Tumor	OV	2.69526
TCGA-29-1768-01A-01R-1567-13	Tumor	OV	2.01892
TCGA-29-1769-01A-01R-1567-13	Tumor	OV	1.48857
TCGA-29-1770-01A-01R-1567-13	Tumor	OV	2.68412
TCGA-29-1774-01A-01R-1567-13	Tumor	OV	2.55262
TCGA-29-1776-01A-01R-1567-13	Tumor	OV	1.78622
TCGA-29-1777-01A-01R-1567-13	Tumor	OV	2.58996
TCGA-29-1778-01A-01R-1567-13	Tumor	OV	1.9863
TCGA-29-1781-01A-01R-1567-13	Tumor	OV	1.36396
TCGA-29-1783-01A-01R-1567-13	Tumor	OV	1.03274
TCGA-29-1784-01A-02R-1567-13	Tumor	OV	1.06564
TCGA-29-1785-01A-01R-1567-13	Tumor	OV	1.41662
TCGA-29-2414-01A-02R-1569-13	Tumor	OV	1.98914
TCGA-29-2414-02A-01R-1569-13	Tumor	OV	1.29631
TCGA-29-2425-01A-01R-1569-13	Tumor	OV	1.07861
TCGA-29-2427-01A-01R-1569-13	Tumor	OV	1.90196
TCGA-29-2428-01A-01R-1569-13	Tumor	OV	1.10494
TCGA-29-A5NZ-01A-11R-A406-31	Tumor	OV	1.59555
TCGA-2A-A8VL-01A-21R-A37L-07	Tumor	PRAD	2.73678
TCGA-2A-A8VO-01A-11R-A37L-07	Tumor	PRAD	1.9847
TCGA-2A-A8VT-01A-11R-A37L-07	Tumor	PRAD	2.06143
TCGA-2A-A8VV-01A-11R-A37L-07	Tumor	PRAD	2.49029
TCGA-2A-A8VX-01A-11R-A37L-07	Tumor	PRAD	1.75796
TCGA-2A-A8W1-01A-11R-A37L-07	Tumor	PRAD	1.06592
TCGA-2A-A8W3-01A-11R-A37L-07	Tumor	PRAD	2.6318
TCGA-2A-AAYF-01A-11R-A41O-07	Tumor	PRAD	2.01935
TCGA-2A-AAYO-01A-11R-A41O-07	Tumor	PRAD	2.40272
TCGA-2A-AAYU-01A-11R-A41O-07	Tumor	PRAD	1.59674
TCGA-2E-A9G8-01A-11R-A40A-07	Tumor	UCEC	1.15238
TCGA-2F-A9KO-01A-11R-A38B-07	Tumor	BLCA	1.36323
TCGA-2F-A9KP-01A-11R-A38B-07	Tumor	BLCA	2.75907
TCGA-2F-A9KQ-01A-11R-A38B-07	Tumor	BLCA	1.62644
TCGA-2F-A9KR-01A-11R-A38B-07	Tumor	BLCA	2.12032
TCGA-2F-A9KT-01A-11R-A38B-07	Tumor	BLCA	1.91804
TCGA-2F-A9KW-01A-11R-A38B-07	Tumor	BLCA	3.4501
TCGA-2G-AAEW-01A-11R-A430-07	Tumor	TGCT	2.59192
TCGA-2G-AAEX-01A-11R-A430-07	Tumor	TGCT	2.85713
TCGA-2G-AAF1-01A-11R-A430-07	Tumor	TGCT	1.6628
TCGA-2G-AAF4-01A-11R-A430-07	Tumor	TGCT	1.63515
TCGA-2G-AAF6-01A-11R-A430-07	Tumor	TGCT	0.723602
TCGA-2G-AAF8-01A-11R-A430-07	Tumor	TGCT	1.63909
TCGA-2G-AAFE-01A-11R-A430-07	Tumor	TGCT	1.48021
TCGA-2G-AAFG-01A-11R-A430-07	Tumor	TGCT	0.941933
TCGA-2G-AAFG-05A-11R-A430-07	Tumor	TGCT	1.336
TCGA-2G-AAFH-01A-12R-A430-07	Tumor	TGCT	1.54206
TCGA-2G-AAFI-01A-21R-A430-07	Tumor	TGCT	1.08175
TCGA-2G-AAFJ-01A-11R-A430-07	Tumor	TGCT	3.34948
TCGA-2G-AAFL-01A-21R-A430-07	Tumor	TGCT	2.08192
TCGA-2G-AAFM-01A-11R-A430-07	Tumor	TGCT	2.00508
TCGA-2G-AAFN-01A-31R-A430-07	Tumor	TGCT	2.51344
TCGA-2G-AAFO-01A-31R-A430-07	Tumor	TGCT	1.70642
TCGA-2G-AAFV-01A-11R-A430-07	Tumor	TGCT	2.13007
TCGA-2G-AAFY-01A-11R-A430-07	Tumor	TGCT	2.23331
TCGA-2G-AAFZ-01A-11R-A430-07	Tumor	TGCT	2.59927
TCGA-2G-AAG0-01A-11R-A430-07	Tumor	TGCT	1.51551
TCGA-2G-AAG3-01A-11R-A430-07	Tumor	TGCT	3.8901
TCGA-2G-AAG5-01A-11R-A430-07	Tumor	TGCT	3.62663
TCGA-2G-AAG6-01A-11R-A430-07	Tumor	TGCT	2.87873
TCGA-2G-AAG7-01A-11R-A430-07	Tumor	TGCT	1.55866
TCGA-2G-AAG8-01A-31R-A430-07	Tumor	TGCT	1.61358
TCGA-2G-AAG9-01A-11R-A430-07	Tumor	TGCT	0.97306
TCGA-2G-AAGA-01A-11R-A430-07	Tumor	TGCT	2.29804
TCGA-2G-AAGC-01A-21R-A430-07	Tumor	TGCT	1.62063
TCGA-2G-AAGE-01A-21R-A430-07	Tumor	TGCT	2.01913
TCGA-2G-AAGF-01A-31R-A430-07	Tumor	TGCT	2.10786
TCGA-2G-AAGG-01A-11R-A430-07	Tumor	TGCT	2.30842
TCGA-2G-AAGI-01A-11R-A430-07	Tumor	TGCT	2.10792
TCGA-2G-AAGI-05A-11R-A430-07	Tumor	TGCT	1.66344
TCGA-2G-AAGJ-01A-11R-A430-07	Tumor	TGCT	1.60763
TCGA-2G-AAGK-01A-11R-A430-07	Tumor	TGCT	1.56964
TCGA-2G-AAGM-01A-11R-A430-07	Tumor	TGCT	1.69189
TCGA-2G-AAGN-01A-11R-A430-07	Tumor	TGCT	1.60345
TCGA-2G-AAGO-01A-11R-A430-07	Tumor	TGCT	1.02963
TCGA-2G-AAGP-01A-11R-A430-07	Tumor	TGCT	2.6133
TCGA-2G-AAGS-01A-11R-A430-07	Tumor	TGCT	0.786094
TCGA-2G-AAGT-01A-11R-A430-07	Tumor	TGCT	1.38366
TCGA-2G-AAGV-01A-11R-A430-07	Tumor	TGCT	2.45215
TCGA-2G-AAGW-01A-11R-A430-07	Tumor	TGCT	1.77855
TCGA-2G-AAGX-01A-11R-A430-07	Tumor	TGCT	2.72301
TCGA-2G-AAGY-01A-11R-A430-07	Tumor	TGCT	3.19547
TCGA-2G-AAGY-05A-11R-A430-07	Tumor	TGCT	0.793022
TCGA-2G-AAGZ-01A-11R-A430-07	Tumor	TGCT	2.74956
TCGA-2G-AAH0-01A-11R-A430-07	Tumor	TGCT	2.67947
TCGA-2G-AAH2-01A-11R-A430-07	Tumor	TGCT	2.99346
TCGA-2G-AAH3-01A-11R-A430-07	Tumor	TGCT	1.65466
TCGA-2G-AAH4-01A-12R-A430-07	Tumor	TGCT	2.44895
TCGA-2G-AAH8-01A-11R-A430-07	Tumor	TGCT	2.11936
TCGA-2G-AAHA-01A-11R-A430-07	Tumor	TGCT	2.65317
TCGA-2G-AAHC-01A-11R-A430-07	Tumor	TGCT	1.26909
TCGA-2G-AAHG-01A-11R-A430-07	Tumor	TGCT	0.954643
TCGA-2G-AAHL-01A-11R-A430-07	Tumor	TGCT	2.34218
TCGA-2G-AAHN-01A-11R-A430-07	Tumor	TGCT	2.33405
TCGA-2G-AAHP-01A-12R-A430-07	Tumor	TGCT	2.86817
TCGA-2G-AAHP-05A-11R-A430-07	Tumor	TGCT	3.20992
TCGA-2G-AAHT-01A-11R-A430-07	Tumor	TGCT	2.0315
TCGA-2G-AAKD-01A-31R-A430-07	Tumor	TGCT	1.46064
TCGA-2G-AAKG-01A-11R-A430-07	Tumor	TGCT	0.854075
TCGA-2G-AAKG-05A-11R-A430-07	Tumor	TGCT	3.23105
TCGA-2G-AAKH-01A-11R-A430-07	Tumor	TGCT	1.71962
TCGA-2G-AAKL-01A-11R-A430-07	Tumor	TGCT	1.67965
TCGA-2G-AAKM-01A-11R-A430-07	Tumor	TGCT	2.86845
TCGA-2G-AAKO-01A-11R-A430-07	Tumor	TGCT	2.25381
TCGA-2G-AAKO-05A-11R-A430-07	Tumor	TGCT	1.81459
TCGA-2G-AAL5-01A-11R-A430-07	Tumor	TGCT	2.91267
TCGA-2G-AAL7-01A-11R-A430-07	Tumor	TGCT	1.53635
TCGA-2G-AALF-01A-11R-A430-07	Tumor	TGCT	1.77699
TCGA-2G-AALG-01A-11R-A430-07	Tumor	TGCT	3.09527
TCGA-2G-AALN-01A-11R-A430-07	Tumor	TGCT	2.21621
TCGA-2G-AALO-01A-12R-A430-07	Tumor	TGCT	4.65702
TCGA-2G-AALP-01A-12R-A430-07	Tumor	TGCT	0.335483
TCGA-2G-AALQ-01A-12R-A430-07	Tumor	TGCT	2.80894
TCGA-2G-AALR-01A-21R-A430-07	Tumor	TGCT	1.86608
TCGA-2G-AALS-01A-12R-A430-07	Tumor	TGCT	2.69846
TCGA-2G-AALT-01A-11R-A430-07	Tumor	TGCT	3.74998
TCGA-2G-AALW-01A-11R-A430-07	Tumor	TGCT	4.23517
TCGA-2G-AALX-01A-11R-A430-07	Tumor	TGCT	2.53274
TCGA-2G-AALY-01A-11R-A430-07	Tumor	TGCT	2.92362
TCGA-2G-AALZ-01A-11R-A430-07	Tumor	TGCT	4.35456
TCGA-2G-AAM2-01A-11R-A430-07	Tumor	TGCT	0.399773
TCGA-2G-AAM3-01A-11R-A430-07	Tumor	TGCT	3.47297
TCGA-2G-AAM4-01A-11R-A430-07	Tumor	TGCT	1.38609
TCGA-2H-A9GF-01A-11R-A37I-31	Tumor	ESCA	1.52807
TCGA-2H-A9GG-01A-11R-A37I-31	Tumor	ESCA	1.75724
TCGA-2H-A9GH-01A-11R-A37I-31	Tumor	ESCA	1.13659
TCGA-2H-A9GI-01A-11R-A37I-31	Tumor	ESCA	0.849439
TCGA-2H-A9GJ-01A-11R-A37I-31	Tumor	ESCA	1.83066
TCGA-2H-A9GK-01A-11R-A37I-31	Tumor	ESCA	2.50584
TCGA-2H-A9GL-01A-12R-A37I-31	Tumor	ESCA	1.98787
TCGA-2H-A9GM-01A-11R-A37I-31	Tumor	ESCA	2.6172
TCGA-2H-A9GN-01A-11R-A37I-31	Tumor	ESCA	1.1584
TCGA-2H-A9GO-01A-11R-A37I-31	Tumor	ESCA	1.72413
TCGA-2H-A9GQ-01A-11R-A37I-31	Tumor	ESCA	0.8118
TCGA-2H-A9GR-01A-12R-A37I-31	Tumor	ESCA	2.1595
TCGA-2J-AAB1-01A-11R-A41B-07	Tumor	PAAD	2.76175
TCGA-2J-AAB4-01A-12R-A41B-07	Tumor	PAAD	1.76031
TCGA-2J-AAB6-01A-11R-A41B-07	Tumor	PAAD	2.38319
TCGA-2J-AAB8-01A-12R-A41B-07	Tumor	PAAD	2.18799
TCGA-2J-AAB9-01A-11R-A41B-07	Tumor	PAAD	2.76585
TCGA-2J-AABA-01A-21R-A41B-07	Tumor	PAAD	2.19061
TCGA-2J-AABE-01A-12R-A41B-07	Tumor	PAAD	2.57107
TCGA-2J-AABF-01A-31R-A41B-07	Tumor	PAAD	2.85776
TCGA-2J-AABH-01A-21R-A41B-07	Tumor	PAAD	1.77395
TCGA-2J-AABI-01A-12R-A41B-07	Tumor	PAAD	1.62171
TCGA-2J-AABK-01A-31R-A41B-07	Tumor	PAAD	1.97849
TCGA-2J-AABO-01A-21R-A41B-07	Tumor	PAAD	2.6098
TCGA-2J-AABP-01A-11R-A41B-07	Tumor	PAAD	3.10523
TCGA-2J-AABR-01A-11R-A41B-07	Tumor	PAAD	3.12677
TCGA-2J-AABT-01A-11R-A41B-07	Tumor	PAAD	2.45778
TCGA-2J-AABU-01A-11R-A41B-07	Tumor	PAAD	2.48674
TCGA-2J-AABV-01A-12R-A41B-07	Tumor	PAAD	0.768333
TCGA-2K-A9WE-01A-11R-A38C-07	Tumor	KIRP	0.751464
TCGA-2L-AAQA-01A-21R-A38C-07	Tumor	PAAD	2.21804
TCGA-2L-AAQE-01A-11R-A39D-07	Tumor	PAAD	2.09474
TCGA-2L-AAQI-01A-12R-A39D-07	Tumor	PAAD	2.54535
TCGA-2L-AAQJ-01A-12R-A39D-07	Tumor	PAAD	1.98426
TCGA-2L-AAQL-01A-11R-A38C-07	Tumor	PAAD	3.11153
TCGA-2L-AAQM-01A-11R-A39D-07	Tumor	PAAD	2.84117
TCGA-2V-A95S-01A-11R-A37K-07	Tumor	LIHC	1.59149
TCGA-2W-A8YY-01A-11R-A37O-07	Tumor	CESC	0.985938
TCGA-2X-A9D5-01A-11R-A430-07	Tumor	TGCT	2.43488
TCGA-2X-A9D6-01A-11R-A430-07	Tumor	TGCT	3.25446
TCGA-2Y-A9GS-01A-12R-A38B-07	Tumor	LIHC	1.85164
TCGA-2Y-A9GT-01A-11R-A38B-07	Tumor	LIHC	0.88096
TCGA-2Y-A9GU-01A-11R-A38B-07	Tumor	LIHC	1.20858
TCGA-2Y-A9GV-01A-11R-A38B-07	Tumor	LIHC	1.46884
TCGA-2Y-A9GW-01A-11R-A38B-07	Tumor	LIHC	1.43397
TCGA-2Y-A9GX-01A-11R-A38B-07	Tumor	LIHC	1.00992
TCGA-2Y-A9GY-01A-11R-A38B-07	Tumor	LIHC	1.42686
TCGA-2Y-A9GZ-01A-11R-A39D-07	Tumor	LIHC	1.3133
TCGA-2Y-A9H0-01A-11R-A38B-07	Tumor	LIHC	0.908967
TCGA-2Y-A9H1-01A-11R-A38B-07	Tumor	LIHC	1.9072
TCGA-2Y-A9H2-01A-12R-A38B-07	Tumor	LIHC	2.1126
TCGA-2Y-A9H3-01A-11R-A38B-07	Tumor	LIHC	2.47446
TCGA-2Y-A9H4-01A-11R-A38B-07	Tumor	LIHC	1.59331
TCGA-2Y-A9H5-01A-11R-A38B-07	Tumor	LIHC	1.24938
TCGA-2Y-A9H6-01A-11R-A39D-07	Tumor	LIHC	2.47959
TCGA-2Y-A9H7-01A-11R-A39D-07	Tumor	LIHC	0.566961
TCGA-2Y-A9H8-01A-11R-A39D-07	Tumor	LIHC	1.14071
TCGA-2Y-A9H9-01A-21R-A39D-07	Tumor	LIHC	1.83661
TCGA-2Y-A9HA-01A-11R-A39D-07	Tumor	LIHC	2.39012
TCGA-2Y-A9HB-01A-11R-A39D-07	Tumor	LIHC	1.71813
TCGA-2Z-A9J1-01A-11R-A38C-07	Tumor	KIRP	1.04509
TCGA-2Z-A9J2-01A-11R-A38C-07	Tumor	KIRP	1.3972
TCGA-2Z-A9J3-01A-12R-A38C-07	Tumor	KIRP	3.67181
TCGA-2Z-A9J5-01A-21R-A38C-07	Tumor	KIRP	1.51228
TCGA-2Z-A9J6-01A-11R-A38C-07	Tumor	KIRP	0.716771
TCGA-2Z-A9J7-01A-11R-A38C-07	Tumor	KIRP	1.15153
TCGA-2Z-A9J8-01A-11R-A42S-07	Tumor	KIRP	0.983386
TCGA-2Z-A9J9-01A-11R-A42S-07	Tumor	KIRP	3.41312
TCGA-2Z-A9JD-01A-11R-A42S-07	Tumor	KIRP	0.981487
TCGA-2Z-A9JE-01A-11R-A42S-07	Tumor	KIRP	1.71883
TCGA-2Z-A9JG-01A-11R-A42S-07	Tumor	KIRP	1.03562
TCGA-2Z-A9JI-01A-11R-A42S-07	Tumor	KIRP	2.53851
TCGA-2Z-A9JJ-01A-11R-A42S-07	Tumor	KIRP	1.90238
TCGA-2Z-A9JK-01A-11R-A42S-07	Tumor	KIRP	3.91358
TCGA-2Z-A9JL-01A-11R-A42S-07	Tumor	KIRP	0.882056
TCGA-2Z-A9JM-01A-12R-A42S-07	Tumor	KIRP	1.09004
TCGA-2Z-A9JN-01A-21R-A42S-07	Tumor	KIRP	0.356369
TCGA-2Z-A9JO-01A-11R-A42S-07	Tumor	KIRP	0.851519
TCGA-2Z-A9JP-01A-11R-A42S-07	Tumor	KIRP	0.870503
TCGA-2Z-A9JQ-01A-11R-A42S-07	Tumor	KIRP	1.29296
TCGA-2Z-A9JR-01A-12R-A42S-07	Tumor	KIRP	1.77341
TCGA-2Z-A9JS-01A-21R-A42S-07	Tumor	KIRP	1.03801
TCGA-2Z-A9JT-01A-11R-A42S-07	Tumor	KIRP	1.1908
TCGA-30-1714-01A-02R-1567-13	Tumor	OV	0.98652
TCGA-30-1718-01A-01R-1567-13	Tumor	OV	2.03203
TCGA-30-1853-01A-02R-1567-13	Tumor	OV	0.790272
TCGA-30-1857-01A-02R-1569-13	Tumor	OV	2.18995
TCGA-30-1860-01A-01R-1568-13	Tumor	OV	1.64215
TCGA-30-1861-01A-01R-1568-13	Tumor	OV	1.55282
TCGA-30-1862-01A-02R-1568-13	Tumor	OV	2.09326
TCGA-30-1866-01A-02R-1568-13	Tumor	OV	1.45122
TCGA-30-1891-01A-01R-1568-13	Tumor	OV	1.99212
TCGA-30-1892-01A-01R-1568-13	Tumor	OV	3.64789
TCGA-31-1944-01A-01R-1568-13	Tumor	OV	1.45191
TCGA-31-1946-01A-01R-1568-13	Tumor	OV	1.75651
TCGA-31-1950-01A-01R-1568-13	Tumor	OV	1.30854
TCGA-31-1951-01A-01R-1568-13	Tumor	OV	1.91797
TCGA-31-1953-01A-01R-1568-13	Tumor	OV	1.77812
TCGA-31-1956-01A-01R-1568-13	Tumor	OV	1.53705
TCGA-31-1959-01A-01R-1568-13	Tumor	OV	2.07303
TCGA-32-1970-01A-01R-1850-01	Tumor	GBM	4.20901
TCGA-32-1980-01A-01R-1850-01	Tumor	GBM	5.13834
TCGA-32-1982-01A-01R-1850-01	Tumor	GBM	7.22419
TCGA-32-2615-01A-01R-1850-01	Tumor	GBM	3.79905
TCGA-32-2616-01A-01R-1850-01	Tumor	GBM	3.2992
TCGA-32-2632-01A-01R-1850-01	Tumor	GBM	4.06959
TCGA-32-2634-01A-01R-1850-01	Tumor	GBM	4.3124
TCGA-32-2638-01A-01R-1850-01	Tumor	GBM	4.73467
TCGA-32-4213-01A-01R-1850-01	Tumor	GBM	5.41014
TCGA-32-5222-01A-01R-1850-01	Tumor	GBM	5.35557
TCGA-33-4532-01A-01R-1201-07	Tumor	LUSC	1.74239
TCGA-33-4533-01A-01R-1201-07	Tumor	LUSC	1.50741
TCGA-33-4538-01A-01R-1201-07	Tumor	LUSC	1.59531
TCGA-33-4547-01A-01R-1201-07	Tumor	LUSC	2.15555
TCGA-33-4566-01A-01R-1443-07	Tumor	LUSC	1.12334
TCGA-33-4582-01A-01R-1443-07	Tumor	LUSC	0.577924
TCGA-33-4583-01A-01R-1443-07	Tumor	LUSC	2.23854
TCGA-33-4586-01A-01R-1443-07	Tumor	LUSC	2.15559
TCGA-33-4587-01A-11R-2125-07	Tumor	LUSC	2.1272
TCGA-33-4587-11A-01R-2125-07	Normal	LUSC	6.86624
TCGA-33-4589-01A-01R-1443-07	Tumor	LUSC	0.480679
TCGA-33-6737-01A-11R-1820-07	Tumor	LUSC	2.74534
TCGA-33-6737-11A-01R-1820-07	Normal	LUSC	6.46278
TCGA-33-6738-01A-11R-1949-07	Tumor	LUSC	1.71409
TCGA-33-A4WN-01A-11R-A262-07	Tumor	LUSC	1.39067
TCGA-33-A5GW-01A-11R-A27Q-07	Tumor	LUSC	2.49337
TCGA-33-AAS8-01A-11R-A405-07	Tumor	LUSC	2.09464
TCGA-33-AASB-01A-11R-A405-07	Tumor	LUSC	1.231
TCGA-33-AASD-01A-11R-A405-07	Tumor	LUSC	0.666211
TCGA-33-AASI-01A-22R-A405-07	Tumor	LUSC	2.06112
TCGA-33-AASJ-01A-11R-A405-07	Tumor	LUSC	2.46558
TCGA-33-AASL-01A-11R-A405-07	Tumor	LUSC	1.28001
TCGA-34-2596-01A-01R-0851-07	Tumor	LUSC	3.1215
TCGA-34-2600-01A-01R-0851-07	Tumor	LUSC	3.42904
TCGA-34-2608-01A-02R-0851-07	Tumor	LUSC	3.0897
TCGA-34-5231-01A-21R-1820-07	Tumor	LUSC	2.51263
TCGA-34-5232-01A-21R-1820-07	Tumor	LUSC	1.9983
TCGA-34-5234-01A-01R-1635-07	Tumor	LUSC	4.64588
TCGA-34-5236-01A-21R-1820-07	Tumor	LUSC	2.10041
TCGA-34-5239-01A-21R-1820-07	Tumor	LUSC	2.29628
TCGA-34-5240-01A-01R-1443-07	Tumor	LUSC	2.9644
TCGA-34-5241-01A-01R-1443-07	Tumor	LUSC	4.46347
TCGA-34-5927-01A-11R-1820-07	Tumor	LUSC	2.46048
TCGA-34-5928-01A-11R-1820-07	Tumor	LUSC	2.02098
TCGA-34-5929-01A-11R-1820-07	Tumor	LUSC	2.13439
TCGA-34-7107-01A-11R-1949-07	Tumor	LUSC	2.68462
TCGA-34-7107-11A-01R-1949-07	Normal	LUSC	4.54006
TCGA-34-8454-01A-11R-2326-07	Tumor	LUSC	3.65626
TCGA-34-8454-11A-01R-2326-07	Normal	LUSC	5.39318
TCGA-34-8455-01A-11R-2326-07	Tumor	LUSC	2.79171
TCGA-34-8456-01A-21R-2326-07	Tumor	LUSC	3.45902
TCGA-34-A5IX-01A-12R-A27Q-07	Tumor	LUSC	1.82599
TCGA-35-3615-01A-01R-0946-07	Tumor	LUAD	3.2285
TCGA-35-4122-01A-01R-1107-07	Tumor	LUAD	3.05794
TCGA-35-4123-01A-01R-1107-07	Tumor	LUAD	2.20714
TCGA-35-5375-01A-01R-1628-07	Tumor	LUAD	2.42696
TCGA-36-1568-01A-01R-1566-13	Tumor	OV	1.61575
TCGA-36-1569-01A-01R-1566-13	Tumor	OV	1.60687
TCGA-36-1570-01A-01R-1566-13	Tumor	OV	1.91632
TCGA-36-1571-01A-01R-1566-13	Tumor	OV	1.47995
TCGA-36-1574-01A-01R-1566-13	Tumor	OV	1.39171
TCGA-36-1576-01A-01R-1566-13	Tumor	OV	1.53257
TCGA-36-1577-01A-01R-1566-13	Tumor	OV	2.14189
TCGA-36-1580-01A-01R-1566-13	Tumor	OV	1.81036
TCGA-36-1581-01A-01R-1566-13	Tumor	OV	1.37368
TCGA-37-3783-01A-01R-1201-07	Tumor	LUSC	3.24245
TCGA-37-3789-01A-01R-0980-07	Tumor	LUSC	1.28706
TCGA-37-3792-01A-01R-0980-07	Tumor	LUSC	2.33728
TCGA-37-4129-01A-01R-1100-07	Tumor	LUSC	3.83492
TCGA-37-4130-01A-01R-1100-07	Tumor	LUSC	1.31759
TCGA-37-4132-01A-01R-1100-07	Tumor	LUSC	2.32444
TCGA-37-4133-01A-01R-1100-07	Tumor	LUSC	1.58876
TCGA-37-4135-01A-01R-1100-07	Tumor	LUSC	2.66439
TCGA-37-4141-01A-02R-1100-07	Tumor	LUSC	1.79987
TCGA-37-5819-01A-01R-1635-07	Tumor	LUSC	1.91043
TCGA-37-A5EL-01A-11R-A26W-07	Tumor	LUSC	1.84912
TCGA-37-A5EM-01A-21R-A27Q-07	Tumor	LUSC	1.90366
TCGA-37-A5EN-01A-21R-A26W-07	Tumor	LUSC	1.73743
TCGA-38-4625-01A-01R-1206-07	Tumor	LUAD	2.9794
TCGA-38-4625-11A-01R-1758-07	Normal	LUAD	5.84214
TCGA-38-4626-01A-01R-1206-07	Tumor	LUAD	4.74688
TCGA-38-4626-11A-01R-1758-07	Normal	LUAD	5.25239
TCGA-38-4627-01A-01R-1206-07	Tumor	LUAD	3.79062
TCGA-38-4627-11A-01R-1758-07	Normal	LUAD	6.63161
TCGA-38-4628-01A-01R-1206-07	Tumor	LUAD	2.32161
TCGA-38-4629-01A-02R-1206-07	Tumor	LUAD	1.62915
TCGA-38-4630-01A-01R-1206-07	Tumor	LUAD	1.05755
TCGA-38-4631-01A-01R-1755-07	Tumor	LUAD	1.54819
TCGA-38-4632-01A-01R-1755-07	Tumor	LUAD	2.24211
TCGA-38-4632-11A-01R-1755-07	Normal	LUAD	5.3713
TCGA-38-6178-01A-11R-1755-07	Tumor	LUAD	2.39281
TCGA-38-7271-01A-11R-2039-07	Tumor	LUAD	3.19423
TCGA-38-A44F-01A-11R-A24H-07	Tumor	LUAD	3.80777
TCGA-39-5011-01A-01R-1443-07	Tumor	LUSC	1.48558
TCGA-39-5016-01A-01R-1443-07	Tumor	LUSC	1.29608
TCGA-39-5019-01A-01R-1820-07	Tumor	LUSC	2.0697
TCGA-39-5021-01A-01R-1443-07	Tumor	LUSC	1.51172
TCGA-39-5022-01A-21R-1820-07	Tumor	LUSC	2.48556
TCGA-39-5024-01A-21R-1820-07	Tumor	LUSC	2.13816
TCGA-39-5027-01A-21R-1820-07	Tumor	LUSC	2.31461
TCGA-39-5028-01A-01R-1443-07	Tumor	LUSC	1.62621
TCGA-39-5029-01A-01R-1443-07	Tumor	LUSC	2.44212
TCGA-39-5030-01A-01R-1443-07	Tumor	LUSC	1.61259
TCGA-39-5031-01A-01R-1443-07	Tumor	LUSC	2.30836
TCGA-39-5034-01A-01R-1443-07	Tumor	LUSC	1.51506
TCGA-39-5035-01A-01R-1443-07	Tumor	LUSC	1.74347
TCGA-39-5036-01A-01R-1443-07	Tumor	LUSC	1.7612
TCGA-39-5037-01A-01R-1443-07	Tumor	LUSC	1.25749
TCGA-39-5039-01A-01R-1443-07	Tumor	LUSC	3.53689
TCGA-39-5040-01A-21R-2125-07	Tumor	LUSC	2.5986
TCGA-39-5040-11A-01R-2125-07	Normal	LUSC	7.28944
TCGA-3A-A9I5-01A-11R-A38C-07	Tumor	PAAD	2.8266
TCGA-3A-A9I7-01A-21R-A38C-07	Tumor	PAAD	2.2966
TCGA-3A-A9I9-01A-11R-A38C-07	Tumor	PAAD	1.86386
TCGA-3A-A9IB-01A-21R-A39D-07	Tumor	PAAD	2.65223
TCGA-3A-A9IC-01A-11R-A38C-07	Tumor	PAAD	2.61934
TCGA-3A-A9IH-01A-12R-A39D-07	Tumor	PAAD	2.53747
TCGA-3A-A9IJ-01A-11R-A39D-07	Tumor	PAAD	2.32043
TCGA-3A-A9IL-01A-11R-A38C-07	Tumor	PAAD	4.0917
TCGA-3A-A9IN-01A-11R-A39D-07	Tumor	PAAD	3.81627
TCGA-3A-A9IO-01A-11R-A38C-07	Tumor	PAAD	3.82779
TCGA-3A-A9IR-01A-11R-A38C-07	Tumor	PAAD	2.96868
TCGA-3A-A9IS-01A-21R-A39D-07	Tumor	PAAD	1.70766
TCGA-3A-A9IU-01A-11R-A39D-07	Tumor	PAAD	1.75056
TCGA-3A-A9IV-01A-11R-A41B-07	Tumor	PAAD	2.60269
TCGA-3A-A9IX-01A-11R-A41B-07	Tumor	PAAD	2.55366
TCGA-3A-A9IZ-01A-12R-A41B-07	Tumor	PAAD	1.79643
TCGA-3A-A9J0-01A-11R-A41B-07	Tumor	PAAD	1.70257
TCGA-3B-A9HI-01A-11R-A38C-07	Tumor	SARC	5.41461
TCGA-3B-A9HJ-01A-11R-A38C-07	Tumor	SARC	3.15394
TCGA-3B-A9HL-01A-11R-A38C-07	Tumor	SARC	5.48041
TCGA-3B-A9HO-01A-11R-A38C-07	Tumor	SARC	2.84223
TCGA-3B-A9HP-01A-11R-A38C-07	Tumor	SARC	4.84149
TCGA-3B-A9HQ-01A-11R-A38C-07	Tumor	SARC	1.50721
TCGA-3B-A9HR-01A-11R-A38C-07	Tumor	SARC	2.91481
TCGA-3B-A9HS-01A-11R-A39D-07	Tumor	SARC	2.69214
TCGA-3B-A9HT-01A-11R-A39D-07	Tumor	SARC	1.70872
TCGA-3B-A9HU-01A-11R-A39D-07	Tumor	SARC	2.15834
TCGA-3B-A9HV-01A-11R-A39D-07	Tumor	SARC	2.5476
TCGA-3B-A9HX-01A-11R-A39D-07	Tumor	SARC	1.69973
TCGA-3B-A9HY-01A-11R-A39D-07	Tumor	SARC	2.61608
TCGA-3B-A9HZ-01A-11R-A39D-07	Tumor	SARC	2.51152
TCGA-3B-A9I0-01A-11R-A39D-07	Tumor	SARC	2.20764
TCGA-3B-A9I1-01A-11R-A39D-07	Tumor	SARC	2.84575
TCGA-3B-A9I3-01A-11R-A39D-07	Tumor	SARC	3.25225
TCGA-3C-AAAU-01A-11R-A41B-07	Tumor	BRCA	2.69013
TCGA-3C-AALI-01A-11R-A41B-07	Tumor	BRCA	1.76422
TCGA-3C-AALJ-01A-31R-A41B-07	Tumor	BRCA	2.67722
TCGA-3C-AALK-01A-11R-A41B-07	Tumor	BRCA	2.41424
TCGA-3E-AAAY-01A-11R-A38C-07	Tumor	PAAD	3.3481
TCGA-3E-AAAZ-01A-11R-A38C-07	Tumor	PAAD	2.15555
TCGA-3G-AB0O-01A-22R-A42C-07	Tumor	THYM	1.7027
TCGA-3G-AB0Q-01A-11R-A42C-07	Tumor	THYM	2.50736
TCGA-3G-AB0T-01A-11R-A42C-07	Tumor	THYM	2.32832
TCGA-3G-AB14-01A-11R-A42C-07	Tumor	THYM	0.687061
TCGA-3G-AB19-01A-21R-A42C-07	Tumor	THYM	1.70677
TCGA-3H-AB3K-01A-11R-A40A-07	Tumor	MESO	1.30229
TCGA-3H-AB3L-01A-11R-A40A-07	Tumor	MESO	2.17393
TCGA-3H-AB3M-01A-11R-A40A-07	Tumor	MESO	2.3499
TCGA-3H-AB3O-01A-11R-A40A-07	Tumor	MESO	2.58289
TCGA-3H-AB3S-01A-21R-A40A-07	Tumor	MESO	2.75828
TCGA-3H-AB3T-01A-11R-A40A-07	Tumor	MESO	2.48329
TCGA-3H-AB3U-01A-21R-A40A-07	Tumor	MESO	0.793188
TCGA-3H-AB3X-01A-11R-A40A-07	Tumor	MESO	1.72426
TCGA-3K-AAZ8-01A-12R-A39D-07	Tumor	LIHC	0.605968
TCGA-3L-AA1B-01A-11R-A37K-07	Tumor	COAD	2.14016
TCGA-3M-AB46-01A-11R-A414-31	Tumor	STAD	0.930927
TCGA-3M-AB47-01A-22R-A414-31	Tumor	STAD	2.14088
TCGA-3N-A9WB-06A-11R-A38C-07	Tumor	SKCM	1.42889
TCGA-3N-A9WC-06A-11R-A38C-07	Tumor	SKCM	0.97541
TCGA-3N-A9WD-06A-11R-A38C-07	Tumor	SKCM	1.39017
TCGA-3Q-A9WF-01A-11R-A42C-07	Tumor	THYM	2.44953
TCGA-3R-A8YX-01A-11R-A37L-07	Tumor	SARC	2.73974
TCGA-3S-A8YW-01A-11R-A42C-07	Tumor	THYM	2.20839
TCGA-3S-AAYX-01A-11R-A42C-07	Tumor	THYM	1.87113
TCGA-3T-AA9L-01A-11R-A42C-07	Tumor	THYM	2.37782
TCGA-3U-A98D-01A-12R-A40A-07	Tumor	MESO	2.79913
TCGA-3U-A98E-01A-11R-A40A-07	Tumor	MESO	1.20671
TCGA-3U-A98F-01A-11R-A40A-07	Tumor	MESO	2.12684
TCGA-3U-A98G-01A-11R-A40A-07	Tumor	MESO	4.09029
TCGA-3U-A98H-01A-11R-A40A-07	Tumor	MESO	1.95825
TCGA-3U-A98I-01A-11R-A40A-07	Tumor	MESO	2.70008
TCGA-3U-A98J-01A-11R-A40A-07	Tumor	MESO	2.03654
TCGA-3X-AAV9-01A-72R-A41I-07	Tumor	CHOL	2.62124
TCGA-3X-AAVA-01A-11R-A41I-07	Tumor	CHOL	2.23309
TCGA-3X-AAVB-01A-31R-A41I-07	Tumor	CHOL	2.4983
TCGA-3X-AAVC-01A-21R-A41I-07	Tumor	CHOL	2.27653
TCGA-3X-AAVE-01A-11R-A41I-07	Tumor	CHOL	1.8482
TCGA-3Z-A93Z-01A-11R-A37O-07	Tumor	KIRC	4.77539
TCGA-41-2571-01A-01R-1850-01	Tumor	GBM	3.63746
TCGA-41-2572-01A-01R-1850-01	Tumor	GBM	5.36968
TCGA-41-3915-01A-01R-1850-01	Tumor	GBM	4.28148
TCGA-41-4097-01A-01R-1850-01	Tumor	GBM	4.533
TCGA-41-5651-01A-01R-1850-01	Tumor	GBM	4.53501
TCGA-43-2576-01A-01R-A32Z-07	Tumor	LUSC	2.39649
TCGA-43-2578-01A-01R-0851-07	Tumor	LUSC	2.73457
TCGA-43-2581-01A-01R-0851-07	Tumor	LUSC	1.87511
TCGA-43-3394-01A-01R-0980-07	Tumor	LUSC	2.36056
TCGA-43-3920-01A-01R-0980-07	Tumor	LUSC	2.06039
TCGA-43-5668-01A-01R-1635-07	Tumor	LUSC	1.36648
TCGA-43-5670-01A-21R-2125-07	Tumor	LUSC	0.910042
TCGA-43-5670-11A-01R-2125-07	Normal	LUSC	5.2118
TCGA-43-6143-01A-11R-1820-07	Tumor	LUSC	2.22848
TCGA-43-6143-11A-01R-1820-07	Normal	LUSC	4.24053
TCGA-43-6647-01A-11R-1820-07	Tumor	LUSC	1.59288
TCGA-43-6647-11A-01R-1820-07	Normal	LUSC	5.40786
TCGA-43-6770-01A-11R-1820-07	Tumor	LUSC	2.57432
TCGA-43-6771-01A-11R-1820-07	Tumor	LUSC	1.37934
TCGA-43-6771-11A-01R-1820-07	Normal	LUSC	5.20444
TCGA-43-6773-01A-41R-1949-07	Tumor	LUSC	2.19273
TCGA-43-6773-11A-01R-1949-07	Normal	LUSC	5.08473
TCGA-43-7656-01A-11R-2125-07	Tumor	LUSC	1.8423
TCGA-43-7657-01A-31R-2125-07	Tumor	LUSC	1.78086
TCGA-43-7657-11A-01R-2125-07	Normal	LUSC	5.90821
TCGA-43-7658-01A-11R-2125-07	Tumor	LUSC	1.99056
TCGA-43-7658-11A-01R-2125-07	Normal	LUSC	5.5303
TCGA-43-8115-01A-11R-2247-07	Tumor	LUSC	1.43792
TCGA-43-8116-01A-11R-2247-07	Tumor	LUSC	1.77955
TCGA-43-8118-01A-11R-2403-07	Tumor	LUSC	2.47197
TCGA-43-A474-01A-11R-A24H-07	Tumor	LUSC	1.23364
TCGA-43-A475-01A-11R-A24H-07	Tumor	LUSC	1.40414
TCGA-43-A56U-01A-11R-A26W-07	Tumor	LUSC	2.06671
TCGA-43-A56V-01A-11R-A26W-07	Tumor	LUSC	1.84032
TCGA-44-2655-01A-01R-0946-07	Tumor	LUAD	4.40501
TCGA-44-2655-11A-01R-1758-07	Normal	LUAD	6.11693
TCGA-44-2656-01A-02R-0946-07	Tumor	LUAD	2.94851
TCGA-44-2656-01A-02R-A278-07	Tumor	LUAD	2.40844
TCGA-44-2656-01B-06R-A277-07	Tumor	LUAD	1.85372
TCGA-44-2657-01A-01R-1107-07	Tumor	LUAD	2.93344
TCGA-44-2657-11A-01R-1758-07	Normal	LUAD	4.80078
TCGA-44-2659-01A-01R-0946-07	Tumor	LUAD	3.08144
TCGA-44-2661-01A-01R-1107-07	Tumor	LUAD	3.21072
TCGA-44-2661-11A-01R-1758-07	Normal	LUAD	5.42335
TCGA-44-2662-01A-01R-0946-07	Tumor	LUAD	1.93938
TCGA-44-2662-01A-01R-A278-07	Tumor	LUAD	0.523763
TCGA-44-2662-01B-02R-A277-07	Tumor	LUAD	0.83131
TCGA-44-2662-11A-01R-1758-07	Normal	LUAD	5.22876
TCGA-44-2665-01A-01R-0946-07	Tumor	LUAD	2.26225
TCGA-44-2665-01B-06R-A277-07	Tumor	LUAD	2.37893
TCGA-44-2665-11A-01R-1758-07	Normal	LUAD	4.9083
TCGA-44-2666-01A-01R-0946-07	Tumor	LUAD	3.35854
TCGA-44-2666-01A-01R-A278-07	Tumor	LUAD	2.30585
TCGA-44-2666-01B-02R-A277-07	Tumor	LUAD	2.04914
TCGA-44-2668-01A-01R-0946-07	Tumor	LUAD	1.24111
TCGA-44-2668-01A-01R-A278-07	Tumor	LUAD	0.672561
TCGA-44-2668-01B-02R-A277-07	Tumor	LUAD	1.76345
TCGA-44-2668-11A-01R-1758-07	Normal	LUAD	3.99586
TCGA-44-3396-01A-01R-1206-07	Tumor	LUAD	1.81885
TCGA-44-3396-11A-01R-1758-07	Normal	LUAD	5.14221
TCGA-44-3398-01A-01R-1107-07	Tumor	LUAD	4.9057
TCGA-44-3398-11B-01R-1758-07	Normal	LUAD	5.5416
TCGA-44-3917-01A-01R-A278-07	Tumor	LUAD	1.58256
TCGA-44-3917-01B-02R-A277-07	Tumor	LUAD	1.88577
TCGA-44-3918-01A-01R-1107-07	Tumor	LUAD	2.88249
TCGA-44-3918-01A-01R-A278-07	Tumor	LUAD	1.74872
TCGA-44-3918-01B-02R-A277-07	Tumor	LUAD	2.11723
TCGA-44-3919-01A-02R-1107-07	Tumor	LUAD	3.20497
TCGA-44-4112-01A-01R-1107-07	Tumor	LUAD	2.41533
TCGA-44-4112-01B-06R-A277-07	Tumor	LUAD	2.25592
TCGA-44-5643-01A-01R-1628-07	Tumor	LUAD	2.10936
TCGA-44-5644-01A-21R-2039-07	Tumor	LUAD	2.02368
TCGA-44-5645-01A-01R-1628-07	Tumor	LUAD	2.48156
TCGA-44-5645-01A-01R-A278-07	Tumor	LUAD	2.09214
TCGA-44-5645-01B-04R-A277-07	Tumor	LUAD	1.7133
TCGA-44-5645-11A-01R-1628-07	Normal	LUAD	5.86688
TCGA-44-6144-11A-01R-1755-07	Normal	LUAD	5.65955
TCGA-44-6145-01A-11R-1755-07	Tumor	LUAD	2.71315
TCGA-44-6145-11A-01R-1858-07	Normal	LUAD	4.07384
TCGA-44-6146-01A-11R-1755-07	Tumor	LUAD	3.0737
TCGA-44-6146-01A-11R-A278-07	Tumor	LUAD	2.44382
TCGA-44-6146-01B-04R-A277-07	Tumor	LUAD	2.54092
TCGA-44-6146-11A-01R-1858-07	Normal	LUAD	5.10661
TCGA-44-6147-01A-11R-1755-07	Tumor	LUAD	2.9367
TCGA-44-6147-01A-11R-A278-07	Tumor	LUAD	1.79152
TCGA-44-6147-01B-06R-A277-07	Tumor	LUAD	0.600745
TCGA-44-6147-11A-01R-1858-07	Normal	LUAD	4.12982
TCGA-44-6148-01A-11R-1755-07	Tumor	LUAD	2.1858
TCGA-44-6148-11A-01R-1858-07	Normal	LUAD	5.22594
TCGA-44-6774-01A-21R-1858-07	Tumor	LUAD	2.58796
TCGA-44-6775-01A-11R-1858-07	Tumor	LUAD	1.66503
TCGA-44-6775-01A-11R-A278-07	Tumor	LUAD	1.06881
TCGA-44-6775-01C-02R-A277-07	Tumor	LUAD	2.08532
TCGA-44-6776-01A-11R-1858-07	Tumor	LUAD	4.01843
TCGA-44-6776-11A-01R-1858-07	Normal	LUAD	5.86939
TCGA-44-6777-01A-11R-1858-07	Tumor	LUAD	2.84215
TCGA-44-6777-11A-01R-1858-07	Normal	LUAD	5.37036
TCGA-44-6778-01A-11R-1858-07	Tumor	LUAD	3.70962
TCGA-44-6778-11A-01R-1858-07	Normal	LUAD	5.44082
TCGA-44-6779-01A-11R-1858-07	Tumor	LUAD	0.838266
TCGA-44-7659-01A-11R-2066-07	Tumor	LUAD	2.29419
TCGA-44-7660-01A-11R-2066-07	Tumor	LUAD	1.93904
TCGA-44-7661-01A-11R-2066-07	Tumor	LUAD	3.76055
TCGA-44-7662-01A-11R-2066-07	Tumor	LUAD	2.49718
TCGA-44-7667-01A-31R-2066-07	Tumor	LUAD	1.77007
TCGA-44-7669-01A-21R-2066-07	Tumor	LUAD	2.94778
TCGA-44-7670-01A-11R-2066-07	Tumor	LUAD	2.45988
TCGA-44-7671-01A-11R-2066-07	Tumor	LUAD	3.54262
TCGA-44-7672-01A-11R-2066-07	Tumor	LUAD	2.09464
TCGA-44-8117-01A-11R-2241-07	Tumor	LUAD	2.54814
TCGA-44-8119-01A-11R-2241-07	Tumor	LUAD	1.45812
TCGA-44-8120-01A-11R-2241-07	Tumor	LUAD	4.32447
TCGA-44-A479-01A-31R-A24H-07	Tumor	LUAD	1.66544
TCGA-44-A47A-01A-21R-A24H-07	Tumor	LUAD	2.02818
TCGA-44-A47B-01A-11R-A24H-07	Tumor	LUAD	2.21164
TCGA-44-A47G-01A-21R-A24H-07	Tumor	LUAD	2.33623
TCGA-44-A4SS-01A-11R-A24X-07	Tumor	LUAD	2.049
TCGA-44-A4SU-01A-11R-A24X-07	Tumor	LUAD	2.31284
TCGA-46-3765-01A-01R-0980-07	Tumor	LUSC	1.5565
TCGA-46-3766-01A-01R-0980-07	Tumor	LUSC	3.66838
TCGA-46-3767-01A-01R-0980-07	Tumor	LUSC	3.76667
TCGA-46-3768-01A-01R-0980-07	Tumor	LUSC	1.86691
TCGA-46-3769-01A-01R-0980-07	Tumor	LUSC	1.69247
TCGA-46-6025-01A-11R-1820-07	Tumor	LUSC	2.36053
TCGA-46-6026-01A-11R-1820-07	Tumor	LUSC	2.26403
TCGA-49-4486-01A-01R-1206-07	Tumor	LUAD	3.33671
TCGA-49-4487-01A-21R-1858-07	Tumor	LUAD	2.34147
TCGA-49-4488-01A-01R-1755-07	Tumor	LUAD	1.74472
TCGA-49-4490-01A-21R-1858-07	Tumor	LUAD	2.84221
TCGA-49-4490-11A-01R-1858-07	Normal	LUAD	7.05766
TCGA-49-4494-01A-01R-1206-07	Tumor	LUAD	2.88524
TCGA-49-4501-01A-01R-1206-07	Tumor	LUAD	3.06236
TCGA-49-4505-01A-01R-1206-07	Tumor	LUAD	4.03298
TCGA-49-4506-01A-01R-1206-07	Tumor	LUAD	1.68809
TCGA-49-4507-01A-01R-1206-07	Tumor	LUAD	1.81938
TCGA-49-4510-01A-01R-1206-07	Tumor	LUAD	4.8928
TCGA-49-4512-01A-21R-1858-07	Tumor	LUAD	2.25541
TCGA-49-4512-11A-01R-1858-07	Normal	LUAD	7.1864
TCGA-49-4514-01A-21R-1858-07	Tumor	LUAD	1.21767
TCGA-49-6742-01A-11R-1858-07	Tumor	LUAD	3.52581
TCGA-49-6742-11A-01R-1858-07	Normal	LUAD	5.13337
TCGA-49-6743-01A-11R-1858-07	Tumor	LUAD	2.6546
TCGA-49-6743-11A-01R-1858-07	Normal	LUAD	6.26777
TCGA-49-6744-01A-11R-1858-07	Tumor	LUAD	3.22313
TCGA-49-6744-11A-01R-1858-07	Normal	LUAD	5.18505
TCGA-49-6745-01A-11R-1858-07	Tumor	LUAD	2.86499
TCGA-49-6745-11A-01R-1858-07	Normal	LUAD	6.37515
TCGA-49-6761-01A-31R-1949-07	Tumor	LUAD	2.04075
TCGA-49-6761-11A-01R-1949-07	Normal	LUAD	5.70649
TCGA-49-6767-01A-11R-1858-07	Tumor	LUAD	0.860923
TCGA-49-AAQV-01A-11R-A39D-07	Tumor	LUAD	1.88698
TCGA-49-AAR0-01A-21R-A39D-07	Tumor	LUAD	4.80486
TCGA-49-AAR2-01A-11R-A39D-07	Tumor	LUAD	1.2194
TCGA-49-AAR3-01A-11R-A41B-07	Tumor	LUAD	1.2838
TCGA-49-AAR4-01A-12R-A41B-07	Tumor	LUAD	1.40877
TCGA-49-AAR9-01A-21R-A41B-07	Tumor	LUAD	1.08515
TCGA-49-AARE-01A-11R-A41B-07	Tumor	LUAD	1.44467
TCGA-49-AARN-01A-21R-A41B-07	Tumor	LUAD	2.66848
TCGA-49-AARO-01A-12R-A41B-07	Tumor	LUAD	2.80221
TCGA-49-AARQ-01A-11R-A41B-07	Tumor	LUAD	1.2022
TCGA-49-AARR-01A-11R-A41B-07	Tumor	LUAD	4.77545
TCGA-4A-A93W-01A-11R-A37K-07	Tumor	KIRP	1.32648
TCGA-4A-A93X-01A-11R-A37K-07	Tumor	KIRP	1.33725
TCGA-4A-A93Y-01A-11R-A37K-07	Tumor	KIRP	1.84627
TCGA-4B-A93V-01A-11R-A39D-07	Tumor	LUAD	1.37912
TCGA-4C-A93U-01A-11R-A39I-07	Tumor	THCA	2.5148
TCGA-4E-A92E-01A-11R-A37O-07	Tumor	UCEC	0.925696
TCGA-4G-AAZO-01A-12R-A41I-07	Tumor	CHOL	1.1896
TCGA-4G-AAZT-01A-11R-A41I-07	Tumor	CHOL	3.41175
TCGA-4H-AAAK-01A-12R-A41B-07	Tumor	BRCA	2.4609
TCGA-4J-AA1J-01A-21R-A38B-07	Tumor	CESC	2.47288
TCGA-4K-AA1G-01A-11R-A430-07	Tumor	TGCT	2.89451
TCGA-4K-AA1H-01A-11R-A430-07	Tumor	TGCT	2.26156
TCGA-4K-AA1I-01A-11R-A430-07	Tumor	TGCT	1.09329
TCGA-4K-AAAL-01A-11R-A430-07	Tumor	TGCT	1.5913
TCGA-4L-AA1F-01A-11R-A41O-07	Tumor	PRAD	3.82725
TCGA-4N-A93T-01A-11R-A37K-07	Tumor	COAD	0.967464
TCGA-4P-AA8J-01A-11R-A39I-07	Tumor	HNSC	1.92816
TCGA-4R-AA8I-01A-11R-A38B-07	Tumor	LIHC	1.27399
TCGA-4T-AA8H-01A-11R-A41B-07	Tumor	COAD	1.3429
TCGA-4V-A9QI-01A-11R-A42C-07	Tumor	THYM	1.12882
TCGA-4V-A9QJ-01A-11R-A42C-07	Tumor	THYM	3.22565
TCGA-4V-A9QL-01A-11R-A42C-07	Tumor	THYM	3.10052
TCGA-4V-A9QM-01A-11R-A42C-07	Tumor	THYM	2.1236
TCGA-4V-A9QN-01A-11R-A42C-07	Tumor	THYM	2.46292
TCGA-4V-A9QR-01A-11R-A42C-07	Tumor	THYM	2.1155
TCGA-4V-A9QS-01A-11R-A42C-07	Tumor	THYM	2.98868
TCGA-4V-A9QT-01A-11R-A42C-07	Tumor	THYM	1.45544
TCGA-4V-A9QU-01A-11R-A42C-07	Tumor	THYM	1.79206
TCGA-4V-A9QW-01A-11R-A42C-07	Tumor	THYM	3.09901
TCGA-4V-A9QX-01A-11R-A42C-07	Tumor	THYM	1.60212
TCGA-4X-A9F9-01A-11R-A42C-07	Tumor	THYM	2.17143
TCGA-4X-A9FA-01A-11R-A42C-07	Tumor	THYM	4.18521
TCGA-4X-A9FB-01A-11R-A42C-07	Tumor	THYM	1.72918
TCGA-4X-A9FC-01A-11R-A42C-07	Tumor	THYM	2.04719
TCGA-4X-A9FD-01A-11R-A42C-07	Tumor	THYM	1.02977
TCGA-4Z-AA7M-01A-11R-A39I-07	Tumor	BLCA	1.1903
TCGA-4Z-AA7N-01A-11R-A39I-07	Tumor	BLCA	2.8572
TCGA-4Z-AA7O-01A-31R-A39I-07	Tumor	BLCA	1.22008
TCGA-4Z-AA7Q-01A-11R-A39I-07	Tumor	BLCA	2.22166
TCGA-4Z-AA7R-01A-11R-A39I-07	Tumor	BLCA	1.88096
TCGA-4Z-AA7S-01A-11R-A39I-07	Tumor	BLCA	2.32337
TCGA-4Z-AA7W-01A-11R-A39I-07	Tumor	BLCA	1.14261
TCGA-4Z-AA7Y-01A-11R-A39I-07	Tumor	BLCA	2.31069
TCGA-4Z-AA80-01A-11R-A39I-07	Tumor	BLCA	1.05165
TCGA-4Z-AA81-01A-11R-A39I-07	Tumor	BLCA	1.21001
TCGA-4Z-AA82-01A-11R-A39I-07	Tumor	BLCA	1.55169
TCGA-4Z-AA83-01A-11R-A39I-07	Tumor	BLCA	1.83596
TCGA-4Z-AA84-01A-11R-A39I-07	Tumor	BLCA	1.82379
TCGA-4Z-AA86-01A-11R-A39I-07	Tumor	BLCA	0.960289
TCGA-4Z-AA87-01A-11R-A39I-07	Tumor	BLCA	1.30282
TCGA-4Z-AA89-01A-11R-A39I-07	Tumor	BLCA	1.21506
TCGA-50-5044-01A-21R-1858-07	Tumor	LUAD	3.46235
TCGA-50-5045-01A-01R-1628-07	Tumor	LUAD	4.38943
TCGA-50-5049-01A-01R-1628-07	Tumor	LUAD	2.77201
TCGA-50-5051-01A-21R-1858-07	Tumor	LUAD	3.31931
TCGA-50-5055-01A-01R-1628-07	Tumor	LUAD	4.06015
TCGA-50-5066-01A-01R-1628-07	Tumor	LUAD	3.82509
TCGA-50-5066-02A-11R-2090-07	Tumor	LUAD	1.69028
TCGA-50-5068-01A-01R-1628-07	Tumor	LUAD	3.74494
TCGA-50-5072-01A-21R-1858-07	Tumor	LUAD	2.55719
TCGA-50-5930-01A-11R-1755-07	Tumor	LUAD	2.59534
TCGA-50-5930-11A-01R-1755-07	Normal	LUAD	5.45707
TCGA-50-5931-01A-11R-1755-07	Tumor	LUAD	2.64319
TCGA-50-5931-11A-01R-1858-07	Normal	LUAD	5.88749
TCGA-50-5932-01A-11R-1755-07	Tumor	LUAD	2.6796
TCGA-50-5932-11A-01R-1755-07	Normal	LUAD	5.3059
TCGA-50-5933-01A-11R-1755-07	Tumor	LUAD	2.36718
TCGA-50-5933-11A-01R-1755-07	Normal	LUAD	4.53376
TCGA-50-5935-01A-11R-1755-07	Tumor	LUAD	3.00565
TCGA-50-5935-11A-01R-1858-07	Normal	LUAD	5.35762
TCGA-50-5936-01A-11R-1628-07	Tumor	LUAD	2.41654
TCGA-50-5936-11A-01R-1628-07	Normal	LUAD	5.07814
TCGA-50-5939-01A-11R-1628-07	Tumor	LUAD	2.16916
TCGA-50-5939-11A-01R-1628-07	Normal	LUAD	5.55716
TCGA-50-5941-01A-11R-1755-07	Tumor	LUAD	2.60478
TCGA-50-5942-01A-21R-1755-07	Tumor	LUAD	3.25337
TCGA-50-5944-01A-11R-1755-07	Tumor	LUAD	2.66362
TCGA-50-5946-01A-11R-1755-07	Tumor	LUAD	1.55577
TCGA-50-5946-02A-11R-2090-07	Tumor	LUAD	2.27062
TCGA-50-6590-01A-12R-1858-07	Tumor	LUAD	1.35417
TCGA-50-6591-01A-11R-1755-07	Tumor	LUAD	1.45465
TCGA-50-6592-01A-11R-1755-07	Tumor	LUAD	2.49426
TCGA-50-6593-01A-11R-1755-07	Tumor	LUAD	3.03348
TCGA-50-6594-01A-11R-1755-07	Tumor	LUAD	1.61353
TCGA-50-6595-01A-12R-1858-07	Tumor	LUAD	2.2571
TCGA-50-6595-11A-01R-1858-07	Normal	LUAD	5.67433
TCGA-50-6597-01A-11R-1858-07	Tumor	LUAD	1.94062
TCGA-50-6673-01A-11R-1949-07	Tumor	LUAD	3.57422
TCGA-50-7109-01A-11R-2039-07	Tumor	LUAD	3.26867
TCGA-50-8457-01A-11R-2326-07	Tumor	LUAD	2.72842
TCGA-50-8459-01A-11R-2326-07	Tumor	LUAD	3.07671
TCGA-50-8460-01A-11R-2326-07	Tumor	LUAD	3.76432
TCGA-51-4079-01A-01R-1100-07	Tumor	LUSC	1.39182
TCGA-51-4079-11A-01R-1758-07	Normal	LUSC	6.16257
TCGA-51-4080-01A-01R-1100-07	Tumor	LUSC	2.33374
TCGA-51-4081-01A-01R-1100-07	Tumor	LUSC	1.31133
TCGA-51-4081-11A-01R-1758-07	Normal	LUSC	4.92167
TCGA-51-6867-01A-11R-2045-07	Tumor	LUSC	2.94163
TCGA-52-7622-01A-11R-2125-07	Tumor	LUSC	2.31504
TCGA-52-7809-01A-21R-2125-07	Tumor	LUSC	2.37876
TCGA-52-7810-01A-11R-2125-07	Tumor	LUSC	1.58525
TCGA-52-7811-01A-11R-2125-07	Tumor	LUSC	3.6561
TCGA-52-7812-01A-11R-2125-07	Tumor	LUSC	2.2458
TCGA-53-7624-01A-11R-2066-07	Tumor	LUAD	1.16459
TCGA-53-7626-01A-12R-2066-07	Tumor	LUAD	3.51618
TCGA-53-7813-01A-11R-2170-07	Tumor	LUAD	2.34463
TCGA-53-A4EZ-01A-12R-A24X-07	Tumor	LUAD	1.6889
TCGA-55-1592-01A-01R-0946-07	Tumor	LUAD	2.70188
TCGA-55-1594-01A-01R-0946-07	Tumor	LUAD	2.3886
TCGA-55-1595-01A-01R-0946-07	Tumor	LUAD	2.75926
TCGA-55-1596-01A-01R-0946-07	Tumor	LUAD	2.34167
TCGA-55-5899-01A-11R-1628-07	Tumor	LUAD	1.79689
TCGA-55-6543-01A-11R-1755-07	Tumor	LUAD	2.71216
TCGA-55-6642-01A-11R-1858-07	Tumor	LUAD	1.89515
TCGA-55-6712-01A-11R-1858-07	Tumor	LUAD	2.41503
TCGA-55-6968-01A-11R-1949-07	Tumor	LUAD	1.64538
TCGA-55-6968-11A-01R-1949-07	Normal	LUAD	4.47269
TCGA-55-6969-01A-11R-1949-07	Tumor	LUAD	1.41251
TCGA-55-6969-11A-01R-1949-07	Normal	LUAD	4.73919
TCGA-55-6970-01A-11R-1949-07	Tumor	LUAD	3.03652
TCGA-55-6970-11A-01R-1949-07	Normal	LUAD	5.68569
TCGA-55-6971-01A-11R-1949-07	Tumor	LUAD	2.53928
TCGA-55-6971-11A-01R-1949-07	Normal	LUAD	4.64272
TCGA-55-6972-01A-11R-1949-07	Tumor	LUAD	4.01764
TCGA-55-6972-11A-01R-1949-07	Normal	LUAD	5.83077
TCGA-55-6975-01A-11R-1949-07	Tumor	LUAD	3.1115
TCGA-55-6975-11A-01R-1949-07	Normal	LUAD	5.22547
TCGA-55-6978-01A-11R-1949-07	Tumor	LUAD	2.015
TCGA-55-6978-11A-01R-1949-07	Normal	LUAD	5.3529
TCGA-55-6979-01A-11R-1949-07	Tumor	LUAD	2.75482
TCGA-55-6979-11A-01R-1949-07	Normal	LUAD	4.40239
TCGA-55-6980-01A-11R-1949-07	Tumor	LUAD	2.9512
TCGA-55-6980-11A-01R-1949-07	Normal	LUAD	5.34649
TCGA-55-6981-01A-11R-1949-07	Tumor	LUAD	2.42624
TCGA-55-6981-11A-01R-1949-07	Normal	LUAD	6.44426
TCGA-55-6982-01A-11R-1949-07	Tumor	LUAD	1.60701
TCGA-55-6982-11A-01R-1949-07	Normal	LUAD	4.75595
TCGA-55-6983-01A-11R-1949-07	Tumor	LUAD	2.85991
TCGA-55-6983-11A-01R-1949-07	Normal	LUAD	3.55026
TCGA-55-6984-01A-11R-1949-07	Tumor	LUAD	2.68296
TCGA-55-6984-11A-01R-1949-07	Normal	LUAD	4.05085
TCGA-55-6985-01A-11R-1949-07	Tumor	LUAD	1.75241
TCGA-55-6985-11A-01R-1949-07	Normal	LUAD	5.4902
TCGA-55-6986-01A-11R-1949-07	Tumor	LUAD	2.94535
TCGA-55-6986-11A-01R-1949-07	Normal	LUAD	5.83111
TCGA-55-6987-01A-11R-1949-07	Tumor	LUAD	2.32034
TCGA-55-7227-01A-11R-2039-07	Tumor	LUAD	2.84936
TCGA-55-7281-01A-11R-2039-07	Tumor	LUAD	2.34304
TCGA-55-7283-01A-11R-2039-07	Tumor	LUAD	3.88306
TCGA-55-7284-01B-11R-2241-07	Tumor	LUAD	4.65689
TCGA-55-7570-01A-11R-2039-07	Tumor	LUAD	1.67627
TCGA-55-7573-01A-11R-2039-07	Tumor	LUAD	2.65301
TCGA-55-7574-01A-11R-2039-07	Tumor	LUAD	3.2562
TCGA-55-7576-01A-11R-2066-07	Tumor	LUAD	2.81979
TCGA-55-7724-01A-11R-2170-07	Tumor	LUAD	4.52218
TCGA-55-7725-01A-11R-2170-07	Tumor	LUAD	3.12057
TCGA-55-7726-01A-11R-2170-07	Tumor	LUAD	2.19229
TCGA-55-7727-01A-11R-2170-07	Tumor	LUAD	3.14261
TCGA-55-7728-01A-11R-2187-07	Tumor	LUAD	2.61101
TCGA-55-7815-01A-11R-2170-07	Tumor	LUAD	2.45893
TCGA-55-7816-01A-11R-2170-07	Tumor	LUAD	1.68975
TCGA-55-7903-01A-11R-2170-07	Tumor	LUAD	2.82816
TCGA-55-7907-01A-11R-2170-07	Tumor	LUAD	2.0917
TCGA-55-7910-01A-11R-2170-07	Tumor	LUAD	2.23989
TCGA-55-7911-01A-11R-2170-07	Tumor	LUAD	2.76873
TCGA-55-7913-01B-11R-2241-07	Tumor	LUAD	0.913186
TCGA-55-7914-01A-11R-2170-07	Tumor	LUAD	2.40349
TCGA-55-7994-01A-11R-2187-07	Tumor	LUAD	1.9138
TCGA-55-7995-01A-11R-2187-07	Tumor	LUAD	1.854
TCGA-55-8085-01A-11R-2241-07	Tumor	LUAD	1.66061
TCGA-55-8087-01A-11R-2241-07	Tumor	LUAD	2.62457
TCGA-55-8089-01A-11R-2241-07	Tumor	LUAD	2.0068
TCGA-55-8090-01A-11R-2241-07	Tumor	LUAD	2.64185
TCGA-55-8091-01A-11R-2241-07	Tumor	LUAD	2.19472
TCGA-55-8092-01A-11R-2241-07	Tumor	LUAD	1.51798
TCGA-55-8094-01A-11R-2241-07	Tumor	LUAD	2.48158
TCGA-55-8096-01A-11R-2241-07	Tumor	LUAD	2.61499
TCGA-55-8097-01A-11R-2241-07	Tumor	LUAD	3.52189
TCGA-55-8203-01A-11R-2241-07	Tumor	LUAD	2.61195
TCGA-55-8204-01A-11R-2241-07	Tumor	LUAD	2.94263
TCGA-55-8205-01A-11R-2241-07	Tumor	LUAD	2.96684
TCGA-55-8206-01A-11R-2241-07	Tumor	LUAD	3.09459
TCGA-55-8207-01A-11R-2241-07	Tumor	LUAD	2.87576
TCGA-55-8208-01A-11R-2241-07	Tumor	LUAD	3.00499
TCGA-55-8299-01A-11R-2287-07	Tumor	LUAD	4.38269
TCGA-55-8301-01A-11R-2287-07	Tumor	LUAD	2.33831
TCGA-55-8302-01A-11R-2326-07	Tumor	LUAD	2.73626
TCGA-55-8505-01A-11R-2403-07	Tumor	LUAD	2.11056
TCGA-55-8506-01A-11R-2403-07	Tumor	LUAD	1.6397
TCGA-55-8507-01A-11R-2403-07	Tumor	LUAD	3.31098
TCGA-55-8508-01A-11R-2403-07	Tumor	LUAD	2.13852
TCGA-55-8510-01A-11R-2403-07	Tumor	LUAD	3.60399
TCGA-55-8511-01A-11R-2403-07	Tumor	LUAD	1.35157
TCGA-55-8512-01A-11R-2403-07	Tumor	LUAD	3.06948
TCGA-55-8513-01A-11R-2403-07	Tumor	LUAD	4.18568
TCGA-55-8514-01A-11R-2403-07	Tumor	LUAD	2.9449
TCGA-55-8614-01A-11R-2403-07	Tumor	LUAD	2.22299
TCGA-55-8615-01A-11R-2403-07	Tumor	LUAD	2.18024
TCGA-55-8616-01A-11R-2403-07	Tumor	LUAD	2.13218
TCGA-55-8619-01A-11R-2403-07	Tumor	LUAD	4.21279
TCGA-55-8620-01A-11R-2403-07	Tumor	LUAD	1.48083
TCGA-55-8621-01A-11R-2403-07	Tumor	LUAD	4.58002
TCGA-55-A48X-01A-11R-A24H-07	Tumor	LUAD	2.71156
TCGA-55-A48Y-01A-11R-A24H-07	Tumor	LUAD	2.76328
TCGA-55-A48Z-01A-12R-A24X-07	Tumor	LUAD	1.81828
TCGA-55-A490-01A-11R-A466-07	Tumor	LUAD	2.94639
TCGA-55-A491-01A-11R-A24H-07	Tumor	LUAD	2.28416
TCGA-55-A492-01A-11R-A24H-07	Tumor	LUAD	5.80254
TCGA-55-A493-01A-11R-A24H-07	Tumor	LUAD	2.16717
TCGA-55-A494-01A-11R-A24X-07	Tumor	LUAD	2.00953
TCGA-55-A4DF-01A-11R-A24H-07	Tumor	LUAD	1.82973
TCGA-55-A4DG-01A-11R-A24H-07	Tumor	LUAD	1.70624
TCGA-55-A57B-01A-12R-A39D-07	Tumor	LUAD	3.98842
TCGA-56-1622-01A-01R-0692-07	Tumor	LUSC	1.07587
TCGA-56-5897-01A-11R-1635-07	Tumor	LUSC	1.72378
TCGA-56-5898-01A-11R-1635-07	Tumor	LUSC	3.10814
TCGA-56-6545-01A-11R-1820-07	Tumor	LUSC	1.87927
TCGA-56-6546-01A-11R-1820-07	Tumor	LUSC	1.83859
TCGA-56-7221-01A-11R-2045-07	Tumor	LUSC	2.04858
TCGA-56-7222-01A-11R-2045-07	Tumor	LUSC	1.75232
TCGA-56-7222-11A-01R-2045-07	Normal	LUSC	4.53788
TCGA-56-7223-01A-11R-2045-07	Tumor	LUSC	2.04408
TCGA-56-7579-01A-11R-2045-07	Tumor	LUSC	0.984553
TCGA-56-7579-11A-01R-2045-07	Normal	LUSC	5.81592
TCGA-56-7580-01A-11R-2045-07	Tumor	LUSC	1.57289
TCGA-56-7580-11A-01R-2045-07	Normal	LUSC	4.82346
TCGA-56-7582-01A-11R-2045-07	Tumor	LUSC	1.76239
TCGA-56-7582-11A-01R-2045-07	Normal	LUSC	6.8906
TCGA-56-7730-01A-11R-2125-07	Tumor	LUSC	3.35287
TCGA-56-7730-11A-01R-2125-07	Normal	LUSC	6.06087
TCGA-56-7731-01A-11R-2125-07	Tumor	LUSC	3.30552
TCGA-56-7731-11A-01R-2125-07	Normal	LUSC	5.12822
TCGA-56-7822-01A-11R-2125-07	Tumor	LUSC	3.04354
TCGA-56-7823-01B-11R-2247-07	Tumor	LUSC	2.18174
TCGA-56-7823-11A-01R-2247-07	Normal	LUSC	5.58344
TCGA-56-8082-01A-11R-2247-07	Tumor	LUSC	2.18736
TCGA-56-8082-11A-01R-2247-07	Normal	LUSC	5.58396
TCGA-56-8083-01A-11R-2247-07	Tumor	LUSC	1.75408
TCGA-56-8083-11A-01R-2247-07	Normal	LUSC	5.97577
TCGA-56-8201-01A-11R-2247-07	Tumor	LUSC	1.7671
TCGA-56-8201-11A-01R-2247-07	Normal	LUSC	4.74922
TCGA-56-8304-01A-11R-2326-07	Tumor	LUSC	1.61565
TCGA-56-8305-01A-11R-2296-07	Tumor	LUSC	1.40119
TCGA-56-8307-01A-11R-2296-07	Tumor	LUSC	2.30255
TCGA-56-8308-01A-11R-2296-07	Tumor	LUSC	2.33763
TCGA-56-8309-01A-11R-2296-07	Tumor	LUSC	3.07046
TCGA-56-8309-11A-01R-2296-07	Normal	LUSC	5.63206
TCGA-56-8503-01A-11R-2403-07	Tumor	LUSC	2.52905
TCGA-56-8504-01A-11R-2403-07	Tumor	LUSC	1.76056
TCGA-56-8622-01A-11R-2403-07	Tumor	LUSC	2.75307
TCGA-56-8623-01A-11R-A28V-07	Tumor	LUSC	5.30107
TCGA-56-8623-11A-01R-A28V-07	Normal	LUSC	5.10495
TCGA-56-8624-01A-11R-2403-07	Tumor	LUSC	2.44236
TCGA-56-8625-01A-11R-2403-07	Tumor	LUSC	1.95032
TCGA-56-8626-01A-11R-2403-07	Tumor	LUSC	3.00999
TCGA-56-8628-01A-11R-2403-07	Tumor	LUSC	3.34639
TCGA-56-8629-01A-11R-2403-07	Tumor	LUSC	1.14796
TCGA-56-A49D-01A-11R-A24H-07	Tumor	LUSC	2.76177
TCGA-56-A4BW-01A-11R-A24H-07	Tumor	LUSC	1.81131
TCGA-56-A4BX-01A-11R-A24H-07	Tumor	LUSC	2.82089
TCGA-56-A4BY-01A-11R-A24H-07	Tumor	LUSC	2.4947
TCGA-56-A4ZJ-01A-11R-A262-07	Tumor	LUSC	3.6616
TCGA-56-A4ZK-01A-11R-A262-07	Tumor	LUSC	1.55075
TCGA-56-A5DR-01A-11R-A27Q-07	Tumor	LUSC	1.26873
TCGA-56-A5DS-01A-11R-A27Q-07	Tumor	LUSC	2.45001
TCGA-56-A62T-01A-11R-A405-07	Tumor	LUSC	1.07936
TCGA-57-1582-01A-01R-1566-13	Tumor	OV	1.54107
TCGA-57-1583-01A-01R-1566-13	Tumor	OV	1.65182
TCGA-57-1584-01A-01R-1566-13	Tumor	OV	1.51309
TCGA-57-1585-01A-01R-1566-13	Tumor	OV	1.70142
TCGA-57-1586-01A-02R-1567-13	Tumor	OV	1.07416
TCGA-57-1993-01A-01R-1568-13	Tumor	OV	1.1553
TCGA-57-1994-01A-01R-1568-13	Tumor	OV	1.82595
TCGA-58-8386-01A-11R-2296-07	Tumor	LUSC	3.6151
TCGA-58-8386-11A-01R-2296-07	Normal	LUSC	5.14984
TCGA-58-8387-01A-11R-2296-07	Tumor	LUSC	2.17977
TCGA-58-8388-01A-11R-2326-07	Tumor	LUSC	3.49743
TCGA-58-8390-01A-11R-2326-07	Tumor	LUSC	1.72115
TCGA-58-8391-01A-11R-2326-07	Tumor	LUSC	2.25734
TCGA-58-8392-01A-11R-2326-07	Tumor	LUSC	2.67624
TCGA-58-8393-01A-11R-2326-07	Tumor	LUSC	2.47594
TCGA-58-A46J-01A-11R-A24H-07	Tumor	LUSC	3.95261
TCGA-58-A46K-01A-11R-A24H-07	Tumor	LUSC	2.20827
TCGA-58-A46L-01A-11R-A24H-07	Tumor	LUSC	2.20276
TCGA-58-A46M-01A-11R-A24H-07	Tumor	LUSC	2.03745
TCGA-58-A46N-01A-11R-A24H-07	Tumor	LUSC	1.62966
TCGA-59-2348-01A-01R-1569-13	Tumor	OV	1.78178
TCGA-59-2350-01A-01R-1569-13	Tumor	OV	1.65883
TCGA-59-2351-01A-01R-1569-13	Tumor	OV	1.45712
TCGA-59-2352-01A-01R-1569-13	Tumor	OV	1.21928
TCGA-59-2354-01A-01R-1569-13	Tumor	OV	2.04904
TCGA-59-2355-01A-01R-1569-13	Tumor	OV	1.01278
TCGA-59-2363-01A-01R-1569-13	Tumor	OV	1.65182
TCGA-59-A5PD-01A-11R-A406-31	Tumor	OV	0.291014
TCGA-5B-A90C-01A-11R-A37O-07	Tumor	UCEC	1.11223
TCGA-5C-A9VG-01A-11R-A37K-07	Tumor	LIHC	1.61664
TCGA-5C-A9VH-01A-11R-A37K-07	Tumor	LIHC	2.29287
TCGA-5C-AAPD-01A-21R-A39D-07	Tumor	LIHC	1.79772
TCGA-5G-A9ZZ-01A-31R-A42C-07	Tumor	THYM	2.36935
TCGA-5K-AAAP-01A-11R-A42C-07	Tumor	THYM	3.21824
TCGA-5L-AAT0-01A-12R-A41B-07	Tumor	BRCA	3.13532
TCGA-5L-AAT1-01A-12R-A41B-07	Tumor	BRCA	1.90524
TCGA-5M-AAT4-01A-11R-A41B-07	Tumor	COAD	1.8095
TCGA-5M-AAT5-01A-21R-A41B-07	Tumor	COAD	0.893362
TCGA-5M-AAT6-01A-11R-A41B-07	Tumor	COAD	2.21493
TCGA-5M-AATA-01A-31R-A41B-07	Tumor	COAD	1.42664
TCGA-5M-AATE-01A-11R-A41B-07	Tumor	COAD	1.00137
TCGA-5N-A9KI-01A-31R-A42T-07	Tumor	BLCA	1.61528
TCGA-5N-A9KM-01A-11R-A42T-07	Tumor	BLCA	1.88768
TCGA-5P-A9JU-01A-11R-A42S-07	Tumor	KIRP	1.5673
TCGA-5P-A9JV-01A-12R-A42S-07	Tumor	KIRP	3.38156
TCGA-5P-A9JW-01A-11R-A42S-07	Tumor	KIRP	0.890797
TCGA-5P-A9JY-01A-11R-A42S-07	Tumor	KIRP	1.23744
TCGA-5P-A9JZ-01A-11R-A42S-07	Tumor	KIRP	0.873026
TCGA-5P-A9K0-01A-11R-A42S-07	Tumor	KIRP	1.52216
TCGA-5P-A9K2-01A-11R-A42S-07	Tumor	KIRP	0.843743
TCGA-5P-A9K3-01A-11R-A42S-07	Tumor	KIRP	1.32608
TCGA-5P-A9K4-01A-11R-A42S-07	Tumor	KIRP	2.16851
TCGA-5P-A9K6-01A-11R-A42S-07	Tumor	KIRP	1.13986
TCGA-5P-A9K8-01A-11R-A42S-07	Tumor	KIRP	2.64768
TCGA-5P-A9K9-01A-11R-A42S-07	Tumor	KIRP	2.77711
TCGA-5P-A9KA-01A-11R-A42S-07	Tumor	KIRP	0.775093
TCGA-5P-A9KC-01A-11R-A42S-07	Tumor	KIRP	1.97728
TCGA-5P-A9KE-01A-11R-A42S-07	Tumor	KIRP	1.20226
TCGA-5P-A9KF-01A-11R-A42S-07	Tumor	KIRP	1.20239
TCGA-5P-A9KH-01A-11R-A42S-07	Tumor	KIRP	1.16774
TCGA-5R-AA1C-01A-11R-A41C-07	Tumor	LIHC	2.52168
TCGA-5R-AA1D-01A-11R-A38B-07	Tumor	LIHC	3.00285
TCGA-5R-AAAM-01A-12R-A41C-07	Tumor	LIHC	1.52411
TCGA-5S-A9Q8-01A-11R-A40A-07	Tumor	UCEC	2.46775
TCGA-5T-A9QA-01A-11R-A41B-07	Tumor	BRCA	2.73416
TCGA-5U-AB0D-01A-11R-A42C-07	Tumor	THYM	2.70688
TCGA-5U-AB0E-01A-11R-A42C-07	Tumor	THYM	3.04888
TCGA-5U-AB0F-01A-11R-A42C-07	Tumor	THYM	2.51359
TCGA-5V-A9RR-01A-11R-A42C-07	Tumor	THYM	2.17069
TCGA-5X-AA5U-01A-11R-A406-31	Tumor	OV	1.12744
TCGA-60-2695-01A-01R-0851-07	Tumor	LUSC	2.72777
TCGA-60-2696-01A-01R-0851-07	Tumor	LUSC	2.35659
TCGA-60-2697-01A-11R-2125-07	Tumor	LUSC	3.66646
TCGA-60-2698-01A-01R-0851-07	Tumor	LUSC	2.99012
TCGA-60-2703-01A-11R-2045-07	Tumor	LUSC	1.58525
TCGA-60-2704-01A-11R-2045-07	Tumor	LUSC	2.61645
TCGA-60-2706-01A-01R-0851-07	Tumor	LUSC	1.80896
TCGA-60-2707-01A-01R-0851-07	Tumor	LUSC	1.72255
TCGA-60-2708-01A-01R-0851-07	Tumor	LUSC	1.64261
TCGA-60-2709-01A-21R-1820-07	Tumor	LUSC	2.32855
TCGA-60-2709-11A-01R-1820-07	Normal	LUSC	5.42085
TCGA-60-2710-01A-01R-0851-07	Tumor	LUSC	2.63131
TCGA-60-2711-01A-01R-0851-07	Tumor	LUSC	2.99134
TCGA-60-2712-01A-01R-0851-07	Tumor	LUSC	1.55582
TCGA-60-2713-01A-01R-0851-07	Tumor	LUSC	1.8512
TCGA-60-2714-01A-01R-0851-07	Tumor	LUSC	1.63956
TCGA-60-2715-01A-01R-0851-07	Tumor	LUSC	4.23369
TCGA-60-2716-01A-01R-0851-07	Tumor	LUSC	2.79622
TCGA-60-2719-01A-01R-0851-07	Tumor	LUSC	1.95017
TCGA-60-2720-01A-01R-0851-07	Tumor	LUSC	2.8423
TCGA-60-2721-01A-01R-0851-07	Tumor	LUSC	1.72857
TCGA-60-2722-01A-01R-0851-07	Tumor	LUSC	1.44716
TCGA-60-2723-01A-01R-0851-07	Tumor	LUSC	1.0897
TCGA-60-2724-01A-01R-0851-07	Tumor	LUSC	1.56111
TCGA-60-2725-01A-01R-1201-07	Tumor	LUSC	3.55623
TCGA-60-2726-01A-01R-0851-07	Tumor	LUSC	1.96945
TCGA-61-1721-01A-01R-1569-13	Tumor	OV	2.90184
TCGA-61-1724-01A-01R-1568-13	Tumor	OV	1.6188
TCGA-61-1725-01A-01R-1567-13	Tumor	OV	1.70518
TCGA-61-1728-01A-01R-1568-13	Tumor	OV	1.4098
TCGA-61-1733-01A-01R-1567-13	Tumor	OV	1.76698
TCGA-61-1736-01B-01R-1568-13	Tumor	OV	1.78258
TCGA-61-1737-01A-01R-1567-13	Tumor	OV	1.75988
TCGA-61-1738-01A-01R-1567-13	Tumor	OV	0.468323
TCGA-61-1741-01A-02R-1567-13	Tumor	OV	0.831877
TCGA-61-1900-01A-01R-1567-13	Tumor	OV	1.96791
TCGA-61-1907-01A-01R-1567-13	Tumor	OV	1.65347
TCGA-61-1910-01A-01R-1567-13	Tumor	OV	1.73292
TCGA-61-1911-01A-01R-1567-13	Tumor	OV	1.32688
TCGA-61-1914-01A-01R-1567-13	Tumor	OV	2.04967
TCGA-61-1918-01A-01R-1568-13	Tumor	OV	1.69946
TCGA-61-1919-01A-01R-1568-13	Tumor	OV	1.98627
TCGA-61-1995-01A-01R-1568-13	Tumor	OV	2.00465
TCGA-61-1998-01A-01R-1568-13	Tumor	OV	2.04278
TCGA-61-2000-01A-01R-1568-13	Tumor	OV	1.29478
TCGA-61-2002-01A-01R-1568-13	Tumor	OV	1.4937
TCGA-61-2003-01A-01R-1568-13	Tumor	OV	2.0251
TCGA-61-2008-01A-02R-1568-13	Tumor	OV	1.149
TCGA-61-2008-02A-01R-1568-13	Tumor	OV	1.58967
TCGA-61-2009-01A-01R-1568-13	Tumor	OV	2.05454
TCGA-61-2012-01A-01R-1568-13	Tumor	OV	1.20502
TCGA-61-2088-01A-01R-1568-13	Tumor	OV	1.37457
TCGA-61-2092-01A-01R-1568-13	Tumor	OV	0.896001
TCGA-61-2097-01A-02R-1568-13	Tumor	OV	1.75142
TCGA-61-2098-01A-01R-1568-13	Tumor	OV	1.36446
TCGA-61-2101-01A-01R-1568-13	Tumor	OV	1.24878
TCGA-61-2102-01A-01R-1568-13	Tumor	OV	1.37273
TCGA-61-2104-01A-01R-1568-13	Tumor	OV	1.40359
TCGA-61-2109-01A-01R-1568-13	Tumor	OV	1.0087
TCGA-61-2110-01A-01R-1568-13	Tumor	OV	1.04292
TCGA-61-2111-01A-01R-1568-13	Tumor	OV	1.28605
TCGA-61-2113-01A-01R-1568-13	Tumor	OV	1.00562
TCGA-62-8394-01A-11R-2326-07	Tumor	LUAD	2.96829
TCGA-62-8395-01A-11R-2326-07	Tumor	LUAD	3.1311
TCGA-62-8397-01A-11R-2326-07	Tumor	LUAD	1.79921
TCGA-62-8398-01A-11R-2326-07	Tumor	LUAD	2.68825
TCGA-62-8399-01A-21R-2326-07	Tumor	LUAD	4.03644
TCGA-62-8402-01A-11R-2326-07	Tumor	LUAD	1.5472
TCGA-62-A46O-01A-11R-A24H-07	Tumor	LUAD	1.06791
TCGA-62-A46P-01A-11R-A24H-07	Tumor	LUAD	4.46946
TCGA-62-A46R-01A-11R-A24H-07	Tumor	LUAD	1.78614
TCGA-62-A46S-01A-11R-A24H-07	Tumor	LUAD	3.49317
TCGA-62-A46U-01A-11R-A24H-07	Tumor	LUAD	1.00712
TCGA-62-A46V-01A-11R-A24H-07	Tumor	LUAD	1.84213
TCGA-62-A46Y-01A-11R-A24H-07	Tumor	LUAD	2.81092
TCGA-62-A470-01A-11R-A24H-07	Tumor	LUAD	3.35693
TCGA-62-A471-01A-12R-A24H-07	Tumor	LUAD	1.70916
TCGA-62-A472-01A-11R-A24H-07	Tumor	LUAD	2.78992
TCGA-63-5128-01A-01R-1443-07	Tumor	LUSC	1.77062
TCGA-63-5131-01A-01R-1443-07	Tumor	LUSC	2.70354
TCGA-63-6202-01A-11R-1820-07	Tumor	LUSC	2.54387
TCGA-63-7020-01A-11R-1949-07	Tumor	LUSC	2.34022
TCGA-63-7021-01A-11R-1949-07	Tumor	LUSC	1.95129
TCGA-63-7022-01A-11R-1949-07	Tumor	LUSC	2.55922
TCGA-63-7023-01A-11R-1949-07	Tumor	LUSC	1.80554
TCGA-63-A5M9-01A-11R-A26W-07	Tumor	LUSC	2.70485
TCGA-63-A5MB-01A-11R-A26W-07	Tumor	LUSC	2.38303
TCGA-63-A5MG-01A-12R-A27Q-07	Tumor	LUSC	1.92102
TCGA-63-A5MH-01A-12R-A27Q-07	Tumor	LUSC	1.1776
TCGA-63-A5MI-01A-12R-A27Q-07	Tumor	LUSC	1.59841
TCGA-63-A5MJ-01A-11R-A27Q-07	Tumor	LUSC	1.71545
TCGA-63-A5ML-01A-31R-A27Q-07	Tumor	LUSC	2.35338
TCGA-63-A5MM-01A-11R-A26W-07	Tumor	LUSC	1.61904
TCGA-63-A5MN-01A-22R-A27Q-07	Tumor	LUSC	1.31568
TCGA-63-A5MP-01A-11R-A26W-07	Tumor	LUSC	3.31642
TCGA-63-A5MR-01A-31R-A27Q-07	Tumor	LUSC	1.59646
TCGA-63-A5MS-01A-11R-A26W-07	Tumor	LUSC	2.12294
TCGA-63-A5MT-01A-21R-A26W-07	Tumor	LUSC	1.5771
TCGA-63-A5MU-01A-11R-A26W-07	Tumor	LUSC	2.13156
TCGA-63-A5MV-01A-21R-A26W-07	Tumor	LUSC	2.36662
TCGA-63-A5MW-01A-11R-A26W-07	Tumor	LUSC	1.82644
TCGA-63-A5MY-01A-11R-A26W-07	Tumor	LUSC	1.24556
TCGA-64-1676-01A-01R-0946-07	Tumor	LUAD	2.15914
TCGA-64-1677-01A-01R-0946-07	Tumor	LUAD	2.55621
TCGA-64-1678-01A-01R-0946-07	Tumor	LUAD	1.61004
TCGA-64-1679-01A-21R-2066-07	Tumor	LUAD	1.59369
TCGA-64-1680-01A-02R-0946-07	Tumor	LUAD	3.1993
TCGA-64-1681-01A-11R-2066-07	Tumor	LUAD	3.30896
TCGA-64-5774-01A-01R-1628-07	Tumor	LUAD	1.7646
TCGA-64-5775-01A-01R-1628-07	Tumor	LUAD	1.37468
TCGA-64-5778-01A-01R-1628-07	Tumor	LUAD	2.82688
TCGA-64-5779-01A-01R-1628-07	Tumor	LUAD	2.5589
TCGA-64-5781-01A-01R-1628-07	Tumor	LUAD	1.6157
TCGA-64-5815-01A-01R-1628-07	Tumor	LUAD	2.8352
TCGA-66-2727-01A-01R-0980-07	Tumor	LUSC	1.82191
TCGA-66-2734-01A-01R-0980-07	Tumor	LUSC	2.47918
TCGA-66-2737-01A-01R-0980-07	Tumor	LUSC	2.5567
TCGA-66-2742-01A-01R-0980-07	Tumor	LUSC	2.0796
TCGA-66-2744-01A-01R-0980-07	Tumor	LUSC	2.52319
TCGA-66-2753-01A-01R-0980-07	Tumor	LUSC	2.48669
TCGA-66-2754-01A-01R-0980-07	Tumor	LUSC	2.28806
TCGA-66-2755-01A-01R-0851-07	Tumor	LUSC	1.79315
TCGA-66-2756-01A-01R-0851-07	Tumor	LUSC	1.86366
TCGA-66-2757-01A-01R-0851-07	Tumor	LUSC	2.88778
TCGA-66-2758-01A-02R-0851-07	Tumor	LUSC	2.17198
TCGA-66-2759-01A-01R-0851-07	Tumor	LUSC	1.74726
TCGA-66-2763-01A-01R-0851-07	Tumor	LUSC	1.97951
TCGA-66-2765-01A-01R-0851-07	Tumor	LUSC	2.56582
TCGA-66-2766-01A-01R-0851-07	Tumor	LUSC	3.28269
TCGA-66-2767-01A-01R-0851-07	Tumor	LUSC	2.9125
TCGA-66-2768-01A-01R-0851-07	Tumor	LUSC	0.984188
TCGA-66-2769-01A-02R-0851-07	Tumor	LUSC	2.91102
TCGA-66-2770-01A-01R-0851-07	Tumor	LUSC	2.07235
TCGA-66-2771-01A-01R-0980-07	Tumor	LUSC	2.43365
TCGA-66-2773-01A-01R-1201-07	Tumor	LUSC	2.65746
TCGA-66-2777-01A-01R-1201-07	Tumor	LUSC	2.35236
TCGA-66-2778-01A-02R-0851-07	Tumor	LUSC	2.89728
TCGA-66-2780-01A-01R-0851-07	Tumor	LUSC	1.68558
TCGA-66-2781-01A-01R-0851-07	Tumor	LUSC	2.0068
TCGA-66-2782-01A-01R-0851-07	Tumor	LUSC	2.0467
TCGA-66-2783-01A-01R-1201-07	Tumor	LUSC	1.60036
TCGA-66-2785-01A-01R-0851-07	Tumor	LUSC	1.77387
TCGA-66-2786-01A-01R-0851-07	Tumor	LUSC	2.92214
TCGA-66-2787-01A-01R-0980-07	Tumor	LUSC	1.94347
TCGA-66-2788-01A-01R-0980-07	Tumor	LUSC	1.4444
TCGA-66-2789-01A-01R-0980-07	Tumor	LUSC	3.66752
TCGA-66-2790-01A-01R-0980-07	Tumor	LUSC	1.07519
TCGA-66-2791-01A-01R-0980-07	Tumor	LUSC	1.94235
TCGA-66-2792-01A-01R-0980-07	Tumor	LUSC	1.93369
TCGA-66-2793-01A-01R-1201-07	Tumor	LUSC	1.92573
TCGA-66-2794-01A-01R-1201-07	Tumor	LUSC	1.5145
TCGA-66-2795-01A-02R-0980-07	Tumor	LUSC	2.20264
TCGA-66-2800-01A-01R-1201-07	Tumor	LUSC	3.45141
TCGA-67-3770-01A-01R-0946-07	Tumor	LUAD	4.07373
TCGA-67-3771-01A-01R-0946-07	Tumor	LUAD	2.38805
TCGA-67-3772-01A-01R-0946-07	Tumor	LUAD	3.73438
TCGA-67-3773-01A-01R-0946-07	Tumor	LUAD	3.68581
TCGA-67-3774-01A-01R-0946-07	Tumor	LUAD	3.59247
TCGA-67-4679-01B-01R-1755-07	Tumor	LUAD	4.1539
TCGA-67-6215-01A-11R-1755-07	Tumor	LUAD	2.48063
TCGA-67-6216-01A-11R-1755-07	Tumor	LUAD	1.3051
TCGA-67-6217-01A-11R-1755-07	Tumor	LUAD	2.32654
TCGA-68-7755-01A-11R-2125-07	Tumor	LUSC	2.90716
TCGA-68-7756-01A-11R-2125-07	Tumor	LUSC	2.13678
TCGA-68-7757-01B-11R-2296-07	Tumor	LUSC	1.76341
TCGA-68-8250-01A-11R-2296-07	Tumor	LUSC	3.25509
TCGA-68-8251-01A-11R-2296-07	Tumor	LUSC	1.66539
TCGA-68-A59I-01A-11R-A262-07	Tumor	LUSC	1.70182
TCGA-68-A59J-01A-21R-A26W-07	Tumor	LUSC	2.5691
TCGA-69-7760-01A-11R-2170-07	Tumor	LUAD	1.26544
TCGA-69-7761-01A-11R-2170-07	Tumor	LUAD	1.79106
TCGA-69-7763-01A-11R-2170-07	Tumor	LUAD	4.15415
TCGA-69-7764-01A-11R-2170-07	Tumor	LUAD	2.86884
TCGA-69-7765-01A-11R-2170-07	Tumor	LUAD	2.91137
TCGA-69-7973-01A-11R-2187-07	Tumor	LUAD	2.98081
TCGA-69-7974-01A-11R-2187-07	Tumor	LUAD	3.45704
TCGA-69-7978-01A-11R-2187-07	Tumor	LUAD	2.56125
TCGA-69-7979-01A-11R-2187-07	Tumor	LUAD	1.08188
TCGA-69-7980-01A-11R-2187-07	Tumor	LUAD	2.94052
TCGA-69-8253-01A-11R-2287-07	Tumor	LUAD	3.26329
TCGA-69-8254-01A-11R-2287-07	Tumor	LUAD	2.24315
TCGA-69-8255-01A-11R-2287-07	Tumor	LUAD	1.43622
TCGA-69-8453-01A-12R-2326-07	Tumor	LUAD	3.57476
TCGA-69-A59K-01A-11R-A262-07	Tumor	LUAD	2.1501
TCGA-6A-AB49-01A-12R-A405-07	Tumor	LUSC	1.66948
TCGA-6D-AA2E-01A-11R-A37O-07	Tumor	KIRC	0.815166
TCGA-70-6722-01A-11R-1820-07	Tumor	LUSC	1.64446
TCGA-70-6723-01A-11R-1820-07	Tumor	LUSC	2.26048
TCGA-71-6725-01A-11R-1858-07	Tumor	LUAD	2.91152
TCGA-71-8520-01A-11R-2403-07	Tumor	LUAD	1.95017
TCGA-73-4658-01A-01R-1755-07	Tumor	LUAD	3.47368
TCGA-73-4659-01A-01R-1206-07	Tumor	LUAD	4.11942
TCGA-73-4662-01A-01R-1206-07	Tumor	LUAD	2.58046
TCGA-73-4666-01A-01R-1206-07	Tumor	LUAD	1.11856
TCGA-73-4668-01A-01R-1206-07	Tumor	LUAD	1.60677
TCGA-73-4670-01A-01R-1206-07	Tumor	LUAD	2.01078
TCGA-73-4675-01A-01R-1206-07	Tumor	LUAD	2.87664
TCGA-73-4676-01A-01R-1755-07	Tumor	LUAD	3.41814
TCGA-73-4676-11A-01R-1755-07	Normal	LUAD	6.78197
TCGA-73-4677-01A-01R-1206-07	Tumor	LUAD	3.91979
TCGA-73-7498-01A-12R-2187-07	Tumor	LUAD	5.07021
TCGA-73-7499-01A-11R-2187-07	Tumor	LUAD	2.10561
TCGA-73-A9RS-01A-11R-A41B-07	Tumor	LUAD	1.35991
TCGA-75-5122-01A-01R-1755-07	Tumor	LUAD	1.65983
TCGA-75-5125-01A-01R-1755-07	Tumor	LUAD	2.35544
TCGA-75-5126-01A-01R-1755-07	Tumor	LUAD	3.64592
TCGA-75-5146-01A-01R-1628-07	Tumor	LUAD	5.06092
TCGA-75-5147-01A-01R-1628-07	Tumor	LUAD	2.30982
TCGA-75-6203-01A-11R-1755-07	Tumor	LUAD	4.67054
TCGA-75-6205-01A-11R-1755-07	Tumor	LUAD	2.14486
TCGA-75-6206-01A-11R-1755-07	Tumor	LUAD	3.58166
TCGA-75-6207-01A-11R-1755-07	Tumor	LUAD	2.4749
TCGA-75-6211-01A-11R-1755-07	Tumor	LUAD	1.92835
TCGA-75-6212-01A-11R-1755-07	Tumor	LUAD	3.33132
TCGA-75-6214-01A-41R-1949-07	Tumor	LUAD	0.840121
TCGA-75-7025-01A-12R-1949-07	Tumor	LUAD	2.61812
TCGA-75-7027-01A-11R-1949-07	Tumor	LUAD	1.7536
TCGA-75-7030-01A-11R-1949-07	Tumor	LUAD	3.17334
TCGA-75-7031-01A-11R-1949-07	Tumor	LUAD	1.75198
TCGA-76-4925-01A-01R-1850-01	Tumor	GBM	3.51549
TCGA-76-4926-01B-01R-1850-01	Tumor	GBM	3.55425
TCGA-76-4927-01A-01R-1850-01	Tumor	GBM	5.03605
TCGA-76-4928-01B-01R-1850-01	Tumor	GBM	4.1159
TCGA-76-4929-01A-01R-1850-01	Tumor	GBM	3.37744
TCGA-76-4931-01A-01R-1850-01	Tumor	GBM	4.04974
TCGA-76-4932-01A-01R-1850-01	Tumor	GBM	4.47657
TCGA-77-6842-01A-11R-1949-07	Tumor	LUSC	2.67636
TCGA-77-6843-01A-11R-1949-07	Tumor	LUSC	2.12367
TCGA-77-6844-01A-11R-1949-07	Tumor	LUSC	2.23735
TCGA-77-6845-01A-11R-1949-07	Tumor	LUSC	2.6036
TCGA-77-7138-01A-41R-2045-07	Tumor	LUSC	1.98211
TCGA-77-7138-11A-01R-2045-07	Normal	LUSC	5.22423
TCGA-77-7139-01A-11R-2045-07	Tumor	LUSC	2.29375
TCGA-77-7140-01A-41R-2045-07	Tumor	LUSC	1.53067
TCGA-77-7141-01A-11R-2045-07	Tumor	LUSC	1.67978
TCGA-77-7142-01A-11R-2045-07	Tumor	LUSC	3.12866
TCGA-77-7142-11A-01R-2045-07	Normal	LUSC	5.26377
TCGA-77-7335-01A-11R-2045-07	Tumor	LUSC	2.89548
TCGA-77-7335-11A-01R-2045-07	Normal	LUSC	6.55477
TCGA-77-7337-01A-21R-2045-07	Tumor	LUSC	1.85124
TCGA-77-7337-11A-01R-2045-07	Normal	LUSC	5.04836
TCGA-77-7338-01A-11R-2045-07	Tumor	LUSC	2.72827
TCGA-77-7338-11A-01R-2045-07	Normal	LUSC	6.16944
TCGA-77-7463-01A-11R-2045-07	Tumor	LUSC	1.37111
TCGA-77-7465-01A-11R-2045-07	Tumor	LUSC	1.56959
TCGA-77-8007-01A-11R-2187-07	Tumor	LUSC	1.62971
TCGA-77-8007-11A-01R-2187-07	Normal	LUSC	5.14923
TCGA-77-8008-01A-21R-2187-07	Tumor	LUSC	1.65727
TCGA-77-8008-11A-01R-2187-07	Normal	LUSC	4.81626
TCGA-77-8009-01A-11R-2187-07	Tumor	LUSC	2.73114
TCGA-77-8128-01A-11R-2247-07	Tumor	LUSC	2.11093
TCGA-77-8130-01A-11R-2247-07	Tumor	LUSC	1.20614
TCGA-77-8131-01A-11R-2247-07	Tumor	LUSC	2.87042
TCGA-77-8133-01A-12R-2247-07	Tumor	LUSC	1.84868
TCGA-77-8136-01A-11R-2247-07	Tumor	LUSC	1.3686
TCGA-77-8138-01A-11R-2247-07	Tumor	LUSC	1.5785
TCGA-77-8139-01A-11R-2247-07	Tumor	LUSC	1.8182
TCGA-77-8140-01A-11R-2247-07	Tumor	LUSC	1.6227
TCGA-77-8143-01A-11R-2247-07	Tumor	LUSC	1.77252
TCGA-77-8144-01A-11R-2247-07	Tumor	LUSC	1.53884
TCGA-77-8145-01A-11R-2247-07	Tumor	LUSC	1.68334
TCGA-77-8146-01A-11R-2247-07	Tumor	LUSC	2.24181
TCGA-77-8148-01A-11R-2247-07	Tumor	LUSC	1.49221
TCGA-77-8150-01A-11R-2247-07	Tumor	LUSC	2.87127
TCGA-77-8153-01A-11R-2403-07	Tumor	LUSC	1.54636
TCGA-77-8154-01A-11R-2247-07	Tumor	LUSC	2.54565
TCGA-77-8156-01A-11R-2247-07	Tumor	LUSC	1.5471
TCGA-77-A5FZ-01A-31R-A27Q-07	Tumor	LUSC	3.49255
TCGA-77-A5G1-01A-11R-A27Q-07	Tumor	LUSC	1.82073
TCGA-77-A5G3-01A-31R-A27Q-07	Tumor	LUSC	1.76413
TCGA-77-A5G6-01A-11R-A27Q-07	Tumor	LUSC	2.92956
TCGA-77-A5G7-01B-11R-A27Q-07	Tumor	LUSC	2.59452
TCGA-77-A5G8-01B-11R-A27Q-07	Tumor	LUSC	1.49026
TCGA-77-A5GA-01A-11R-A27Q-07	Tumor	LUSC	2.8533
TCGA-77-A5GB-01B-11R-A27Q-07	Tumor	LUSC	1.23879
TCGA-77-A5GF-01A-21R-A27Q-07	Tumor	LUSC	3.04375
TCGA-77-A5GH-01A-11R-A27Q-07	Tumor	LUSC	0.857026
TCGA-78-7143-01A-11R-2039-07	Tumor	LUAD	2.40032
TCGA-78-7145-01A-11R-2039-07	Tumor	LUAD	2.46435
TCGA-78-7146-01A-11R-2039-07	Tumor	LUAD	1.47384
TCGA-78-7147-01A-11R-2039-07	Tumor	LUAD	2.34511
TCGA-78-7148-01A-11R-2039-07	Tumor	LUAD	3.21353
TCGA-78-7149-01A-11R-2039-07	Tumor	LUAD	4.32082
TCGA-78-7150-01A-21R-2039-07	Tumor	LUAD	1.21026
TCGA-78-7152-01A-11R-2039-07	Tumor	LUAD	2.99295
TCGA-78-7153-01A-11R-2039-07	Tumor	LUAD	2.25864
TCGA-78-7154-01A-11R-2039-07	Tumor	LUAD	2.92847
TCGA-78-7155-01A-11R-2039-07	Tumor	LUAD	1.3799
TCGA-78-7156-01A-11R-2039-07	Tumor	LUAD	4.5704
TCGA-78-7158-01A-11R-2039-07	Tumor	LUAD	1.68666
TCGA-78-7159-01A-11R-2039-07	Tumor	LUAD	2.94295
TCGA-78-7160-01A-11R-2039-07	Tumor	LUAD	3.28477
TCGA-78-7161-01A-11R-2039-07	Tumor	LUAD	3.77343
TCGA-78-7162-01A-21R-2066-07	Tumor	LUAD	5.40628
TCGA-78-7163-01A-12R-2066-07	Tumor	LUAD	1.07032
TCGA-78-7166-01A-12R-2066-07	Tumor	LUAD	1.70053
TCGA-78-7167-01A-11R-2066-07	Tumor	LUAD	2.96951
TCGA-78-7220-01A-11R-2039-07	Tumor	LUAD	2.64759
TCGA-78-7535-01A-11R-2066-07	Tumor	LUAD	2.51604
TCGA-78-7536-01A-11R-2066-07	Tumor	LUAD	1.12022
TCGA-78-7537-01A-11R-2066-07	Tumor	LUAD	2.50404
TCGA-78-7539-01A-11R-2066-07	Tumor	LUAD	2.85911
TCGA-78-7540-01A-11R-2066-07	Tumor	LUAD	3.10954
TCGA-78-7542-01A-21R-2066-07	Tumor	LUAD	1.16369
TCGA-78-7633-01A-11R-2066-07	Tumor	LUAD	4.39151
TCGA-78-8640-01A-11R-2403-07	Tumor	LUAD	2.55525
TCGA-78-8648-01A-11R-2403-07	Tumor	LUAD	3.57661
TCGA-78-8655-01A-11R-2403-07	Tumor	LUAD	3.87086
TCGA-78-8660-01A-11R-2403-07	Tumor	LUAD	2.92949
TCGA-78-8662-01A-11R-2403-07	Tumor	LUAD	2.94533
TCGA-79-5596-01A-31R-1949-07	Tumor	LUSC	0.886667
TCGA-80-5607-01A-31R-1949-07	Tumor	LUAD	2.82067
TCGA-80-5608-01A-31R-1949-07	Tumor	LUAD	3.08289
TCGA-80-5611-01A-01R-1628-07	Tumor	LUAD	0.746313
TCGA-83-5908-01A-21R-2287-07	Tumor	LUAD	2.06843
TCGA-85-6175-01A-11R-1820-07	Tumor	LUSC	2.3715
TCGA-85-6560-01A-11R-1820-07	Tumor	LUSC	1.45117
TCGA-85-6561-01A-11R-1820-07	Tumor	LUSC	1.42013
TCGA-85-6798-01A-11R-1949-07	Tumor	LUSC	1.33508
TCGA-85-7696-01A-11R-2125-07	Tumor	LUSC	2.13185
TCGA-85-7697-01A-11R-2125-07	Tumor	LUSC	1.4507
TCGA-85-7698-01A-11R-2125-07	Tumor	LUSC	1.8396
TCGA-85-7699-01A-11R-2125-07	Tumor	LUSC	1.87133
TCGA-85-7710-01A-11R-2125-07	Tumor	LUSC	2.02836
TCGA-85-7710-11A-01R-2125-07	Normal	LUSC	4.50942
TCGA-85-7843-01A-11R-2125-07	Tumor	LUSC	2.20091
TCGA-85-7844-01A-11R-2125-07	Tumor	LUSC	2.85714
TCGA-85-7950-01A-11R-2187-07	Tumor	LUSC	2.07011
TCGA-85-8048-01A-11R-2247-07	Tumor	LUSC	3.24396
TCGA-85-8049-01A-11R-2247-07	Tumor	LUSC	1.13993
TCGA-85-8052-01A-11R-2247-07	Tumor	LUSC	1.19327
TCGA-85-8070-01A-11R-2247-07	Tumor	LUSC	1.21568
TCGA-85-8071-01A-11R-2247-07	Tumor	LUSC	1.74257
TCGA-85-8072-01A-31R-2247-07	Tumor	LUSC	2.44456
TCGA-85-8276-01A-11R-2296-07	Tumor	LUSC	1.43653
TCGA-85-8277-01A-11R-2296-07	Tumor	LUSC	2.604
TCGA-85-8287-01A-11R-2296-07	Tumor	LUSC	1.63974
TCGA-85-8288-01A-11R-2296-07	Tumor	LUSC	2.53426
TCGA-85-8350-01A-11R-2296-07	Tumor	LUSC	3.16007
TCGA-85-8351-01A-11R-2296-07	Tumor	LUSC	2.7983
TCGA-85-8352-01A-31R-2326-07	Tumor	LUSC	1.90446
TCGA-85-8353-01A-21R-2296-07	Tumor	LUSC	2.18495
TCGA-85-8354-01A-31R-2326-07	Tumor	LUSC	2.41975
TCGA-85-8355-01A-11R-2296-07	Tumor	LUSC	1.52987
TCGA-85-8479-01A-11R-2326-07	Tumor	LUSC	2.11733
TCGA-85-8481-01A-11R-2326-07	Tumor	LUSC	0.669027
TCGA-85-8580-01A-31R-2403-07	Tumor	LUSC	1.94523
TCGA-85-8582-01A-21R-2403-07	Tumor	LUSC	1.31557
TCGA-85-8584-01A-11R-2403-07	Tumor	LUSC	2.1731
TCGA-85-8664-01A-11R-2403-07	Tumor	LUSC	1.56691
TCGA-85-8666-01A-11R-2403-07	Tumor	LUSC	1.4703
TCGA-85-A4CL-01A-41R-A26W-07	Tumor	LUSC	1.18625
TCGA-85-A4CN-01A-11R-A24H-07	Tumor	LUSC	2.2295
TCGA-85-A4JB-01A-51R-A262-07	Tumor	LUSC	1.14965
TCGA-85-A4JC-01A-11R-A24Z-07	Tumor	LUSC	2.26742
TCGA-85-A4PA-01A-11R-A24Z-07	Tumor	LUSC	2.60447
TCGA-85-A4QQ-01A-41R-A262-07	Tumor	LUSC	0.742782
TCGA-85-A4QR-01A-11R-A24Z-07	Tumor	LUSC	2.323
TCGA-85-A50M-01A-21R-A262-07	Tumor	LUSC	2.03309
TCGA-85-A50Z-01A-21R-A262-07	Tumor	LUSC	1.60748
TCGA-85-A510-01A-11R-A26W-07	Tumor	LUSC	3.05262
TCGA-85-A511-01A-21R-A262-07	Tumor	LUSC	1.75903
TCGA-85-A512-01A-11R-A26W-07	Tumor	LUSC	2.37582
TCGA-85-A513-01A-12R-A26W-07	Tumor	LUSC	2.88667
TCGA-85-A53L-01A-21R-A26W-07	Tumor	LUSC	1.16202
TCGA-85-A5B5-01A-21R-A26W-07	Tumor	LUSC	2.04541
TCGA-86-6562-01A-11R-1755-07	Tumor	LUAD	3.06504
TCGA-86-6851-01A-11R-1949-07	Tumor	LUAD	1.5827
TCGA-86-7701-01A-11R-2170-07	Tumor	LUAD	2.1102
TCGA-86-7711-01A-11R-2066-07	Tumor	LUAD	2.2098
TCGA-86-7713-01A-11R-2066-07	Tumor	LUAD	2.843
TCGA-86-7714-01A-12R-2170-07	Tumor	LUAD	2.73676
TCGA-86-7953-01A-11R-2187-07	Tumor	LUAD	2.13346
TCGA-86-7954-01A-11R-2187-07	Tumor	LUAD	2.44377
TCGA-86-7955-01A-11R-2187-07	Tumor	LUAD	1.7366
TCGA-86-8054-01A-11R-2241-07	Tumor	LUAD	2.66166
TCGA-86-8055-01A-11R-2241-07	Tumor	LUAD	2.57483
TCGA-86-8056-01A-11R-2241-07	Tumor	LUAD	3.63629
TCGA-86-8073-01A-11R-2241-07	Tumor	LUAD	3.05313
TCGA-86-8074-01A-11R-2241-07	Tumor	LUAD	1.63334
TCGA-86-8075-01A-11R-2241-07	Tumor	LUAD	1.9771
TCGA-86-8076-01A-31R-2241-07	Tumor	LUAD	2.8351
TCGA-86-8278-01A-11R-2287-07	Tumor	LUAD	1.73223
TCGA-86-8279-01A-11R-2287-07	Tumor	LUAD	1.9177
TCGA-86-8280-01A-11R-2287-07	Tumor	LUAD	3.09495
TCGA-86-8281-01A-11R-2287-07	Tumor	LUAD	3.67503
TCGA-86-8358-01A-11R-2326-07	Tumor	LUAD	3.00155
TCGA-86-8359-01A-11R-2326-07	Tumor	LUAD	3.1722
TCGA-86-8585-01A-11R-2403-07	Tumor	LUAD	1.68302
TCGA-86-8668-01A-11R-2403-07	Tumor	LUAD	2.70044
TCGA-86-8669-01A-11R-2403-07	Tumor	LUAD	2.20054
TCGA-86-8671-01A-11R-2403-07	Tumor	LUAD	3.52877
TCGA-86-8672-01A-21R-2403-07	Tumor	LUAD	1.92661
TCGA-86-8673-01A-11R-2403-07	Tumor	LUAD	2.49756
TCGA-86-8674-01A-21R-2403-07	Tumor	LUAD	1.69937
TCGA-86-A456-01A-11R-A24H-07	Tumor	LUAD	3.82065
TCGA-86-A4D0-01A-11R-A24H-07	Tumor	LUAD	1.99186
TCGA-86-A4JF-01A-11R-A24X-07	Tumor	LUAD	2.33874
TCGA-86-A4P7-01A-11R-A24X-07	Tumor	LUAD	4.80392
TCGA-86-A4P8-01A-11R-A24X-07	Tumor	LUAD	5.19283
TCGA-90-6837-01A-11R-1949-07	Tumor	LUSC	1.76158
TCGA-90-6837-11A-01R-1949-07	Normal	LUSC	5.77947
TCGA-90-7766-01A-21R-2125-07	Tumor	LUSC	1.64122
TCGA-90-7767-01A-11R-2125-07	Tumor	LUSC	1.45539
TCGA-90-7767-11A-01R-2125-07	Normal	LUSC	6.3306
TCGA-90-7769-01A-11R-2125-07	Tumor	LUSC	1.43387
TCGA-90-7964-01A-21R-2187-07	Tumor	LUSC	2.86158
TCGA-90-A4ED-01A-31R-A24Z-07	Tumor	LUSC	2.11347
TCGA-90-A4EE-01A-11R-A24Z-07	Tumor	LUSC	2.39105
TCGA-90-A59Q-01A-11R-A26W-07	Tumor	LUSC	1.56915
TCGA-91-6828-01A-11R-1858-07	Tumor	LUAD	3.21545
TCGA-91-6828-11A-01R-1858-07	Normal	LUAD	4.79158
TCGA-91-6829-01A-21R-1858-07	Tumor	LUAD	2.3655
TCGA-91-6829-11A-01R-1858-07	Normal	LUAD	4.49894
TCGA-91-6830-01A-11R-1949-07	Tumor	LUAD	4.12145
TCGA-91-6831-01A-11R-1858-07	Tumor	LUAD	2.07858
TCGA-91-6831-11A-02R-1858-07	Normal	LUAD	5.72515
TCGA-91-6835-01A-11R-1858-07	Tumor	LUAD	2.93881
TCGA-91-6835-11A-01R-1858-07	Normal	LUAD	4.71997
TCGA-91-6836-01A-21R-1858-07	Tumor	LUAD	1.44885
TCGA-91-6836-11A-01R-1858-07	Normal	LUAD	5.20324
TCGA-91-6840-01A-11R-1949-07	Tumor	LUAD	4.31028
TCGA-91-6847-01A-11R-1949-07	Tumor	LUAD	1.35287
TCGA-91-6847-11A-01R-1949-07	Normal	LUAD	4.54737
TCGA-91-6848-01A-11R-1949-07	Tumor	LUAD	1.50944
TCGA-91-6849-01A-11R-1949-07	Tumor	LUAD	1.9327
TCGA-91-6849-11A-01R-1949-07	Normal	LUAD	5.62634
TCGA-91-7771-01A-11R-2170-07	Tumor	LUAD	3.32635
TCGA-91-8496-01A-11R-2403-07	Tumor	LUAD	4.44087
TCGA-91-8497-01A-11R-2403-07	Tumor	LUAD	3.97016
TCGA-91-8499-01A-11R-2403-07	Tumor	LUAD	2.90824
TCGA-91-A4BC-01A-11R-A24H-07	Tumor	LUAD	2.34238
TCGA-91-A4BD-01A-11R-A24H-07	Tumor	LUAD	3.26051
TCGA-92-7340-01A-21R-2045-07	Tumor	LUSC	2.59488
TCGA-92-7340-11A-01R-2045-07	Normal	LUSC	5.75573
TCGA-92-7341-01A-31R-2045-07	Tumor	LUSC	1.89204
TCGA-92-8063-01A-11R-2247-07	Tumor	LUSC	1.94317
TCGA-92-8064-01A-11R-2247-07	Tumor	LUSC	1.40409
TCGA-92-8065-01A-11R-2247-07	Tumor	LUSC	0.879627
TCGA-93-7347-01A-11R-2187-07	Tumor	LUAD	2.81048
TCGA-93-7348-01A-21R-2039-07	Tumor	LUAD	2.85563
TCGA-93-8067-01A-11R-2287-07	Tumor	LUAD	2.6053
TCGA-93-A4JN-01A-11R-A24X-07	Tumor	LUAD	2.62959
TCGA-93-A4JO-01A-21R-A24X-07	Tumor	LUAD	3.50019
TCGA-93-A4JP-01A-11R-A24X-07	Tumor	LUAD	5.21397
TCGA-93-A4JQ-01A-11R-A24X-07	Tumor	LUAD	2.76683
TCGA-94-7033-01A-11R-1949-07	Tumor	LUSC	2.5734
TCGA-94-7557-01A-11R-2125-07	Tumor	LUSC	2.23205
TCGA-94-7943-01A-11R-2187-07	Tumor	LUSC	2.10067
TCGA-94-8035-01A-11R-2247-07	Tumor	LUSC	2.51167
TCGA-94-8490-01A-11R-2326-07	Tumor	LUSC	1.68091
TCGA-94-8491-01A-11R-2326-07	Tumor	LUSC	2.50934
TCGA-94-A4VJ-01A-11R-A24Z-07	Tumor	LUSC	0.820159
TCGA-94-A5I4-01A-11R-A26W-07	Tumor	LUSC	2.58768
TCGA-94-A5I6-01A-21R-A27Q-07	Tumor	LUSC	1.30106
TCGA-95-7039-01A-11R-1949-07	Tumor	LUAD	4.02791
TCGA-95-7043-01A-11R-1949-07	Tumor	LUAD	2.70113
TCGA-95-7562-01A-11R-2241-07	Tumor	LUAD	1.20796
TCGA-95-7567-01A-11R-2066-07	Tumor	LUAD	2.07018
TCGA-95-7944-01A-11R-2187-07	Tumor	LUAD	1.56574
TCGA-95-7947-01A-11R-2187-07	Tumor	LUAD	2.97253
TCGA-95-7948-01A-11R-2187-07	Tumor	LUAD	1.73872
TCGA-95-8039-01A-11R-2241-07	Tumor	LUAD	2.83598
TCGA-95-8494-01A-11R-2326-07	Tumor	LUAD	2.45133
TCGA-95-A4VK-01A-11R-A262-07	Tumor	LUAD	3.45875
TCGA-95-A4VN-01A-11R-A262-07	Tumor	LUAD	2.76568
TCGA-95-A4VP-01A-21R-A262-07	Tumor	LUAD	4.603
TCGA-96-7544-01A-11R-2045-07	Tumor	LUSC	1.94024
TCGA-96-7545-01A-21R-2045-07	Tumor	LUSC	3.74429
TCGA-96-8169-01A-11R-2296-07	Tumor	LUSC	2.0544
TCGA-96-8170-01A-11R-2296-07	Tumor	LUSC	2.31493
TCGA-96-A4JK-01A-11R-A24Z-07	Tumor	LUSC	2.03178
TCGA-96-A4JL-01A-11R-A24Z-07	Tumor	LUSC	2.34452
TCGA-97-7546-01A-11R-2039-07	Tumor	LUAD	2.68928
TCGA-97-7547-01A-11R-2039-07	Tumor	LUAD	2.18253
TCGA-97-7552-01A-11R-2039-07	Tumor	LUAD	3.49479
TCGA-97-7553-01A-21R-2039-07	Tumor	LUAD	4.24955
TCGA-97-7554-01A-11R-2039-07	Tumor	LUAD	2.29936
TCGA-97-7937-01A-11R-2170-07	Tumor	LUAD	0.789354
TCGA-97-7938-01A-11R-2170-07	Tumor	LUAD	2.63538
TCGA-97-7941-01A-11R-2187-07	Tumor	LUAD	4.47944
TCGA-97-8171-01A-11R-2287-07	Tumor	LUAD	1.46973
TCGA-97-8172-01A-11R-2287-07	Tumor	LUAD	3.32024
TCGA-97-8174-01A-11R-2287-07	Tumor	LUAD	4.71558
TCGA-97-8175-01A-11R-2287-07	Tumor	LUAD	2.23876
TCGA-97-8176-01A-11R-2403-07	Tumor	LUAD	3.04654
TCGA-97-8177-01A-11R-2287-07	Tumor	LUAD	3.13534
TCGA-97-8179-01A-11R-2287-07	Tumor	LUAD	4.42329
TCGA-97-8547-01A-11R-2403-07	Tumor	LUAD	1.49088
TCGA-97-8552-01A-11R-2403-07	Tumor	LUAD	2.8586
TCGA-97-A4LX-01A-11R-A24X-07	Tumor	LUAD	2.30097
TCGA-97-A4M0-01A-11R-A24X-07	Tumor	LUAD	1.99378
TCGA-97-A4M1-01A-11R-A24X-07	Tumor	LUAD	4.68643
TCGA-97-A4M2-01A-12R-A24X-07	Tumor	LUAD	4.213
TCGA-97-A4M3-01A-11R-A24X-07	Tumor	LUAD	3.61174
TCGA-97-A4M5-01A-11R-A24X-07	Tumor	LUAD	4.23891
TCGA-97-A4M6-01A-11R-A24X-07	Tumor	LUAD	2.75204
TCGA-97-A4M7-01A-11R-A24X-07	Tumor	LUAD	2.67383
TCGA-98-7454-01A-11R-2045-07	Tumor	LUSC	3.03111
TCGA-98-8020-01A-11R-2247-07	Tumor	LUSC	2.13816
TCGA-98-8021-01A-11R-2247-07	Tumor	LUSC	2.63431
TCGA-98-8022-01A-11R-2247-07	Tumor	LUSC	2.77243
TCGA-98-8023-01A-11R-2247-07	Tumor	LUSC	1.49288
TCGA-98-A538-01A-11R-A262-07	Tumor	LUSC	1.51314
TCGA-98-A539-01A-31R-A262-07	Tumor	LUSC	2.38527
TCGA-98-A53A-01A-11R-A262-07	Tumor	LUSC	2.25556
TCGA-98-A53B-01A-11R-A262-07	Tumor	LUSC	2.86713
TCGA-98-A53C-01A-11R-A262-07	Tumor	LUSC	4.5272
TCGA-98-A53D-01A-32R-A262-07	Tumor	LUSC	3.87085
TCGA-98-A53H-01A-12R-A262-07	Tumor	LUSC	3.3257
TCGA-98-A53I-01A-31R-A262-07	Tumor	LUSC	2.84497
TCGA-98-A53J-01A-11R-A26W-07	Tumor	LUSC	1.21698
TCGA-99-7458-01A-11R-2039-07	Tumor	LUAD	4.0326
TCGA-99-8025-01A-11R-2241-07	Tumor	LUAD	2.53242
TCGA-99-8028-01A-11R-2241-07	Tumor	LUAD	3.56463
TCGA-99-8032-01A-11R-2241-07	Tumor	LUAD	3.22891
TCGA-99-8033-01A-11R-2241-07	Tumor	LUAD	1.81435
TCGA-99-AA5R-01A-11R-A39D-07	Tumor	LUAD	6.01708
TCGA-A1-A0SB-01A-11R-A144-07	Tumor	BRCA	1.67604
TCGA-A1-A0SD-01A-11R-A115-07	Tumor	BRCA	2.51056
TCGA-A1-A0SE-01A-11R-A084-07	Tumor	BRCA	2.83736
TCGA-A1-A0SF-01A-11R-A144-07	Tumor	BRCA	2.41724
TCGA-A1-A0SG-01A-11R-A144-07	Tumor	BRCA	1.93369
TCGA-A1-A0SH-01A-11R-A084-07	Tumor	BRCA	2.01503
TCGA-A1-A0SI-01A-11R-A144-07	Tumor	BRCA	1.96805
TCGA-A1-A0SJ-01A-11R-A084-07	Tumor	BRCA	2.50327
TCGA-A1-A0SK-01A-12R-A084-07	Tumor	BRCA	1.11503
TCGA-A1-A0SM-01A-11R-A084-07	Tumor	BRCA	2.15889
TCGA-A1-A0SN-01A-11R-A144-07	Tumor	BRCA	1.65773
TCGA-A1-A0SO-01A-22R-A084-07	Tumor	BRCA	1.64312
TCGA-A1-A0SP-01A-11R-A084-07	Tumor	BRCA	1.32331
TCGA-A1-A0SQ-01A-21R-A144-07	Tumor	BRCA	3.0684
TCGA-A2-A04N-01A-11R-A115-07	Tumor	BRCA	2.64245
TCGA-A2-A04P-01A-31R-A034-07	Tumor	BRCA	1.2005
TCGA-A2-A04Q-01A-21R-A034-07	Tumor	BRCA	1.54295
TCGA-A2-A04R-01A-41R-A109-07	Tumor	BRCA	2.11187
TCGA-A2-A04T-01A-21R-A034-07	Tumor	BRCA	0.435735
TCGA-A2-A04U-01A-11R-A115-07	Tumor	BRCA	2.62426
TCGA-A2-A04V-01A-21R-A034-07	Tumor	BRCA	1.62242
TCGA-A2-A04W-01A-31R-A115-07	Tumor	BRCA	1.73114
[truncated: 9,124 more rows]

## Sheet: HIGD1B pan-cancer paried
id	group	x	HIGD1B
TCGA-22-4593	Tumor	LUSC	2.53918
TCGA-22-4593	Normal	LUSC	5.0029
TCGA-22-4609	Tumor	LUSC	2.81678
TCGA-22-4609	Normal	LUSC	4.84329
TCGA-22-5471	Tumor	LUSC	1.84732
TCGA-22-5471	Normal	LUSC	5.31399
TCGA-22-5472	Tumor	LUSC	3.75263
TCGA-22-5472	Normal	LUSC	4.77074
TCGA-22-5478	Tumor	LUSC	1.41321
TCGA-22-5478	Normal	LUSC	5.1836
TCGA-22-5481	Tumor	LUSC	1.89476
TCGA-22-5481	Normal	LUSC	5.35025
TCGA-22-5482	Tumor	LUSC	1.6226
TCGA-22-5482	Normal	LUSC	5.87124
TCGA-22-5483	Tumor	LUSC	2.01724
TCGA-22-5483	Normal	LUSC	4.57664
TCGA-22-5489	Tumor	LUSC	2.00798
TCGA-22-5489	Normal	LUSC	5.86873
TCGA-22-5491	Tumor	LUSC	1.5656
TCGA-22-5491	Normal	LUSC	5.95623
TCGA-33-4587	Tumor	LUSC	2.1272
TCGA-33-4587	Normal	LUSC	6.86624
TCGA-33-6737	Tumor	LUSC	2.74534
TCGA-33-6737	Normal	LUSC	6.46278
TCGA-34-7107	Tumor	LUSC	2.68462
TCGA-34-7107	Normal	LUSC	4.54006
TCGA-34-8454	Tumor	LUSC	3.65626
TCGA-34-8454	Normal	LUSC	5.39318
TCGA-38-4625	Tumor	LUAD	2.9794
TCGA-38-4625	Normal	LUAD	5.84214
TCGA-38-4626	Tumor	LUAD	4.74688
TCGA-38-4626	Normal	LUAD	5.25239
TCGA-38-4627	Tumor	LUAD	3.79062
TCGA-38-4627	Normal	LUAD	6.63161
TCGA-38-4632	Tumor	LUAD	2.24211
TCGA-38-4632	Normal	LUAD	5.3713
TCGA-39-5040	Tumor	LUSC	2.5986
TCGA-39-5040	Normal	LUSC	7.28944
TCGA-43-5670	Tumor	LUSC	0.910042
TCGA-43-5670	Normal	LUSC	5.2118
TCGA-43-6143	Tumor	LUSC	2.22848
TCGA-43-6143	Normal	LUSC	4.24053
TCGA-43-6647	Tumor	LUSC	1.59288
TCGA-43-6647	Normal	LUSC	5.40786
TCGA-43-6771	Tumor	LUSC	1.37934
TCGA-43-6771	Normal	LUSC	5.20444
TCGA-43-6773	Tumor	LUSC	2.19273
TCGA-43-6773	Normal	LUSC	5.08473
TCGA-43-7657	Tumor	LUSC	1.78086
TCGA-43-7657	Normal	LUSC	5.90821
TCGA-43-7658	Tumor	LUSC	1.99056
TCGA-43-7658	Normal	LUSC	5.5303
TCGA-44-2655	Tumor	LUAD	4.40501
TCGA-44-2655	Normal	LUAD	6.11693
TCGA-44-2657	Tumor	LUAD	2.93344
TCGA-44-2657	Normal	LUAD	4.80078
TCGA-44-2661	Tumor	LUAD	3.21072
TCGA-44-2661	Normal	LUAD	5.42335
TCGA-44-2662	Tumor	LUAD	1.93938
TCGA-44-2662	Normal	LUAD	5.22876
TCGA-44-2665	Tumor	LUAD	2.26225
TCGA-44-2665	Normal	LUAD	4.9083
TCGA-44-2668	Tumor	LUAD	1.24111
TCGA-44-2668	Normal	LUAD	3.99586
TCGA-44-3396	Tumor	LUAD	1.81885
TCGA-44-3396	Normal	LUAD	5.14221
TCGA-44-3398	Tumor	LUAD	4.9057
TCGA-44-3398	Normal	LUAD	5.5416
TCGA-44-5645	Tumor	LUAD	2.48156
TCGA-44-5645	Normal	LUAD	5.86688
TCGA-44-6145	Tumor	LUAD	2.71315
TCGA-44-6145	Normal	LUAD	4.07384
TCGA-44-6146	Tumor	LUAD	3.0737
TCGA-44-6146	Normal	LUAD	5.10661
TCGA-44-6147	Tumor	LUAD	2.9367
TCGA-44-6147	Normal	LUAD	4.12982
TCGA-44-6148	Tumor	LUAD	2.1858
TCGA-44-6148	Normal	LUAD	5.22594
TCGA-44-6776	Tumor	LUAD	4.01843
TCGA-44-6776	Normal	LUAD	5.86939
TCGA-44-6777	Tumor	LUAD	2.84215
TCGA-44-6777	Normal	LUAD	5.37036
TCGA-44-6778	Tumor	LUAD	3.70962
TCGA-44-6778	Normal	LUAD	5.44082
TCGA-49-4490	Tumor	LUAD	2.84221
TCGA-49-4490	Normal	LUAD	7.05766
TCGA-49-4512	Tumor	LUAD	2.25541
TCGA-49-4512	Normal	LUAD	7.1864
TCGA-49-6742	Tumor	LUAD	3.52581
TCGA-49-6742	Normal	LUAD	5.13337
TCGA-49-6743	Tumor	LUAD	2.6546
TCGA-49-6743	Normal	LUAD	6.26777
TCGA-49-6744	Tumor	LUAD	3.22313
TCGA-49-6744	Normal	LUAD	5.18505
TCGA-49-6745	Tumor	LUAD	2.86499
TCGA-49-6745	Normal	LUAD	6.37515
TCGA-49-6761	Tumor	LUAD	2.04075
TCGA-49-6761	Normal	LUAD	5.70649
TCGA-50-5930	Tumor	LUAD	2.59534
TCGA-50-5930	Normal	LUAD	5.45707
TCGA-50-5931	Tumor	LUAD	2.64319
TCGA-50-5931	Normal	LUAD	5.88749
TCGA-50-5932	Tumor	LUAD	2.6796
TCGA-50-5932	Normal	LUAD	5.3059
TCGA-50-5933	Tumor	LUAD	2.36718
TCGA-50-5933	Normal	LUAD	4.53376
TCGA-50-5935	Tumor	LUAD	3.00565
TCGA-50-5935	Normal	LUAD	5.35762
TCGA-50-5936	Tumor	LUAD	2.41654
TCGA-50-5936	Normal	LUAD	5.07814
TCGA-50-5939	Tumor	LUAD	2.16916
TCGA-50-5939	Normal	LUAD	5.55716
TCGA-50-6595	Tumor	LUAD	2.2571
TCGA-50-6595	Normal	LUAD	5.67433
TCGA-51-4079	Tumor	LUSC	1.39182
TCGA-51-4079	Normal	LUSC	6.16257
TCGA-51-4081	Tumor	LUSC	1.31133
TCGA-51-4081	Normal	LUSC	4.92167
TCGA-55-6968	Tumor	LUAD	1.64538
TCGA-55-6968	Normal	LUAD	4.47269
TCGA-55-6969	Tumor	LUAD	1.41251
TCGA-55-6969	Normal	LUAD	4.73919
TCGA-55-6970	Tumor	LUAD	3.03652
TCGA-55-6970	Normal	LUAD	5.68569
TCGA-55-6971	Tumor	LUAD	2.53928
TCGA-55-6971	Normal	LUAD	4.64272
TCGA-55-6972	Tumor	LUAD	4.01764
TCGA-55-6972	Normal	LUAD	5.83077
TCGA-55-6975	Tumor	LUAD	3.1115
TCGA-55-6975	Normal	LUAD	5.22547
TCGA-55-6978	Tumor	LUAD	2.015
TCGA-55-6978	Normal	LUAD	5.3529
TCGA-55-6979	Tumor	LUAD	2.75482
TCGA-55-6979	Normal	LUAD	4.40239
TCGA-55-6980	Tumor	LUAD	2.9512
TCGA-55-6980	Normal	LUAD	5.34649
TCGA-55-6981	Tumor	LUAD	2.42624
TCGA-55-6981	Normal	LUAD	6.44426
TCGA-55-6982	Tumor	LUAD	1.60701
TCGA-55-6982	Normal	LUAD	4.75595
TCGA-55-6983	Tumor	LUAD	2.85991
TCGA-55-6983	Normal	LUAD	3.55026
TCGA-55-6984	Tumor	LUAD	2.68296
TCGA-55-6984	Normal	LUAD	4.05085
TCGA-55-6985	Tumor	LUAD	1.75241
TCGA-55-6985	Normal	LUAD	5.4902
TCGA-55-6986	Tumor	LUAD	2.94535
TCGA-55-6986	Normal	LUAD	5.83111
TCGA-56-7222	Tumor	LUSC	1.75232
TCGA-56-7222	Normal	LUSC	4.53788
TCGA-56-7579	Tumor	LUSC	0.984553
TCGA-56-7579	Normal	LUSC	5.81592
TCGA-56-7580	Tumor	LUSC	1.57289
TCGA-56-7580	Normal	LUSC	4.82346
TCGA-56-7582	Tumor	LUSC	1.76239
TCGA-56-7582	Normal	LUSC	6.8906
TCGA-56-7730	Tumor	LUSC	3.35287
TCGA-56-7730	Normal	LUSC	6.06087
TCGA-56-7731	Tumor	LUSC	3.30552
TCGA-56-7731	Normal	LUSC	5.12822
TCGA-56-7823	Tumor	LUSC	2.18174
TCGA-56-7823	Normal	LUSC	5.58344
TCGA-56-8082	Tumor	LUSC	2.18736
TCGA-56-8082	Normal	LUSC	5.58396
TCGA-56-8083	Tumor	LUSC	1.75408
TCGA-56-8083	Normal	LUSC	5.97577
TCGA-56-8201	Tumor	LUSC	1.7671
TCGA-56-8201	Normal	LUSC	4.74922
TCGA-56-8309	Tumor	LUSC	3.07046
TCGA-56-8309	Normal	LUSC	5.63206
TCGA-56-8623	Tumor	LUSC	5.30107
TCGA-56-8623	Normal	LUSC	5.10495
TCGA-58-8386	Tumor	LUSC	3.6151
TCGA-58-8386	Normal	LUSC	5.14984
TCGA-60-2709	Tumor	LUSC	2.32855
TCGA-60-2709	Normal	LUSC	5.42085
TCGA-73-4676	Tumor	LUAD	3.41814
TCGA-73-4676	Normal	LUAD	6.78197
TCGA-77-7138	Tumor	LUSC	1.98211
TCGA-77-7138	Normal	LUSC	5.22423
TCGA-77-7142	Tumor	LUSC	3.12866
TCGA-77-7142	Normal	LUSC	5.26377
TCGA-77-7335	Tumor	LUSC	2.89548
TCGA-77-7335	Normal	LUSC	6.55477
TCGA-77-7337	Tumor	LUSC	1.85124
TCGA-77-7337	Normal	LUSC	5.04836
TCGA-77-7338	Tumor	LUSC	2.72827
TCGA-77-7338	Normal	LUSC	6.16944
TCGA-77-8007	Tumor	LUSC	1.62971
TCGA-77-8007	Normal	LUSC	5.14923
TCGA-77-8008	Tumor	LUSC	1.65727
TCGA-77-8008	Normal	LUSC	4.81626
TCGA-85-7710	Tumor	LUSC	2.02836
TCGA-85-7710	Normal	LUSC	4.50942
TCGA-90-6837	Tumor	LUSC	1.76158
TCGA-90-6837	Normal	LUSC	5.77947
TCGA-90-7767	Tumor	LUSC	1.45539
TCGA-90-7767	Normal	LUSC	6.3306
TCGA-91-6828	Tumor	LUAD	3.21545
TCGA-91-6828	Normal	LUAD	4.79158
TCGA-91-6829	Tumor	LUAD	2.3655
TCGA-91-6829	Normal	LUAD	4.49894
TCGA-91-6831	Tumor	LUAD	2.07858
TCGA-91-6831	Normal	LUAD	5.72515
TCGA-91-6835	Tumor	LUAD	2.93881
TCGA-91-6835	Normal	LUAD	4.71997
TCGA-91-6836	Tumor	LUAD	1.44885
TCGA-91-6836	Normal	LUAD	5.20324
TCGA-91-6847	Tumor	LUAD	1.35287
TCGA-91-6847	Normal	LUAD	4.54737
TCGA-91-6849	Tumor	LUAD	1.9327
TCGA-91-6849	Normal	LUAD	5.62634
TCGA-92-7340	Tumor	LUSC	2.59488
TCGA-92-7340	Normal	LUSC	5.75573
TCGA-A3-3358	Tumor	KIRC	3.98107
TCGA-A3-3358	Normal	KIRC	2.38667
TCGA-A3-3387	Tumor	KIRC	4.17758
TCGA-A3-3387	Normal	KIRC	0.707436
TCGA-A4-A4ZT	Tumor	KIRP	1.04355
TCGA-A4-A4ZT	Normal	KIRP	2.94557
TCGA-A4-A57E	Tumor	KIRP	1.33033
TCGA-A4-A57E	Normal	KIRP	2.31965
TCGA-A6-2671	Tumor	COAD	1.66243
TCGA-A6-2671	Normal	COAD	0.648189
TCGA-A6-2675	Tumor	COAD	1.31446
TCGA-A6-2675	Normal	COAD	1.39769
TCGA-A6-2678	Tumor	COAD	1.63993
TCGA-A6-2678	Normal	COAD	1.31533
TCGA-A6-2679	Tumor	COAD	1.44255
TCGA-A6-2679	Normal	COAD	0.804962
TCGA-A6-2680	Tumor	COAD	1.30153
TCGA-A6-2680	Normal	COAD	0.978269
TCGA-A6-2682	Tumor	COAD	2.55466
TCGA-A6-2682	Normal	COAD	0.729096
TCGA-A6-2683	Tumor	COAD	1.0054
TCGA-A6-2683	Normal	COAD	1.01443
TCGA-A6-2684	Tumor	COAD	1.70306
TCGA-A6-2684	Normal	COAD	0.646347
TCGA-A6-2685	Tumor	COAD	2.0743
TCGA-A6-2685	Normal	COAD	1.03217
TCGA-A6-2686	Tumor	COAD	1.27017
TCGA-A6-2686	Normal	COAD	0.599032
TCGA-A6-5659	Tumor	COAD	1.52376
TCGA-A6-5659	Normal	COAD	0.158466
TCGA-A6-5662	Tumor	COAD	1.77218
TCGA-A6-5662	Normal	COAD	0.653885
TCGA-A6-5665	Tumor	COAD	0.439038
TCGA-A6-5665	Normal	COAD	0.586404
TCGA-A6-5667	Tumor	COAD	0.929564
TCGA-A6-5667	Normal	COAD	0.93742
TCGA-A7-A0CE	Tumor	BRCA	1.74201
TCGA-A7-A0CE	Normal	BRCA	2.13813
TCGA-A7-A0CH	Tumor	BRCA	2.3334
TCGA-A7-A0CH	Normal	BRCA	2.86263
TCGA-A7-A0D9	Tumor	BRCA	2.34557
TCGA-A7-A0D9	Normal	BRCA	2.34068
TCGA-A7-A0DB	Tumor	BRCA	2.27781
TCGA-A7-A0DB	Normal	BRCA	2.86148
TCGA-A7-A0DC	Tumor	BRCA	2.00177
TCGA-A7-A0DC	Normal	BRCA	2.26312
TCGA-A7-A13E	Tumor	BRCA	1.8817
TCGA-A7-A13E	Normal	BRCA	2.71152
TCGA-A7-A13F	Tumor	BRCA	2.51354
TCGA-A7-A13F	Normal	BRCA	2.32328
TCGA-A7-A13G	Tumor	BRCA	2.71398
TCGA-A7-A13G	Normal	BRCA	2.1972
TCGA-AA-3489	Tumor	COAD	2.39119
TCGA-AA-3489	Normal	COAD	1.32671
TCGA-AA-3496	Tumor	COAD	1.18123
TCGA-AA-3496	Normal	COAD	1.57148
TCGA-AA-3511	Tumor	COAD	0.933724
TCGA-AA-3511	Normal	COAD	0.840443
TCGA-AA-3514	Tumor	COAD	2.46111
TCGA-AA-3514	Normal	COAD	0.538141
TCGA-AA-3516	Tumor	COAD	0.426426
TCGA-AA-3516	Normal	COAD	0.870266
TCGA-AA-3517	Tumor	COAD	1.09653
TCGA-AA-3517	Normal	COAD	0.590913
TCGA-AA-3518	Tumor	COAD	0.416407
TCGA-AA-3518	Normal	COAD	0.501617
TCGA-AA-3520	Tumor	COAD	0.772308
TCGA-AA-3520	Normal	COAD	0.878686
TCGA-AA-3522	Tumor	COAD	0.227002
TCGA-AA-3522	Normal	COAD	1.0005
TCGA-AA-3525	Tumor	COAD	1.29414
TCGA-AA-3525	Normal	COAD	0.553754
TCGA-AA-3527	Tumor	COAD	1.66221
TCGA-AA-3527	Normal	COAD	0.613532
TCGA-AA-3531	Tumor	COAD	1.60279
TCGA-AA-3531	Normal	COAD	0.811389
TCGA-AA-3534	Tumor	COAD	1.54137
TCGA-AA-3534	Normal	COAD	0.843341
TCGA-AA-3655	Tumor	COAD	1.67798
TCGA-AA-3655	Normal	COAD	1.25864
TCGA-AA-3660	Tumor	COAD	0.914411
TCGA-AA-3660	Normal	COAD	1.19604
TCGA-AA-3662	Tumor	COAD	0.831796
TCGA-AA-3662	Normal	COAD	1.39736
TCGA-AA-3663	Tumor	COAD	1.483
TCGA-AA-3663	Normal	COAD	0.513895
TCGA-AA-3697	Tumor	COAD	0.833011
TCGA-AA-3697	Normal	COAD	1.03696
TCGA-AA-3712	Tumor	COAD	1.46085
TCGA-AA-3712	Normal	COAD	0.902267
TCGA-AA-3713	Tumor	COAD	0.704341
TCGA-AA-3713	Normal	COAD	0.498251
TCGA-AC-A23H	Tumor	BRCA	1.35304
TCGA-AC-A23H	Normal	BRCA	1.98688
TCGA-AC-A2FB	Tumor	BRCA	2.33168
TCGA-AC-A2FB	Normal	BRCA	2.06688
TCGA-AC-A2FF	Tumor	BRCA	3.10583
TCGA-AC-A2FF	Normal	BRCA	2.76509
TCGA-AC-A2FM	Tumor	BRCA	3.61366
TCGA-AC-A2FM	Normal	BRCA	2.53846
TCGA-AF-2691	Tumor	READ	1.19453
TCGA-AF-2691	Normal	READ	0.739675
TCGA-AF-2692	Tumor	READ	1.56433
TCGA-AF-2692	Normal	READ	1.43269
TCGA-AF-3400	Tumor	READ	2.0297
TCGA-AF-3400	Normal	READ	0.778881
TCGA-AF-5654	Tumor	READ	0.802235
TCGA-AF-5654	Normal	READ	0.447315
TCGA-AG-3725	Tumor	READ	0.658371
TCGA-AG-3725	Normal	READ	1.19686
TCGA-AG-3731	Tumor	READ	1.61391
TCGA-AG-3731	Normal	READ	0.907891
TCGA-AG-3732	Tumor	READ	0.36793
TCGA-AG-3732	Normal	READ	1.52957
TCGA-AG-3742	Tumor	READ	1.19245
TCGA-AG-3742	Normal	READ	1.2225
TCGA-AH-6643	Tumor	READ	1.72172
TCGA-AH-6643	Normal	READ	0.898324
TCGA-AJ-A2QL	Tumor	UCEC	0.843341
TCGA-AJ-A2QL	Normal	UCEC	1.99255
TCGA-AJ-A3NC	Tumor	UCEC	2.02966
TCGA-AJ-A3NC	Normal	UCEC	4.16847
TCGA-AJ-A3NE	Tumor	UCEC	0.811882
TCGA-AJ-A3NE	Normal	UCEC	3.49051
TCGA-AJ-A3NH	Tumor	UCEC	1.37368
TCGA-AJ-A3NH	Normal	UCEC	1.488
TCGA-AX-A05Y	Tumor	UCEC	1.1978
TCGA-AX-A05Y	Normal	UCEC	5.13487
TCGA-AX-A0IZ	Tumor	UCEC	1.33948
TCGA-AX-A0IZ	Normal	UCEC	4.67856
TCGA-AX-A0J0	Tumor	UCEC	1.59989
TCGA-AX-A0J0	Normal	UCEC	3.80751
TCGA-AX-A1CF	Tumor	UCEC	1.5934
TCGA-AX-A1CF	Normal	UCEC	1.52261
TCGA-AX-A1CI	Tumor	UCEC	1.33531
TCGA-AX-A1CI	Normal	UCEC	1.80987
TCGA-AX-A1CK	Tumor	UCEC	1.77863
TCGA-AX-A1CK	Normal	UCEC	1.88951
TCGA-AX-A2H8	Tumor	UCEC	1.46566
TCGA-AX-A2H8	Normal	UCEC	4.10204
TCGA-AX-A2HA	Tumor	UCEC	0.994797
TCGA-AX-A2HA	Normal	UCEC	2.07451
TCGA-AX-A2HC	Tumor	UCEC	0
TCGA-AX-A2HC	Normal	UCEC	4.96116
TCGA-AX-A2HD	Tumor	UCEC	2.18672
TCGA-AX-A2HD	Normal	UCEC	2.99998
TCGA-AZ-6598	Tumor	COAD	1.69626
TCGA-AZ-6598	Normal	COAD	1.25054
TCGA-AZ-6599	Tumor	COAD	0.125783
TCGA-AZ-6599	Normal	COAD	1.23291
TCGA-AZ-6600	Tumor	COAD	0.879863
TCGA-AZ-6600	Normal	COAD	0.905428
TCGA-AZ-6601	Tumor	COAD	1.77058
TCGA-AZ-6601	Normal	COAD	0.85997
TCGA-AZ-6603	Tumor	COAD	1.68365
TCGA-AZ-6603	Normal	COAD	1.27435
TCGA-AZ-6605	Tumor	COAD	1.33044
TCGA-AZ-6605	Normal	COAD	1.66885
TCGA-B0-4700	Tumor	KIRC	4.07205
TCGA-B0-4700	Normal	KIRC	0.6469
TCGA-B0-4712	Tumor	KIRC	3.85629
TCGA-B0-4712	Normal	KIRC	3.21154
TCGA-B0-5402	Tumor	KIRC	2.78917
TCGA-B0-5402	Normal	KIRC	1.04726
TCGA-B0-5690	Tumor	KIRC	5.27594
TCGA-B0-5690	Normal	KIRC	2.36807
TCGA-B0-5691	Tumor	KIRC	4.10343
TCGA-B0-5691	Normal	KIRC	1.23536
TCGA-B0-5694	Tumor	KIRC	3.31486
TCGA-B0-5694	Normal	KIRC	1.40811
TCGA-B0-5696	Tumor	KIRC	3.81443
TCGA-B0-5696	Normal	KIRC	0.694657
TCGA-B0-5697	Tumor	KIRC	2.85571
TCGA-B0-5697	Normal	KIRC	1.13264
TCGA-B0-5699	Tumor	KIRC	2.83958
TCGA-B0-5699	Normal	KIRC	1.27804
TCGA-B0-5701	Tumor	KIRC	2.43015
TCGA-B0-5701	Normal	KIRC	2.59173
TCGA-B0-5703	Tumor	KIRC	4.56042
TCGA-B0-5703	Normal	KIRC	3.29508
TCGA-B0-5705	Tumor	KIRC	4.13076
TCGA-B0-5705	Normal	KIRC	2.2126
TCGA-B0-5706	Tumor	KIRC	2.54498
TCGA-B0-5706	Normal	KIRC	3.46556
TCGA-B0-5709	Tumor	KIRC	3.44424
TCGA-B0-5709	Normal	KIRC	1.24245
TCGA-B0-5711	Tumor	KIRC	3.25787
TCGA-B0-5711	Normal	KIRC	3.05975
TCGA-B0-5712	Tumor	KIRC	1.80628
TCGA-B0-5712	Normal	KIRC	1.40518
TCGA-B2-5636	Tumor	KIRC	6.02709
TCGA-B2-5636	Normal	KIRC	0.747344
TCGA-B2-5641	Tumor	KIRC	3.31448
TCGA-B2-5641	Normal	KIRC	3.14294
TCGA-B8-4619	Tumor	KIRC	2.75856
TCGA-B8-4619	Normal	KIRC	0.747602
TCGA-B8-4620	Tumor	KIRC	4.34671
TCGA-B8-4620	Normal	KIRC	0.810484
TCGA-B8-4622	Tumor	KIRC	3.37365
TCGA-B8-4622	Normal	KIRC	1.40714
TCGA-B8-5549	Tumor	KIRC	2.42315
TCGA-B8-5549	Normal	KIRC	2.84374
TCGA-B8-5552	Tumor	KIRC	4.16875
TCGA-B8-5552	Normal	KIRC	2.59705
TCGA-B9-4115	Tumor	KIRP	1.56759
TCGA-B9-4115	Normal	KIRP	1.66366
TCGA-BC-A10Q	Tumor	LIHC	1.1161
TCGA-BC-A10Q	Normal	LIHC	0.359634
TCGA-BC-A10R	Tumor	LIHC	1.68482
TCGA-BC-A10R	Normal	LIHC	0.134352
TCGA-BC-A10T	Tumor	LIHC	2.22506
TCGA-BC-A10T	Normal	LIHC	0.364909
TCGA-BC-A10U	Tumor	LIHC	1.22694
TCGA-BC-A10U	Normal	LIHC	0.311736
TCGA-BC-A10W	Tumor	LIHC	2.9229
TCGA-BC-A10W	Normal	LIHC	0.202261
TCGA-BC-A10X	Tumor	LIHC	0.687777
TCGA-BC-A10X	Normal	LIHC	0.208143
TCGA-BC-A10Y	Tumor	LIHC	1.65677
TCGA-BC-A10Y	Normal	LIHC	0.667574
TCGA-BC-A10Z	Tumor	LIHC	0.98448
TCGA-BC-A10Z	Normal	LIHC	0.504061
TCGA-BC-A110	Tumor	LIHC	0.481919
TCGA-BC-A110	Normal	LIHC	0.0794293
TCGA-BC-A216	Tumor	LIHC	3.23876
TCGA-BC-A216	Normal	LIHC	0.276199
TCGA-BD-A2L6	Tumor	LIHC	2.13596
TCGA-BD-A2L6	Normal	LIHC	0.766468
TCGA-BD-A3EP	Tumor	LIHC	1.76528
TCGA-BD-A3EP	Normal	LIHC	0.277866
TCGA-BG-A2AD	Tumor	UCEC	1.50162
TCGA-BG-A2AD	Normal	UCEC	2.48944
TCGA-BG-A3EW	Tumor	UCEC	1.68361
TCGA-BG-A3EW	Normal	UCEC	3.08461
TCGA-BG-A3PP	Tumor	UCEC	1.68531
TCGA-BG-A3PP	Normal	UCEC	1.53212
TCGA-BH-A0AU	Tumor	BRCA	2.2486
TCGA-BH-A0AU	Normal	BRCA	2.43701
TCGA-BH-A0AY	Tumor	BRCA	2.16553
TCGA-BH-A0AY	Normal	BRCA	2.39141
TCGA-BH-A0AZ	Tumor	BRCA	3.23891
TCGA-BH-A0AZ	Normal	BRCA	2.2444
TCGA-BH-A0B3	Tumor	BRCA	1.06336
TCGA-BH-A0B3	Normal	BRCA	3.25447
TCGA-BH-A0B5	Tumor	BRCA	1.89685
TCGA-BH-A0B5	Normal	BRCA	2.68565
TCGA-BH-A0B7	Tumor	BRCA	2.50724
TCGA-BH-A0B7	Normal	BRCA	2.26745
TCGA-BH-A0B8	Tumor	BRCA	2.28531
TCGA-BH-A0B8	Normal	BRCA	3.37269
TCGA-BH-A0BA	Tumor	BRCA	2.61393
TCGA-BH-A0BA	Normal	BRCA	2.68242
TCGA-BH-A0BC	Tumor	BRCA	2.8295
TCGA-BH-A0BC	Normal	BRCA	2.20038
TCGA-BH-A0BJ	Tumor	BRCA	3.31224
TCGA-BH-A0BJ	Normal	BRCA	2.87123
TCGA-BH-A0BM	Tumor	BRCA	2.78172
TCGA-BH-A0BM	Normal	BRCA	2.84386
TCGA-BH-A0BQ	Tumor	BRCA	2.93437
TCGA-BH-A0BQ	Normal	BRCA	1.89689
TCGA-BH-A0BS	Tumor	BRCA	3.47656
TCGA-BH-A0BS	Normal	BRCA	2.59218
TCGA-BH-A0BT	Tumor	BRCA	1.68787
TCGA-BH-A0BT	Normal	BRCA	2.67818
TCGA-BH-A0BV	Tumor	BRCA	2.68858
TCGA-BH-A0BV	Normal	BRCA	2.55633
TCGA-BH-A0BW	Tumor	BRCA	1.03436
TCGA-BH-A0BW	Normal	BRCA	1.92383
TCGA-BH-A0BZ	Tumor	BRCA	2.19884
TCGA-BH-A0BZ	Normal	BRCA	2.76863
TCGA-BH-A0C0	Tumor	BRCA	1.62059
TCGA-BH-A0C0	Normal	BRCA	2.43349
TCGA-BH-A0C3	Tumor	BRCA	3.18759
TCGA-BH-A0C3	Normal	BRCA	2.28167
TCGA-BH-A0DD	Tumor	BRCA	1.93146
TCGA-BH-A0DD	Normal	BRCA	1.85264
TCGA-BH-A0DG	Tumor	BRCA	2.53005
TCGA-BH-A0DG	Normal	BRCA	2.40909
TCGA-BH-A0DH	Tumor	BRCA	1.9299
TCGA-BH-A0DH	Normal	BRCA	3.68289
TCGA-BH-A0DK	Tumor	BRCA	3.00985
TCGA-BH-A0DK	Normal	BRCA	1.99852
TCGA-BH-A0DL	Tumor	BRCA	0.305329
TCGA-BH-A0DL	Normal	BRCA	2.3518
TCGA-BH-A0DO	Tumor	BRCA	2.11746
TCGA-BH-A0DO	Normal	BRCA	2.07509
TCGA-BH-A0DP	Tumor	BRCA	2.23156
TCGA-BH-A0DP	Normal	BRCA	2.45623
TCGA-BH-A0DQ	Tumor	BRCA	2.78325
TCGA-BH-A0DQ	Normal	BRCA	2.49705
TCGA-BH-A0DT	Tumor	BRCA	2.86059
TCGA-BH-A0DT	Normal	BRCA	2.4854
TCGA-BH-A0DV	Tumor	BRCA	4.29832
TCGA-BH-A0DV	Normal	BRCA	2.31269
TCGA-BH-A0DZ	Tumor	BRCA	2.49324
TCGA-BH-A0DZ	Normal	BRCA	2.65535
TCGA-BH-A0E0	Tumor	BRCA	1.37284
TCGA-BH-A0E0	Normal	BRCA	3.499
TCGA-BH-A0E1	Tumor	BRCA	2.84984
TCGA-BH-A0E1	Normal	BRCA	2.38786
TCGA-BH-A0H5	Tumor	BRCA	2.13606
TCGA-BH-A0H5	Normal	BRCA	2.37937
TCGA-BH-A0H7	Tumor	BRCA	2.59915
TCGA-BH-A0H7	Normal	BRCA	1.95962
TCGA-BH-A0H9	Tumor	BRCA	1.64589
TCGA-BH-A0H9	Normal	BRCA	3.69364
TCGA-BH-A0HA	Tumor	BRCA	3.44317
TCGA-BH-A0HA	Normal	BRCA	2.47591
TCGA-BH-A0HK	Tumor	BRCA	1.63534
TCGA-BH-A0HK	Normal	BRCA	2.68724
TCGA-BH-A18J	Tumor	BRCA	2.50724
TCGA-BH-A18J	Normal	BRCA	2.41765
TCGA-BH-A18K	Tumor	BRCA	2.44002
TCGA-BH-A18K	Normal	BRCA	3.11417
TCGA-BH-A18L	Tumor	BRCA	2.14316
TCGA-BH-A18L	Normal	BRCA	2.64443
TCGA-BH-A18M	Tumor	BRCA	2.3452
TCGA-BH-A18M	Normal	BRCA	3.08006
TCGA-BH-A18N	Tumor	BRCA	3.60689
TCGA-BH-A18N	Normal	BRCA	1.42428
TCGA-BH-A18P	Tumor	BRCA	1.27387
TCGA-BH-A18P	Normal	BRCA	3.47866
TCGA-BH-A18Q	Tumor	BRCA	1.66107
TCGA-BH-A18Q	Normal	BRCA	2.00716
TCGA-BH-A18R	Tumor	BRCA	1.63951
TCGA-BH-A18R	Normal	BRCA	2.47449
TCGA-BH-A18S	Tumor	BRCA	2.25556
TCGA-BH-A18S	Normal	BRCA	2.32199
TCGA-BH-A18U	Tumor	BRCA	1.9514
TCGA-BH-A18U	Normal	BRCA	2.57667
TCGA-BH-A18V	Tumor	BRCA	1.59178
TCGA-BH-A18V	Normal	BRCA	2.67206
TCGA-BH-A1EN	Tumor	BRCA	1.49616
TCGA-BH-A1EN	Normal	BRCA	3.52908
TCGA-BH-A1EO	Tumor	BRCA	2.31409
TCGA-BH-A1EO	Normal	BRCA	3.4073
TCGA-BH-A1ET	Tumor	BRCA	2.4587
TCGA-BH-A1ET	Normal	BRCA	2.92894
TCGA-BH-A1EU	Tumor	BRCA	2.33765
TCGA-BH-A1EU	Normal	BRCA	1.82408
TCGA-BH-A1EV	Tumor	BRCA	2.05269
TCGA-BH-A1EV	Normal	BRCA	1.64168
TCGA-BH-A1EW	Tumor	BRCA	2.31999
TCGA-BH-A1EW	Normal	BRCA	2.21745
TCGA-BH-A1F0	Tumor	BRCA	1.81541
TCGA-BH-A1F0	Normal	BRCA	2.17188
TCGA-BH-A1F2	Tumor	BRCA	1.44504
TCGA-BH-A1F2	Normal	BRCA	3.3351
TCGA-BH-A1F6	Tumor	BRCA	1.36536
TCGA-BH-A1F6	Normal	BRCA	1.81176
TCGA-BH-A1F8	Tumor	BRCA	1.67631
TCGA-BH-A1F8	Normal	BRCA	2.07211
TCGA-BH-A1FB	Tumor	BRCA	2.12334
TCGA-BH-A1FB	Normal	BRCA	2.22506
TCGA-BH-A1FC	Tumor	BRCA	1.16227
TCGA-BH-A1FC	Normal	BRCA	1.66321
TCGA-BH-A1FD	Tumor	BRCA	1.77951
TCGA-BH-A1FD	Normal	BRCA	2.55606
TCGA-BH-A1FE	Tumor	BRCA	2.20874
TCGA-BH-A1FE	Normal	BRCA	1.72456
TCGA-BH-A1FG	Tumor	BRCA	1.80083
TCGA-BH-A1FG	Normal	BRCA	0.663481
TCGA-BH-A1FH	Tumor	BRCA	2.62338
TCGA-BH-A1FH	Normal	BRCA	1.79793
TCGA-BH-A1FJ	Tumor	BRCA	2.71986
TCGA-BH-A1FJ	Normal	BRCA	1.57114
TCGA-BH-A1FM	Tumor	BRCA	0.548338
TCGA-BH-A1FM	Normal	BRCA	2.2131
TCGA-BH-A1FN	Tumor	BRCA	1.90789
TCGA-BH-A1FN	Normal	BRCA	2.29831
TCGA-BH-A1FR	Tumor	BRCA	2.75907
TCGA-BH-A1FR	Normal	BRCA	2.75307
TCGA-BH-A1FU	Tumor	BRCA	2.76537
TCGA-BH-A1FU	Normal	BRCA	2.94536
TCGA-BH-A203	Tumor	BRCA	1.77505
TCGA-BH-A203	Normal	BRCA	2.35242
TCGA-BH-A204	Tumor	BRCA	1.96329
TCGA-BH-A204	Normal	BRCA	3.1039
TCGA-BH-A208	Tumor	BRCA	3.1902
TCGA-BH-A208	Normal	BRCA	2.64798
TCGA-BH-A209	Tumor	BRCA	2.04736
TCGA-BH-A209	Normal	BRCA	2.25858
TCGA-BJ-A28R	Tumor	THCA	2.6512
TCGA-BJ-A28R	Normal	THCA	1.94991
TCGA-BJ-A28W	Tumor	THCA	2.39344
TCGA-BJ-A28W	Normal	THCA	2.88518
TCGA-BJ-A28X	Tumor	THCA	2.80738
TCGA-BJ-A28X	Normal	THCA	2.3097
TCGA-BJ-A290	Tumor	THCA	5.2079
TCGA-BJ-A290	Normal	THCA	1.26861
TCGA-BJ-A2N7	Tumor	THCA	3.72455
TCGA-BJ-A2N7	Normal	THCA	2.13576
TCGA-BJ-A2N8	Tumor	THCA	4.37538
TCGA-BJ-A2N8	Normal	THCA	1.68787
TCGA-BJ-A2N9	Tumor	THCA	1.09734
TCGA-BJ-A2N9	Normal	THCA	1.65535
TCGA-BJ-A2NA	Tumor	THCA	2.57715
TCGA-BJ-A2NA	Normal	THCA	1.57207
TCGA-BJ-A3PR	Tumor	THCA	2.01375
TCGA-BJ-A3PR	Normal	THCA	3.20635
TCGA-BJ-A3PU	Tumor	THCA	1.82102
TCGA-BJ-A3PU	Normal	THCA	1.27423
TCGA-BK-A0CB	Tumor	UCEC	3.06407
TCGA-BK-A0CB	Normal	UCEC	3.93764
TCGA-BK-A13C	Tumor	UCEC	1.06502
TCGA-BK-A13C	Normal	UCEC	4.2016
TCGA-BK-A4ZD	Tumor	UCEC	0.562572
TCGA-BK-A4ZD	Normal	UCEC	4.25385
TCGA-BL-A13J	Tumor	BLCA	1.89829
TCGA-BL-A13J	Normal	BLCA	1.47207
TCGA-BQ-5875	Tumor	KIRP	1.7411
TCGA-BQ-5875	Normal	KIRP	2.21061
TCGA-BQ-5877	Tumor	KIRP	1.86888
TCGA-BQ-5877	Normal	KIRP	0.598365
TCGA-BQ-5878	Tumor	KIRP	1.55326
TCGA-BQ-5878	Normal	KIRP	0.722029
TCGA-BQ-5879	Tumor	KIRP	2.82835
TCGA-BQ-5879	Normal	KIRP	0.531569
TCGA-BQ-5882	Tumor	KIRP	2.0781
TCGA-BQ-5882	Normal	KIRP	0.701593
TCGA-BQ-5884	Tumor	KIRP	0.91288
TCGA-BQ-5884	Normal	KIRP	0.651683
TCGA-BQ-5887	Tumor	KIRP	1.85814
TCGA-BQ-5887	Normal	KIRP	2.51271
TCGA-BQ-5888	Tumor	KIRP	1.91648
TCGA-BQ-5888	Normal	KIRP	0.612966
TCGA-BQ-5890	Tumor	KIRP	0.847195
TCGA-BQ-5890	Normal	KIRP	1.40436
TCGA-BQ-5891	Tumor	KIRP	0.655352
TCGA-BQ-5891	Normal	KIRP	1.47763
TCGA-BQ-5894	Tumor	KIRP	3.19678
TCGA-BQ-5894	Normal	KIRP	0.971442
TCGA-BQ-7044	Tumor	KIRP	0.675635
TCGA-BQ-7044	Normal	KIRP	2.51387
TCGA-BQ-7045	Tumor	KIRP	0.617298
TCGA-BQ-7045	Normal	KIRP	1.27668
TCGA-BQ-7046	Tumor	KIRP	0.951066
TCGA-BQ-7046	Normal	KIRP	0.532467
TCGA-BQ-7051	Tumor	KIRP	1.75873
TCGA-BQ-7051	Normal	KIRP	1.36748
TCGA-BQ-7055	Tumor	KIRP	3.24583
TCGA-BQ-7055	Normal	KIRP	1.10447
TCGA-BQ-7059	Tumor	KIRP	1.61612
TCGA-BQ-7059	Normal	KIRP	0.834469
TCGA-BQ-7061	Tumor	KIRP	1.09822
TCGA-BQ-7061	Normal	KIRP	4.03754
TCGA-BR-6453	Tumor	STAD	2.27911
TCGA-BR-6453	Normal	STAD	0.686971
TCGA-BR-6454	Tumor	STAD	1.89999
TCGA-BR-6454	Normal	STAD	0.672923
TCGA-BR-6457	Tumor	STAD	2.06426
TCGA-BR-6457	Normal	STAD	0.790855
TCGA-BR-6802	Tumor	STAD	0.994797
TCGA-BR-6802	Normal	STAD	1.03231
TCGA-BR-7704	Tumor	STAD	1.39758
TCGA-BR-7704	Normal	STAD	1.21723
TCGA-BR-7715	Tumor	STAD	2.14176
TCGA-BR-7715	Normal	STAD	1.38896
TCGA-BR-7716	Tumor	STAD	1.26748
TCGA-BR-7716	Normal	STAD	0.838911
TCGA-BR-7717	Tumor	STAD	1.9097
TCGA-BR-7717	Normal	STAD	1.16684
TCGA-BR-7851	Tumor	STAD	1.80389
TCGA-BR-7851	Normal	STAD	0.561888
TCGA-BR-8060	Tumor	STAD	1.96525
TCGA-BR-8060	Normal	STAD	1.43323
TCGA-BT-A20N	Tumor	BLCA	1.3501
TCGA-BT-A20N	Normal	BLCA	1.0092
TCGA-BT-A20Q	Tumor	BLCA	2.23389
TCGA-BT-A20Q	Normal	BLCA	0.364684
TCGA-BT-A20R	Tumor	BLCA	2.0498
TCGA-BT-A20R	Normal	BLCA	1.56008
TCGA-BT-A20U	Tumor	BLCA	0.74123
TCGA-BT-A20U	Normal	BLCA	1.38283
TCGA-BT-A20W	Tumor	BLCA	3.24828
TCGA-BT-A20W	Normal	BLCA	4.36665
TCGA-BT-A2LA	Tumor	BLCA	2.52554
TCGA-BT-A2LA	Normal	BLCA	3.39951
TCGA-BT-A2LB	Tumor	BLCA	1.72618
TCGA-BT-A2LB	Normal	BLCA	2.18412
TCGA-CG-5720	Tumor	STAD	1.18066
TCGA-CG-5720	Normal	STAD	0.990882
TCGA-CG-5721	Tumor	STAD	1.53366
TCGA-CG-5721	Normal	STAD	0.757706
TCGA-CG-5722	Tumor	STAD	1.84503
TCGA-CG-5722	Normal	STAD	0.731791
TCGA-CG-5734	Tumor	STAD	0.835439
TCGA-CG-5734	Normal	STAD	0.96303
TCGA-CH-5761	Tumor	PRAD	3.51637
TCGA-CH-5761	Normal	PRAD	1.51642
TCGA-CH-5767	Tumor	PRAD	0.88409
TCGA-CH-5767	Normal	PRAD	2.18279
TCGA-CH-5768	Tumor	PRAD	1.32025
TCGA-CH-5768	Normal	PRAD	1.63427
TCGA-CH-5769	Tumor	PRAD	1.10138
TCGA-CH-5769	Normal	PRAD	1.0439
TCGA-CJ-5672	Tumor	KIRC	2.32524
TCGA-CJ-5672	Normal	KIRC	2.1797
TCGA-CJ-5676	Tumor	KIRC	4.07286
TCGA-CJ-5676	Normal	KIRC	1.33571
TCGA-CJ-5677	Tumor	KIRC	3.71734
TCGA-CJ-5677	Normal	KIRC	0.91242
TCGA-CJ-5678	Tumor	KIRC	2.29613
TCGA-CJ-5678	Normal	KIRC	0.782241
TCGA-CJ-5679	Tumor	KIRC	2.12118
TCGA-CJ-5679	Normal	KIRC	1.16086
TCGA-CJ-5680	Tumor	KIRC	3.84356
TCGA-CJ-5680	Normal	KIRC	2.06664
TCGA-CJ-5681	Tumor	KIRC	3.79513
TCGA-CJ-5681	Normal	KIRC	0.435095
TCGA-CJ-5689	Tumor	KIRC	4.80915
TCGA-CJ-5689	Normal	KIRC	1.78898
TCGA-CJ-6030	Tumor	KIRC	3.20035
TCGA-CJ-6030	Normal	KIRC	0.967169
TCGA-CJ-6033	Tumor	KIRC	4.3231
TCGA-CJ-6033	Normal	KIRC	2.14965
TCGA-CU-A0YN	Tumor	BLCA	1.18466
TCGA-CU-A0YN	Normal	BLCA	1.9828
TCGA-CU-A0YR	Tumor	BLCA	1.64279
TCGA-CU-A0YR	Normal	BLCA	2.49868
TCGA-CV-6933	Tumor	HNSC	1.23805
TCGA-CV-6933	Normal	HNSC	0.331361
TCGA-CV-6934	Tumor	HNSC	2.36874
TCGA-CV-6934	Normal	HNSC	0.662844
TCGA-CV-6935	Tumor	HNSC	0.901494
TCGA-CV-6935	Normal	HNSC	0.802565
TCGA-CV-6936	Tumor	HNSC	1.73777
TCGA-CV-6936	Normal	HNSC	0.736129
TCGA-CV-6938	Tumor	HNSC	1.979
TCGA-CV-6938	Normal	HNSC	1.04949
TCGA-CV-6939	Tumor	HNSC	1.06081
TCGA-CV-6939	Normal	HNSC	1.79206
TCGA-CV-6943	Tumor	HNSC	1.47913
TCGA-CV-6943	Normal	HNSC	0.459222
TCGA-CV-6955	Tumor	HNSC	0.678523
TCGA-CV-6955	Normal	HNSC	0.771548
TCGA-CV-6956	Tumor	HNSC	1.07334
TCGA-CV-6956	Normal	HNSC	1.10353
TCGA-CV-6959	Tumor	HNSC	1.13435
TCGA-CV-6959	Normal	HNSC	0.990955
TCGA-CV-6960	Tumor	HNSC	0.596267
TCGA-CV-6960	Normal	HNSC	1.08291
TCGA-CV-6961	Tumor	HNSC	1.14737
TCGA-CV-6961	Normal	HNSC	0.974236
TCGA-CV-6962	Tumor	HNSC	1.84238
TCGA-CV-6962	Normal	HNSC	0.767909
TCGA-CV-7091	Tumor	HNSC	1.02659
TCGA-CV-7091	Normal	HNSC	1.94826
TCGA-CV-7097	Tumor	HNSC	0.909888
TCGA-CV-7097	Normal	HNSC	1.4742
TCGA-CV-7101	Tumor	HNSC	1.23291
TCGA-CV-7101	Normal	HNSC	0.567059
TCGA-CV-7103	Tumor	HNSC	1.84683
TCGA-CV-7103	Normal	HNSC	0.998051
TCGA-CV-7177	Tumor	HNSC	0.996389
TCGA-CV-7177	Normal	HNSC	0.713696
TCGA-CV-7178	Tumor	HNSC	2.18244
TCGA-CV-7178	Normal	HNSC	0.885887
TCGA-CV-7183	Tumor	HNSC	0.842215
TCGA-CV-7183	Normal	HNSC	0.508834
TCGA-CV-7235	Tumor	HNSC	1.63863
TCGA-CV-7235	Normal	HNSC	0.569588
TCGA-CV-7238	Tumor	HNSC	1.62508
TCGA-CV-7238	Normal	HNSC	1.0364
TCGA-CV-7242	Tumor	HNSC	1.56374
TCGA-CV-7242	Normal	HNSC	0.751292
TCGA-CV-7245	Tumor	HNSC	1.12048
TCGA-CV-7245	Normal	HNSC	1.48109
TCGA-CV-7250	Tumor	HNSC	1.38433
TCGA-CV-7250	Normal	HNSC	0.735869
TCGA-CV-7252	Tumor	HNSC	2.25792
TCGA-CV-7252	Normal	HNSC	0.971001
TCGA-CV-7255	Tumor	HNSC	0.627513
TCGA-CV-7255	Normal	HNSC	1.02822
TCGA-CV-7261	Tumor	HNSC	1.34096
TCGA-CV-7261	Normal	HNSC	0.824401
TCGA-CV-7406	Tumor	HNSC	0.820567
TCGA-CV-7406	Normal	HNSC	0.631989
TCGA-CV-7416	Tumor	HNSC	1.75125
TCGA-CV-7416	Normal	HNSC	1.08706
TCGA-CV-7423	Tumor	HNSC	0.549028
TCGA-CV-7423	Normal	HNSC	0.582941
TCGA-CV-7424	Tumor	HNSC	2.06126
TCGA-CV-7424	Normal	HNSC	0.791106
TCGA-CV-7425	Tumor	HNSC	1.31545
TCGA-CV-7425	Normal	HNSC	0.754631
TCGA-CV-7432	Tumor	HNSC	0.814673
TCGA-CV-7432	Normal	HNSC	0.308128
TCGA-CV-7434	Tumor	HNSC	1.88546
TCGA-CV-7434	Normal	HNSC	0.459012
TCGA-CV-7437	Tumor	HNSC	0.716508
TCGA-CV-7437	Normal	HNSC	0.850879
TCGA-CV-7438	Tumor	HNSC	1.104
TCGA-CV-7438	Normal	HNSC	0.507719
TCGA-CV-7440	Tumor	HNSC	1.67717
TCGA-CV-7440	Normal	HNSC	1.24324
TCGA-CW-5580	Tumor	KIRC	4.21384
TCGA-CW-5580	Normal	KIRC	2.65196
TCGA-CW-5581	Tumor	KIRC	3.25484
TCGA-CW-5581	Normal	KIRC	0.836571
TCGA-CW-5584	Tumor	KIRC	2.60255
TCGA-CW-5584	Normal	KIRC	1.05415
TCGA-CW-5585	Tumor	KIRC	3.02834
TCGA-CW-5585	Normal	KIRC	1.16794
TCGA-CW-5587	Tumor	KIRC	4.23854
TCGA-CW-5587	Normal	KIRC	0.81746
TCGA-CW-5589	Tumor	KIRC	4.93908
TCGA-CW-5589	Normal	KIRC	1.38924
TCGA-CW-5591	Tumor	KIRC	1.44647
TCGA-CW-5591	Normal	KIRC	3.15701
TCGA-CW-6087	Tumor	KIRC	1.63143
TCGA-CW-6087	Normal	KIRC	2.42852
TCGA-CW-6088	Tumor	KIRC	4.50026
TCGA-CW-6088	Normal	KIRC	3.37865
TCGA-CW-6090	Tumor	KIRC	4.83702
TCGA-CW-6090	Normal	KIRC	0.514299
TCGA-CZ-4863	Tumor	KIRC	4.02114
TCGA-CZ-4863	Normal	KIRC	3.40005
TCGA-CZ-4864	Tumor	KIRC	3.00849
TCGA-CZ-4864	Normal	KIRC	1.23983
TCGA-CZ-4865	Tumor	KIRC	4.76233
TCGA-CZ-4865	Normal	KIRC	3.73275
TCGA-CZ-5451	Tumor	KIRC	3.34028
TCGA-CZ-5451	Normal	KIRC	0.578118
TCGA-CZ-5452	Tumor	KIRC	1.99845
TCGA-CZ-5452	Normal	KIRC	3.40061
TCGA-CZ-5453	Tumor	KIRC	2.56793
TCGA-CZ-5453	Normal	KIRC	3.34366
TCGA-CZ-5454	Tumor	KIRC	2.64971
TCGA-CZ-5454	Normal	KIRC	3.54499
TCGA-CZ-5455	Tumor	KIRC	4.09867
TCGA-CZ-5455	Normal	KIRC	2.883
TCGA-CZ-5456	Tumor	KIRC	1.42186
TCGA-CZ-5456	Normal	KIRC	3.49946
TCGA-CZ-5457	Tumor	KIRC	4.59827
TCGA-CZ-5457	Normal	KIRC	3.12535
TCGA-CZ-5458	Tumor	KIRC	2.71092
TCGA-CZ-5458	Normal	KIRC	4.18585
TCGA-CZ-5461	Tumor	KIRC	3.73639
TCGA-CZ-5461	Normal	KIRC	2.8214
TCGA-CZ-5462	Tumor	KIRC	1.43813
TCGA-CZ-5462	Normal	KIRC	3.48055
TCGA-CZ-5463	Tumor	KIRC	1.37083
TCGA-CZ-5463	Normal	KIRC	3.19563
TCGA-CZ-5465	Tumor	KIRC	3.05592
TCGA-CZ-5465	Normal	KIRC	3.07625
TCGA-CZ-5466	Tumor	KIRC	2.3658
TCGA-CZ-5466	Normal	KIRC	1.35733
TCGA-CZ-5467	Tumor	KIRC	4.34618
TCGA-CZ-5467	Normal	KIRC	2.80744
TCGA-CZ-5468	Tumor	KIRC	3.43544
TCGA-CZ-5468	Normal	KIRC	4.01128
TCGA-CZ-5469	Tumor	KIRC	2.95767
TCGA-CZ-5469	Normal	KIRC	4.0602
TCGA-CZ-5470	Tumor	KIRC	3.83201
TCGA-CZ-5470	Normal	KIRC	3.83164
TCGA-CZ-5982	Tumor	KIRC	3.61845
TCGA-CZ-5982	Normal	KIRC	0.644964
TCGA-CZ-5984	Tumor	KIRC	3.01144
TCGA-CZ-5984	Normal	KIRC	1.37596
TCGA-CZ-5985	Tumor	KIRC	1.51516
TCGA-CZ-5985	Normal	KIRC	1.08495
TCGA-CZ-5986	Tumor	KIRC	3.58858
TCGA-CZ-5986	Normal	KIRC	1.0686
TCGA-CZ-5987	Tumor	KIRC	1.83378
TCGA-CZ-5987	Normal	KIRC	2.24495
TCGA-CZ-5988	Tumor	KIRC	3.51148
TCGA-CZ-5988	Normal	KIRC	1.54429
TCGA-CZ-5989	Tumor	KIRC	2.3822
TCGA-CZ-5989	Normal	KIRC	3.59274
TCGA-DD-A113	Tumor	LIHC	2.28205
TCGA-DD-A113	Normal	LIHC	0.428035
TCGA-DD-A114	Tumor	LIHC	1.86663
TCGA-DD-A114	Normal	LIHC	0.201383
TCGA-DD-A116	Tumor	LIHC	2.25066
TCGA-DD-A116	Normal	LIHC	0
TCGA-DD-A118	Tumor	LIHC	3.39424
TCGA-DD-A118	Normal	LIHC	0.109294
TCGA-DD-A119	Tumor	LIHC	1.3681
TCGA-DD-A119	Normal	LIHC	0.0799754
TCGA-DD-A11A	Tumor	LIHC	1.77484
TCGA-DD-A11A	Normal	LIHC	0
TCGA-DD-A11B	Tumor	LIHC	0.857663
TCGA-DD-A11B	Normal	LIHC	0.196355
TCGA-DD-A11C	Tumor	LIHC	2.05068
TCGA-DD-A11C	Normal	LIHC	0.16337
TCGA-DD-A11D	Tumor	LIHC	1.95977
TCGA-DD-A11D	Normal	LIHC	0.433494
TCGA-DD-A1EB	Tumor	LIHC	1.94553
TCGA-DD-A1EB	Normal	LIHC	0.144438
TCGA-DD-A1EC	Tumor	LIHC	1.80946
TCGA-DD-A1EC	Normal	LIHC	0.378068
TCGA-DD-A1EE	Tumor	LIHC	1.66776
TCGA-DD-A1EE	Normal	LIHC	0.242084
TCGA-DD-A1EG	Tumor	LIHC	1.73105
TCGA-DD-A1EG	Normal	LIHC	0.397912
TCGA-DD-A1EH	Tumor	LIHC	2.20596
TCGA-DD-A1EH	Normal	LIHC	0.0610158
TCGA-DD-A1EI	Tumor	LIHC	2.16508
TCGA-DD-A1EI	Normal	LIHC	0.0614306
TCGA-DD-A1EJ	Tumor	LIHC	1.57299
TCGA-DD-A1EJ	Normal	LIHC	0.306146
TCGA-DD-A1EL	Tumor	LIHC	1.35282
TCGA-DD-A1EL	Normal	LIHC	0.0574156
TCGA-DD-A39V	Tumor	LIHC	2.4025
TCGA-DD-A39V	Normal	LIHC	0.146655
TCGA-DD-A39W	Tumor	LIHC	1.47306
TCGA-DD-A39W	Normal	LIHC	0.249263
TCGA-DD-A39X	Tumor	LIHC	2.16736
TCGA-DD-A39X	Normal	LIHC	0.0626744
TCGA-DD-A39Z	Tumor	LIHC	1.49252
TCGA-DD-A39Z	Normal	LIHC	0.736215
TCGA-DD-A3A1	Tumor	LIHC	1.56589
TCGA-DD-A3A1	Normal	LIHC	0.864572
TCGA-DD-A3A2	Tumor	LIHC	0.478609
TCGA-DD-A3A2	Normal	LIHC	0.423632
TCGA-DD-A3A3	Tumor	LIHC	1.80632
TCGA-DD-A3A3	Normal	LIHC	0
TCGA-DD-A3A4	Tumor	LIHC	1.6947
TCGA-DD-A3A4	Normal	LIHC	0.717474
TCGA-DD-A3A5	Tumor	LIHC	3.0309
TCGA-DD-A3A5	Normal	LIHC	0.238053
TCGA-DD-A3A6	Tumor	LIHC	0.971369
TCGA-DD-A3A6	Normal	LIHC	0.144046
TCGA-DD-A3A8	Tumor	LIHC	1.16498
TCGA-DD-A3A8	Normal	LIHC	0.143916
TCGA-DI-A2QU	Tumor	UCEC	1.01021
TCGA-DI-A2QU	Normal	UCEC	3.41361
TCGA-DI-A2QY	Tumor	UCEC	1.58145
TCGA-DI-A2QY	Normal	UCEC	1.8211
TCGA-DO-A1JZ	Tumor	THCA	3.15824
TCGA-DO-A1JZ	Normal	THCA	2.41903
TCGA-DZ-6131	Tumor	KIRP	1.5427
TCGA-DZ-6131	Normal	KIRP	1.74868
TCGA-DZ-6132	Tumor	KIRP	0.709908
TCGA-DZ-6132	Normal	KIRP	1.48414
TCGA-DZ-6133	Tumor	KIRP	0.899717
TCGA-DZ-6133	Normal	KIRP	0.948077
TCGA-DZ-6134	Tumor	KIRP	1.29519
TCGA-DZ-6134	Normal	KIRP	1.36048
TCGA-E2-A153	Tumor	BRCA	2.94806
TCGA-E2-A153	Normal	BRCA	2.0116
TCGA-E2-A158	Tumor	BRCA	1.04446
TCGA-E2-A158	Normal	BRCA	2.06981
TCGA-E2-A15I	Tumor	BRCA	1.76379
TCGA-E2-A15I	Normal	BRCA	3.50626
TCGA-E2-A15K	Tumor	BRCA	2.11726
TCGA-E2-A15K	Normal	BRCA	2.75161
TCGA-E2-A15M	Tumor	BRCA	2.83479
TCGA-E2-A15M	Normal	BRCA	2.03865
TCGA-E2-A1BC	Tumor	BRCA	3.38698
TCGA-E2-A1BC	Normal	BRCA	4.01206
TCGA-E2-A1IG	Tumor	BRCA	2.08073
TCGA-E2-A1IG	Normal	BRCA	2.99023
TCGA-E2-A1L7	Tumor	BRCA	1.48532
TCGA-E2-A1L7	Normal	BRCA	2.25217
TCGA-E2-A1LB	Tumor	BRCA	1.84836
TCGA-E2-A1LB	Normal	BRCA	2.21195
TCGA-E2-A1LH	Tumor	BRCA	1.12651
TCGA-E2-A1LH	Normal	BRCA	2.37915
TCGA-E2-A1LS	Tumor	BRCA	1.4981
TCGA-E2-A1LS	Normal	BRCA	2.97258
TCGA-E6-A1M0	Tumor	UCEC	2.28466
TCGA-E6-A1M0	Normal	UCEC	1.50584
TCGA-E8-A2JQ	Tumor	THCA	1.87657
TCGA-E8-A2JQ	Normal	THCA	1.04257
TCGA-E9-A1N4	Tumor	BRCA	2.70361
TCGA-E9-A1N4	Normal	BRCA	2.69926
TCGA-E9-A1N5	Tumor	BRCA	2.3625
TCGA-E9-A1N5	Normal	BRCA	1.87645
TCGA-E9-A1N6	Tumor	BRCA	1.9492
TCGA-E9-A1N6	Normal	BRCA	2.67229
TCGA-E9-A1N9	Tumor	BRCA	3.03157
TCGA-E9-A1N9	Normal	BRCA	2.94064
TCGA-E9-A1NA	Tumor	BRCA	1.33193
TCGA-E9-A1NA	Normal	BRCA	1.66111
TCGA-E9-A1ND	Tumor	BRCA	1.12935
TCGA-E9-A1ND	Normal	BRCA	3.53959
TCGA-E9-A1NF	Tumor	BRCA	2.75437
TCGA-E9-A1NF	Normal	BRCA	3.45954
TCGA-E9-A1NG	Tumor	BRCA	2.74405
TCGA-E9-A1NG	Normal	BRCA	2.60978
TCGA-E9-A1R7	Tumor	BRCA	2.24683
TCGA-E9-A1R7	Normal	BRCA	2.70757
TCGA-E9-A1RB	Tumor	BRCA	1.78844
TCGA-E9-A1RB	Normal	BRCA	1.91273
TCGA-E9-A1RC	Tumor	BRCA	1.86568
TCGA-E9-A1RC	Normal	BRCA	2.96612
TCGA-E9-A1RD	Tumor	BRCA	3.00304
TCGA-E9-A1RD	Normal	BRCA	2.6741
TCGA-E9-A1RF	Tumor	BRCA	1.27709
TCGA-E9-A1RF	Normal	BRCA	2.14841
TCGA-E9-A1RH	Tumor	BRCA	1.12572
TCGA-E9-A1RH	Normal	BRCA	2.93531
TCGA-E9-A1RI	Tumor	BRCA	2.72216
TCGA-E9-A1RI	Normal	BRCA	3.22443
TCGA-EJ-7115	Tumor	PRAD	2.34548
TCGA-EJ-7115	Normal	PRAD	2.71493
TCGA-EJ-7123	Tumor	PRAD	2.37457
TCGA-EJ-7123	Normal	PRAD	2.36785
TCGA-EJ-7125	Tumor	PRAD	1.91092
TCGA-EJ-7125	Normal	PRAD	3.44396
TCGA-EJ-7314	Tumor	PRAD	1.46874
TCGA-EJ-7314	Normal	PRAD	2.65313
TCGA-EJ-7315	Tumor	PRAD	2.35242
TCGA-EJ-7315	Normal	PRAD	2.87135
TCGA-EJ-7317	Tumor	PRAD	1.9159
TCGA-EJ-7317	Normal	PRAD	2.29851
TCGA-EJ-7321	Tumor	PRAD	1.1396
TCGA-EJ-7321	Normal	PRAD	1.91464
TCGA-EJ-7327	Tumor	PRAD	2.06143
TCGA-EJ-7327	Normal	PRAD	1.32728
TCGA-EJ-7328	Tumor	PRAD	2.70099
TCGA-EJ-7328	Normal	PRAD	2.74784
TCGA-EJ-7330	Tumor	PRAD	1.90877
TCGA-EJ-7330	Normal	PRAD	3.03215
TCGA-EJ-7331	Tumor	PRAD	2.55601
TCGA-EJ-7331	Normal	PRAD	2.36429
TCGA-EJ-7781	Tumor	PRAD	1.6727
TCGA-EJ-7781	Normal	PRAD	2.42132
TCGA-EJ-7782	Tumor	PRAD	2.62305
TCGA-EJ-7782	Normal	PRAD	2.8809
TCGA-EJ-7783	Tumor	PRAD	2.47379
TCGA-EJ-7783	Normal	PRAD	3.12532
TCGA-EJ-7784	Tumor	PRAD	1.40299
TCGA-EJ-7784	Normal	PRAD	2.17137
TCGA-EJ-7785	Tumor	PRAD	2.64757
TCGA-EJ-7785	Normal	PRAD	2.9449
TCGA-EJ-7786	Tumor	PRAD	1.84703
TCGA-EJ-7786	Normal	PRAD	2.18729
TCGA-EJ-7789	Tumor	PRAD	3.19369
TCGA-EJ-7789	Normal	PRAD	2.54243
TCGA-EJ-7792	Tumor	PRAD	2.74683
TCGA-EJ-7792	Normal	PRAD	3.03185
TCGA-EJ-7793	Tumor	PRAD	2.03309
TCGA-EJ-7793	Normal	PRAD	2.78902
TCGA-EJ-7794	Tumor	PRAD	2.14045
TCGA-EJ-7794	Normal	PRAD	2.29205
TCGA-EJ-7797	Tumor	PRAD	1.82908
TCGA-EJ-7797	Normal	PRAD	2.97015
TCGA-EJ-A8FO	Tumor	PRAD	2.72535
TCGA-EJ-A8FO	Normal	PRAD	1.88206
TCGA-EL-A3GZ	Tumor	THCA	3.39178
TCGA-EL-A3GZ	Normal	THCA	2.14284
TCGA-EL-A3H1	Tumor	THCA	3.40621
TCGA-EL-A3H1	Normal	THCA	1.66348
TCGA-EL-A3H2	Tumor	THCA	2.3742
TCGA-EL-A3H2	Normal	THCA	1.33148
TCGA-EL-A3H7	Tumor	THCA	1.94159
TCGA-EL-A3H7	Normal	THCA	1.04963
TCGA-EL-A3MW	Tumor	THCA	4.09385
TCGA-EL-A3MW	Normal	THCA	1.48192
TCGA-EL-A3MX	Tumor	THCA	0.917088
TCGA-EL-A3MX	Normal	THCA	1.92611
TCGA-EL-A3MY	Tumor	THCA	2.0918
TCGA-EL-A3MY	Normal	THCA	2.16912
TCGA-EL-A3N2	Tumor	THCA	2.26177
TCGA-EL-A3N2	Normal	THCA	1.02524
TCGA-EL-A3N3	Tumor	THCA	1.14045
TCGA-EL-A3N3	Normal	THCA	1.51566
TCGA-EL-A3T0	Tumor	THCA	3.96973
TCGA-EL-A3T0	Normal	THCA	2.2241
TCGA-EL-A3T1	Tumor	THCA	1.46373
TCGA-EL-A3T1	Normal	THCA	1.31806
TCGA-EL-A3T2	Tumor	THCA	3.39488
TCGA-EL-A3T2	Normal	THCA	1.70022
TCGA-EL-A3T3	Tumor	THCA	2.87044
TCGA-EL-A3T3	Normal	THCA	1.57821
TCGA-EL-A3T6	Tumor	THCA	1.57216
TCGA-EL-A3T6	Normal	THCA	1.36676
TCGA-EL-A3T7	Tumor	THCA	1.48887
TCGA-EL-A3T7	Normal	THCA	0.377179
TCGA-EL-A3T8	Tumor	THCA	4.20794
TCGA-EL-A3T8	Normal	THCA	0.794603
TCGA-EL-A3TA	Tumor	THCA	5.34153
TCGA-EL-A3TA	Normal	THCA	0.817951
TCGA-EL-A3TB	Tumor	THCA	3.95064
TCGA-EL-A3TB	Normal	THCA	2.60905
TCGA-EL-A3ZG	Tumor	THCA	4.26802
TCGA-EL-A3ZG	Normal	THCA	1.60108
TCGA-EL-A3ZH	Tumor	THCA	3.63365
TCGA-EL-A3ZH	Normal	THCA	0.558464
TCGA-EL-A3ZK	Tumor	THCA	0.789521
TCGA-EL-A3ZK	Normal	THCA	1.04523
TCGA-EL-A3ZL	Tumor	THCA	5.16655
TCGA-EL-A3ZL	Normal	THCA	1.00676
TCGA-EL-A3ZM	Tumor	THCA	1.74369
TCGA-EL-A3ZM	Normal	THCA	1.08495
TCGA-EL-A3ZO	Tumor	THCA	1.67034
TCGA-EL-A3ZO	Normal	THCA	1.8792
TCGA-EL-A3ZP	Tumor	THCA	3.13818
TCGA-EL-A3ZP	Normal	THCA	1.3492
TCGA-EL-A3ZQ	Tumor	THCA	3.26996
TCGA-EL-A3ZQ	Normal	THCA	1.89585
TCGA-EL-A3ZR	Tumor	THCA	3.86709
TCGA-EL-A3ZR	Normal	THCA	1.05839
TCGA-EL-A3ZS	Tumor	THCA	3.12256
TCGA-EL-A3ZS	Normal	THCA	2.02059
TCGA-EL-A3ZT	Tumor	THCA	2.70889
TCGA-EL-A3ZT	Normal	THCA	0.951737
TCGA-EM-A1CS	Tumor	THCA	3.17151
TCGA-EM-A1CS	Normal	THCA	1.63919
TCGA-EM-A1CT	Tumor	THCA	1.77779
TCGA-EM-A1CT	Normal	THCA	0.938248
TCGA-EM-A1CU	Tumor	THCA	1.75506
TCGA-EM-A1CU	Normal	THCA	0.987248
TCGA-EM-A1CV	Tumor	THCA	4.06999
TCGA-EM-A1CV	Normal	THCA	0.756169
TCGA-EM-A1CW	Tumor	THCA	3.12232
TCGA-EM-A1CW	Normal	THCA	1.38078
TCGA-EM-A1YC	Tumor	THCA	2.94461
TCGA-EM-A1YC	Normal	THCA	1.15127
TCGA-EM-A3ST	Tumor	THCA	2.07912
TCGA-EM-A3ST	Normal	THCA	2.78107
TCGA-EP-A12J	Tumor	LIHC	1.76579
TCGA-EP-A12J	Normal	LIHC	0.124196
TCGA-EP-A26S	Tumor	LIHC	2.07245
TCGA-EP-A26S	Normal	LIHC	0.125519
TCGA-EP-A3RK	Tumor	LIHC	2.13527
TCGA-EP-A3RK	Normal	LIHC	0.153805
TCGA-ES-A2HT	Tumor	LIHC	1.28599
TCGA-ES-A2HT	Normal	LIHC	0.0747794
TCGA-ET-A2MX	Tumor	THCA	1.55621
TCGA-ET-A2MX	Normal	THCA	0.927821
TCGA-ET-A2N5	Tumor	THCA	4.19706
TCGA-ET-A2N5	Normal	THCA	0.712288
TCGA-ET-A3DP	Tumor	THCA	3.31575
TCGA-ET-A3DP	Normal	THCA	1.23738
TCGA-ET-A3DW	Tumor	THCA	1.34931
TCGA-ET-A3DW	Normal	THCA	0.923568
TCGA-F4-6704	Tumor	COAD	2.11046
TCGA-F4-6704	Normal	COAD	0.962364
TCGA-FP-7735	Tumor	STAD	2.03833
TCGA-FP-7735	Normal	STAD	1.55287
TCGA-FP-7829	Tumor	STAD	1.54201
TCGA-FP-7829	Normal	STAD	1.97673
TCGA-FU-A3EO	Tumor	CESC	0.760604
TCGA-FU-A3EO	Normal	CESC	4.37295
TCGA-FV-A23B	Tumor	LIHC	1.81635
TCGA-FV-A23B	Normal	LIHC	0.196859
TCGA-FV-A2QR	Tumor	LIHC	3.19148
TCGA-FV-A2QR	Normal	LIHC	0.172231
TCGA-FV-A3I0	Tumor	LIHC	2.26775
TCGA-FV-A3I0	Normal	LIHC	0
TCGA-FV-A3I1	Tumor	LIHC	1.432
TCGA-FV-A3I1	Normal	LIHC	0.0874628
TCGA-FV-A3R2	Tumor	LIHC	2.17769
TCGA-FV-A3R2	Normal	LIHC	0.378401
TCGA-FX-A2QS	Tumor	SARC	1.90192
TCGA-FX-A2QS	Normal	SARC	0.549521
TCGA-FY-A3TY	Tumor	THCA	2.85172
TCGA-FY-A3TY	Normal	THCA	1.56116
TCGA-G3-A3CH	Tumor	LIHC	1.11217
TCGA-G3-A3CH	Normal	LIHC	0.29066
TCGA-G9-6333	Tumor	PRAD	1.37873
TCGA-G9-6333	Normal	PRAD	1.6365
TCGA-G9-6342	Tumor	PRAD	2.2299
TCGA-G9-6342	Normal	PRAD	2.08447
TCGA-G9-6348	Tumor	PRAD	2.38084
TCGA-G9-6348	Normal	PRAD	2.73299
TCGA-G9-6351	Tumor	PRAD	1.79651
TCGA-G9-6351	Normal	PRAD	2.53844
TCGA-G9-6356	Tumor	PRAD	2.63782
TCGA-G9-6356	Normal	PRAD	1.47508
TCGA-G9-6362	Tumor	PRAD	3.20065
TCGA-G9-6362	Normal	PRAD	1.6149
TCGA-G9-6363	Tumor	PRAD	2.19667
TCGA-G9-6363	Normal	PRAD	1.94201
TCGA-G9-6365	Tumor	PRAD	2.81805
TCGA-G9-6365	Normal	PRAD	1.63348
TCGA-G9-6384	Tumor	PRAD	2.62483
TCGA-G9-6384	Normal	PRAD	2.28738
TCGA-G9-6496	Tumor	PRAD	2.79824
TCGA-G9-6496	Normal	PRAD	2.26577
TCGA-G9-6499	Tumor	PRAD	1.07073
TCGA-G9-6499	Normal	PRAD	1.31892
TCGA-GC-A3BM	Tumor	BLCA	2.37075
TCGA-GC-A3BM	Normal	BLCA	2.75313
TCGA-GC-A3WC	Tumor	BLCA	1.29901
TCGA-GC-A3WC	Normal	BLCA	1.55876
TCGA-GC-A6I3	Tumor	BLCA	2.32265
TCGA-GC-A6I3	Normal	BLCA	4.05099
TCGA-GD-A2C5	Tumor	BLCA	2.30545
TCGA-GD-A2C5	Normal	BLCA	2.51134
TCGA-GD-A3OP	Tumor	BLCA	3.04818
TCGA-GD-A3OP	Normal	BLCA	2.00137
TCGA-GD-A3OQ	Tumor	BLCA	1.90466
TCGA-GD-A3OQ	Normal	BLCA	2.51594
TCGA-GE-A2C6	Tumor	THCA	3.63715
TCGA-GE-A2C6	Normal	THCA	1.35806
TCGA-GI-A2C8	Tumor	BRCA	2.70195
TCGA-GI-A2C8	Normal	BRCA	1.99671
TCGA-GI-A2C9	Tumor	BRCA	1.62602
TCGA-GI-A2C9	Normal	BRCA	2.38634
TCGA-GL-6846	Tumor	KIRP	1.55257
TCGA-GL-6846	Normal	KIRP	1.24355
TCGA-GL-7966	Tumor	KIRP	2.44103
TCGA-GL-7966	Normal	KIRP	2.26526
TCGA-GL-A59R	Tumor	KIRP	2.08028
TCGA-GL-A59R	Normal	KIRP	2.91401
TCGA-GL-A9DE	Tumor	KIRP	0.72561
TCGA-GL-A9DE	Normal	KIRP	3.11278
TCGA-GN-A4U8	Tumor	SKCM	0.63264
TCGA-GN-A4U8	Normal	SKCM	0.9668
TCGA-H2-A2K9	Tumor	THCA	3.32997
TCGA-H2-A2K9	Normal	THCA	1.35648
TCGA-H2-A3RI	Tumor	THCA	2.90502
TCGA-H2-A3RI	Normal	THCA	2.67624
TCGA-H6-8124	Tumor	PAAD	2.28561
TCGA-H6-8124	Normal	PAAD	3.05102
TCGA-H6-A45N	Tumor	PAAD	3.19875
TCGA-H6-A45N	Normal	PAAD	1.54577
TCGA-H7-A6C4	Tumor	HNSC	1.01585
TCGA-H7-A6C4	Normal	HNSC	1.32429
TCGA-HC-7211	Tumor	PRAD	1.87688
TCGA-HC-7211	Normal	PRAD	1.27822
TCGA-HC-7737	Tumor	PRAD	2.36098
TCGA-HC-7737	Normal	PRAD	1.21058
TCGA-HC-7738	Tumor	PRAD	1.33354
TCGA-HC-7738	Normal	PRAD	2.38789
TCGA-HC-7740	Tumor	PRAD	2.26192
TCGA-HC-7740	Normal	PRAD	0.977829
TCGA-HC-7742	Tumor	PRAD	1.73587
TCGA-HC-7742	Normal	PRAD	1.58856
TCGA-HC-7745	Tumor	PRAD	2.36891
TCGA-HC-7745	Normal	PRAD	2.49513
TCGA-HC-7747	Tumor	PRAD	2.06098
TCGA-HC-7747	Normal	PRAD	1.68459
TCGA-HC-7752	Tumor	PRAD	1.16755
TCGA-HC-7752	Normal	PRAD	2.68174
TCGA-HC-7819	Tumor	PRAD	1.98255
TCGA-HC-7819	Normal	PRAD	1.50949
TCGA-HC-8258	Tumor	PRAD	2.07495
TCGA-HC-8258	Normal	PRAD	0.87074
TCGA-HC-8259	Tumor	PRAD	0.988194
TCGA-HC-8259	Normal	PRAD	2.48592
TCGA-HC-8260	Tumor	PRAD	2.33794
TCGA-HC-8260	Normal	PRAD	2.35485
TCGA-HC-8262	Tumor	PRAD	1.34761
TCGA-HC-8262	Normal	PRAD	1.76082
TCGA-HD-8635	Tumor	HNSC	0.780562
TCGA-HD-8635	Normal	HNSC	0.590913
TCGA-HD-A6HZ	Tumor	HNSC	1.62476
TCGA-HD-A6HZ	Normal	HNSC	2.06167
TCGA-HD-A6I0	Tumor	HNSC	1.84956
TCGA-HD-A6I0	Normal	HNSC	2.29101
TCGA-HM-A3JJ	Tumor	CESC	1.45006
TCGA-HM-A3JJ	Normal	CESC	3.55383
TCGA-HU-8238	Tumor	STAD	1.11676
TCGA-HU-8238	Normal	STAD	0.471656
TCGA-HU-A4GC	Tumor	STAD	1.46723
TCGA-HU-A4GC	Normal	STAD	1.98112
TCGA-HU-A4GH	Tumor	STAD	0.992913
TCGA-HU-A4GH	Normal	STAD	1.79543
TCGA-HU-A4GP	Tumor	STAD	1.05116
TCGA-HU-A4GP	Normal	STAD	1.94253
TCGA-HU-A4GY	Tumor	STAD	2.00166
TCGA-HU-A4GY	Normal	STAD	2.0798
TCGA-HU-A4HB	Tumor	STAD	1.01378
TCGA-HU-A4HB	Normal	STAD	1.51566
TCGA-HV-A5A3	Tumor	PAAD	2.16044
TCGA-HV-A5A3	Normal	PAAD	2.23955
TCGA-IC-A6RE	Tumor	ESCA	1.77926
TCGA-IC-A6RE	Normal	ESCA	1.02056
TCGA-IC-A6RF	Tumor	ESCA	1.59302
TCGA-IC-A6RF	Normal	ESCA	1.19207
TCGA-IN-7806	Tumor	STAD	2.02006
TCGA-IN-7806	Normal	STAD	1.0684
TCGA-IN-8663	Tumor	STAD	1.54335
TCGA-IN-8663	Normal	STAD	1.45875
TCGA-IN-AB1V	Tumor	STAD	0.892741
TCGA-IN-AB1V	Normal	STAD	1.16826
TCGA-IN-AB1X	Tumor	STAD	1.24653
TCGA-IN-AB1X	Normal	STAD	1.25284
TCGA-IP-7968	Tumor	STAD	2.2844
TCGA-IP-7968	Normal	STAD	0.62742
TCGA-J4-A83J	Tumor	PRAD	1.82473
TCGA-J4-A83J	Normal	PRAD	2.30375
TCGA-K1-A3PO	Tumor	SARC	4.18002
TCGA-K1-A3PO	Normal	SARC	2.60987
TCGA-K4-A3WV	Tumor	BLCA	1.83196
TCGA-K4-A3WV	Normal	BLCA	2.42524
TCGA-K4-A54R	Tumor	BLCA	1.15607
TCGA-K4-A54R	Normal	BLCA	1.95297
TCGA-K4-A5RI	Tumor	BLCA	1.24349
TCGA-K4-A5RI	Normal	BLCA	2.24288
TCGA-KL-8324	Tumor	KICH	1.6643
TCGA-KL-8324	Normal	KICH	2.65095
TCGA-KL-8326	Tumor	KICH	2.27107
TCGA-KL-8326	Normal	KICH	1.1529
TCGA-KL-8329	Tumor	KICH	2.17431
TCGA-KL-8329	Normal	KICH	0.78668
TCGA-KL-8332	Tumor	KICH	3.00997
TCGA-KL-8332	Normal	KICH	0.954122
TCGA-KL-8336	Tumor	KICH	2.42688
TCGA-KL-8336	Normal	KICH	1.37473
TCGA-KL-8339	Tumor	KICH	1.88725
TCGA-KL-8339	Normal	KICH	1.81525
TCGA-KN-8419	Tumor	KICH	1.65306
TCGA-KN-8419	Normal	KICH	3.05667
TCGA-KN-8423	Tumor	KICH	2.32645
TCGA-KN-8423	Normal	KICH	3.71207
TCGA-KN-8424	Tumor	KICH	1.54206
TCGA-KN-8424	Normal	KICH	4.02271
TCGA-KN-8425	Tumor	KICH	1.73257
TCGA-KN-8425	Normal	KICH	3.25512
TCGA-KN-8426	Tumor	KICH	2.18488
TCGA-KN-8426	Normal	KICH	3.47632
TCGA-KN-8427	Tumor	KICH	0.800745
TCGA-KN-8427	Normal	KICH	2.09906
TCGA-KN-8428	Tumor	KICH	2.34301
TCGA-KN-8428	Normal	KICH	1.67816
TCGA-KN-8429	Tumor	KICH	2.45967
TCGA-KN-8429	Normal	KICH	4.34905
TCGA-KN-8430	Tumor	KICH	1.68014
TCGA-KN-8430	Normal	KICH	2.86584
TCGA-KN-8431	Tumor	KICH	2.0606
TCGA-KN-8431	Normal	KICH	3.73496
TCGA-KN-8432	Tumor	KICH	2.80184
TCGA-KN-8432	Normal	KICH	4.65177
TCGA-KN-8433	Tumor	KICH	1.86072
TCGA-KN-8433	Normal	KICH	1.38399
TCGA-KN-8434	Tumor	KICH	3.68477
TCGA-KN-8434	Normal	KICH	1.832
TCGA-KN-8435	Tumor	KICH	2.51838
TCGA-KN-8435	Normal	KICH	2.96456
TCGA-KN-8436	Tumor	KICH	1.55587
TCGA-KN-8436	Normal	KICH	3.57226
TCGA-KN-8437	Tumor	KICH	1.2529
TCGA-KN-8437	Normal	KICH	2.78392
TCGA-KO-8403	Tumor	KICH	2.70266
TCGA-KO-8403	Normal	KICH	3.55818
TCGA-KO-8415	Tumor	KICH	2.21329
TCGA-KO-8415	Normal	KICH	3.45627
TCGA-KS-A41I	Tumor	THCA	3.63958
TCGA-KS-A41I	Normal	THCA	1.70119
TCGA-KS-A41J	Tumor	THCA	2.68596
TCGA-KS-A41J	Normal	THCA	0.778545
TCGA-KS-A41L	Tumor	THCA	3.56932
TCGA-KS-A41L	Normal	THCA	1.51051
TCGA-L5-A43C	Tumor	ESCA	2.04715
TCGA-L5-A43C	Normal	ESCA	1.04285
TCGA-L5-A4OG	Tumor	ESCA	1.00058
TCGA-L5-A4OG	Normal	ESCA	0.8062
TCGA-L5-A4OJ	Tumor	ESCA	1.17159
TCGA-L5-A4OJ	Normal	ESCA	1.08018
TCGA-L5-A4OO	Tumor	ESCA	1.53889
TCGA-L5-A4OO	Normal	ESCA	1.59484
TCGA-MY-A5BF	Tumor	CESC	1.02977
TCGA-MY-A5BF	Normal	CESC	3.16482
TCGA-P4-A5E8	Tumor	KIRP	1.89945
TCGA-P4-A5E8	Normal	KIRP	3.87124
TCGA-P4-A5ED	Tumor	KIRP	1.81926
TCGA-P4-A5ED	Normal	KIRP	2.89949
TCGA-P8-A5KC	Tumor	PCPG	6.71634
TCGA-P8-A5KC	Normal	PCPG	0.459851
TCGA-P8-A5KD	Tumor	PCPG	3.24448
TCGA-P8-A5KD	Normal	PCPG	0.708938
TCGA-SQ-A6I4	Tumor	PCPG	2.94725
TCGA-SQ-A6I4	Normal	PCPG	0.743472
TCGA-V5-A7RE	Tumor	ESCA	1.95595
TCGA-V5-A7RE	Normal	ESCA	1.87432
TCGA-V5-AASX	Tumor	ESCA	1.69381
TCGA-V5-AASX	Normal	ESCA	0.569977
TCGA-W5-AA2I	Tumor	CHOL	0.937495
TCGA-W5-AA2I	Normal	CHOL	0.0791562
TCGA-W5-AA2Q	Tumor	CHOL	1.54533
TCGA-W5-AA2Q	Normal	CHOL	0.240253
TCGA-W5-AA2U	Tumor	CHOL	1.39298
TCGA-W5-AA2U	Normal	CHOL	0.597031
TCGA-W5-AA2X	Tumor	CHOL	0.779722
TCGA-W5-AA2X	Normal	CHOL	0.742351
TCGA-W5-AA30	Tumor	CHOL	3.16198
TCGA-W5-AA30	Normal	CHOL	0.177599
TCGA-W5-AA31	Tumor	CHOL	2.27023
TCGA-W5-AA31	Normal	CHOL	0.246591
TCGA-W5-AA34	Tumor	CHOL	1.58371
TCGA-W5-AA34	Normal	CHOL	0.135929
TCGA-WA-A7GZ	Tumor	HNSC	1.55174
TCGA-WA-A7GZ	Normal	HNSC	2.15963
TCGA-X7-A8D6	Tumor	THYM	1.97372
TCGA-X7-A8D6	Normal	THYM	2.96586
TCGA-X7-A8D7	Tumor	THYM	1.81946
TCGA-X7-A8D7	Normal	THYM	1.8512
TCGA-Y8-A8RY	Tumor	KIRP	1.06654
TCGA-Y8-A8RY	Normal	KIRP	3.33577
TCGA-YB-A89D	Tumor	PAAD	2.75059
TCGA-YB-A89D	Normal	PAAD	2.54114
TCGA-ZU-A8S4	Tumor	CHOL	1.32395
TCGA-ZU-A8S4	Normal	CHOL	0
