# Supplementary material for: HIGD1B, as a novel prognostic biomarker, is involved in regulating the tumor microenvironment and immune cell infiltration; its overexpression leads to poor prognosis in gastric cancer patients
Source: Front Immunol. 2024 Jul 23;15:1415148. doi: 10.3389/fimmu.2024.1415148 (PMC11300267; doi:10.3389/fimmu.2024.1415148)
Supplement: Supplementary file 3 [file Table_3.xlsx]

## Sheet: result
2024-03-28
			HIGD1B	GAPDH	内参均数	ΔCT=目的基因-内参均数	2^-ΔCT	平均数	比值
		GSE-1	27.6209	15.3974	15.2755	12.3454	0.000192156	0.000193771	0.991668	1
			27.2784	15.2525		12.0029	0.000243649		1.25741
			28.0221	15.1766		12.7466	0.000145506		0.75092
		AGS	27.2438	16.8972	16.9528	10.291	0.00079816	0.000193771	4.1191	6.63108
			26.5103	16.9777		9.55751	0.0013271		6.84881					GSE-1	AGS	HGC-27
			26.1283	16.9835		9.17546	0.00172947		8.92534					1	6.63108	4.08971
		HGC-27	26.4089	16.2266	16.1786	10.2303	0.000832461	0.000193771	4.29612	4.08971				1	4.6787	5.09319
			26.3656	16.1472		10.1869	0.000857882		4.42731					1	7.97739	5.05589
			26.6859	16.162		10.5073	0.000687053		3.5457
			HIGD1B	GAPDH	内参均数	ΔCT=目的基因-内参均数	2^-ΔCT	平均数	比值
		GSE-1	27.0621	15.4017	15.2443	11.7866	0.000283055	0.000162301	1.74402	1
			29.4122	15.5403		14.1367	5.55176e-05		0.342067
			27.9944	14.7908		12.7189	0.000148329		0.913914
		AGS	27.2087	17.0527	16.7773	10.2559	0.000817818	0.000162301	5.03891	4.6787
			26.9438	16.9843		9.99104	0.000982646		6.05448
			27.9847	16.295		11.0319	0.000477602		2.9427
		HGC-27	26.4308	16.2024	16.1033	10.2522	0.000819963	0.000162301	5.05212	5.09319
			26.4386	16.1237		10.2599	0.000815552		5.02495
			26.3885	15.9838		10.2098	0.000844368		5.20249
			HIGD1B	GAPDH	内参均数	ΔCT=目的基因-内参均数	2^-ΔCT	平均数	比值
		GSE-1	28.0606	15.4174	15.5788	12.7851	0.000141674	0.000165809	0.854442	1
			27.3564	15.3325		12.0809	0.000230826		1.39212
			28.2421	15.9866		12.9666	0.000124927		0.753437
		AGS	27.0088	16.1572	16.6012	10.056	0.00093936	0.000165809	5.66531	7.97739
			26.3563	16.7628		9.40351	0.00147659		8.90539
			26.2843	16.8835		9.33146	0.00155222		9.36147
		HGC-27	26.0139	16.0976	16.5356	9.83533	0.00109464	0.000165809	6.60181	5.05589
			26.9546	16.5372		10.7759	0.000570323		3.43964
			26.3789	16.972		10.2003	0.000849975		5.12623

## Sheet: row data
Stage where Melt Analysis is performed	Stage3
仪器名称	2763219090111
仪器型号	QuantStudio™ 3 System
仪器序列号	2763219090111
信号平滑化	true
创建日期	2024-03-28 15:20:22 下午 PDT
加热模块类型	96-Well 0.2-mL Block
参比荧光	ROX
在某个阶段/循环分析	阶段2, 步骤2
实验名称	2024-03-28_142105 ZSY
实验文件名	D:\Users\INSTR-USER\Desktop\ZSY\2024-03-28_142105 ZSY.eds
实验条形码
实验注释
实验类型	定量 - 比较 Cт (ΔΔCт)
实验运行结束时间	2024-03-27 23:58:19 下午 PDT
校准 Background 已过期	No
校准 Background 执行	10-25-2023
校准 Pure Dye ABY 已过期	No
校准 Pure Dye ABY 执行	10-25-2023
校准 Pure Dye FAM 已过期	No
校准 Pure Dye FAM 执行	10-25-2023
校准 Pure Dye JUN 已过期	No
校准 Pure Dye JUN 执行	10-25-2023
校准 Pure Dye NED 已过期	No
校准 Pure Dye NED 执行	10-25-2023
校准 Pure Dye ROX 已过期	No
校准 Pure Dye ROX 执行	10-25-2023
校准 Pure Dye SYBR 已过期	No
校准 Pure Dye SYBR 执行	10-25-2023
校准 Pure Dye TAMRA 已过期	No
校准 Pure Dye TAMRA 执行	10-25-2023
校准 Pure Dye VIC 已过期	No
校准 Pure Dye VIC 执行	10-25-2023
校准 ROI 已过期	No
校准 ROI 执行	10-25-2023
校准 Uniformity 已过期	No
校准 Uniformity 执行	10-25-2023
用户名
试剂	SYBR_GREEN
读后阶段/步骤数
量化循环数方法	Ct
预读阶段/步骤数
反应孔	反应孔位置	忽略	样本名	基因名称	任务	报告基团	淬灭基团	数量	数量平均值	数量 SD	RQ	RQ 最小值	RQ 最大值	Cт	Cт 平均值	Cт SD	ΔCt	ΔCt 平均值	ΔCt SD	ΔCt SE	ΔΔCt	自动 Ct 阈值	Ct 阈值	自动基线	基线起点	基线终点	扩增状态	注释	Cq 设置	HIGHSD	Tm1	Tm2	Tm3	Tm4
15	B3	FALSE	Sample 1	Target 1	UNKNOWN	SYBR	None							15.3974	21.598	6.32613						TRUE	0.263607	TRUE	3	10	Amp		0.980075	Y	87.9727
16	B4	FALSE	Sample 1	Target 1	UNKNOWN	SYBR	None							16.8972	21.598	6.32613						TRUE	0.263607	TRUE	3	11	Amp		0.974582	Y	88.4338
17	B5	FALSE	Sample 1	Target 1	UNKNOWN	SYBR	None							16.2266	21.598	6.32613						TRUE	0.263607	TRUE	3	11	Amp		0.96247	Y	88.2801
18	B6	FALSE	Sample 1	Target 1	UNKNOWN	SYBR	None							15.4017	21.598	6.32613						TRUE	0.263607	TRUE	3	9	Amp		0.976936	Y	88.1264
19	B7	FALSE	Sample 1	Target 1	UNKNOWN	SYBR	None							17.0527	21.598	6.32613						TRUE	0.263607	TRUE	3	10	Amp		0.982226	Y	88.1264
20	B8	FALSE	Sample 1	Target 1	UNKNOWN	SYBR	None							16.2024	21.598	6.32613						TRUE	0.263607	TRUE	3	11	Amp		0.967258	Y	88.4338
21	B9	FALSE	Sample 1	Target 1	UNKNOWN	SYBR	None							15.4174	21.598	6.32613						TRUE	0.263607	TRUE	3	11	Amp		0.956118	Y	88.2801
22	B10	FALSE	Sample 1	Target 1	UNKNOWN	SYBR	None							16.1572	21.598	6.32613						TRUE	0.263607	TRUE	3	11	Amp		0.978112	Y	88.1364
23	B11	FALSE	Sample 1	Target 1	UNKNOWN	SYBR	None							16.0976	21.598	6.32613						TRUE	0.263607	TRUE	3	11	Amp		0.981112	Y	88.1264
27	C3	FALSE	Sample 1	Target 1	UNKNOWN	SYBR	None							15.2525	21.598	6.32613						TRUE	0.263607	TRUE	3	9	Amp		0.970995	Y	87.819
28	C4	FALSE	Sample 1	Target 1	UNKNOWN	SYBR	None							16.9777	21.598	6.32613						TRUE	0.263607	TRUE	3	12	Amp		0.968526	Y	88.2801
29	C5	FALSE	Sample 1	Target 1	UNKNOWN	SYBR	None							16.1472	21.598	6.32613						TRUE	0.263607	TRUE	3	11	Amp		0.941073	Y	88.2801
30	C6	FALSE	Sample 1	Target 1	UNKNOWN	SYBR	None							15.5403	21.598	6.32613						TRUE	0.263607	TRUE	3	11	Amp		0.963449	Y	88.1264
31	C7	FALSE	Sample 1	Target 1	UNKNOWN	SYBR	None							16.9843	21.598	6.32613						TRUE	0.263607	TRUE	3	10	Amp		0.978679	Y	88.1264
32	C8	FALSE	Sample 1	Target 1	UNKNOWN	SYBR	None							16.1237	21.598	6.32613						TRUE	0.263607	TRUE	3	11	Amp		0.968115	Y	88.4338
33	C9	FALSE	Sample 1	Target 1	UNKNOWN	SYBR	None							15.3325	21.598	6.32613						TRUE	0.263607	TRUE	3	11	Amp		0.979383	Y	88.2801
34	C10	FALSE	Sample 1	Target 1	UNKNOWN	SYBR	None							16.7628	21.598	6.32613						TRUE	0.263607	TRUE	3	10	Amp		0.968647	Y	87.9727
35	C11	FALSE	Sample 1	Target 1	UNKNOWN	SYBR	None							16.5372	21.598	6.32613						TRUE	0.263607	TRUE	3	11	Amp		0.972112	Y	88.5664
39	D3	FALSE	Sample 1	Target 1	UNKNOWN	SYBR	None							15.1766	21.598	6.32613						TRUE	0.263607	TRUE	3	10	Amp		0.967625	Y	87.819
40	D4	FALSE	Sample 1	Target 1	UNKNOWN	SYBR	None							16.9835	21.598	6.32613						TRUE	0.263607	TRUE	3	11	Amp		0.963831	Y	88.2801
41	D5	FALSE	Sample 1	Target 1	UNKNOWN	SYBR	None							16.162	21.598	6.32613						TRUE	0.263607	TRUE	3	11	Amp		0.958791	Y	88.2801
42	D6	FALSE	Sample 1	Target 1	UNKNOWN	SYBR	None							14.7908	21.598	6.32613						TRUE	0.263607	TRUE	3	11	Amp		0.980188	Y	88.1264
43	D7	FALSE	Sample 1	Target 1	UNKNOWN	SYBR	None							16.295	21.598	6.32613						TRUE	0.263607	TRUE	3	10	Amp		0.98214	Y	88.1264
44	D8	FALSE	Sample 1	Target 1	UNKNOWN	SYBR	None							15.9838	21.598	6.32613						TRUE	0.263607	TRUE	3	10	Amp		0.928946	Y	88.4338
45	D9	FALSE	Sample 1	Target 1	UNKNOWN	SYBR	None							15.9866	21.598	6.32613						TRUE	0.263607	TRUE	3	11	Amp		0.978443	Y	88.1264
46	D10	FALSE	Sample 1	Target 1	UNKNOWN	SYBR	None							16.8835	21.598	6.32613						TRUE	0.263607	TRUE	3	10	Amp		0.976505	Y	87.819
47	D11	FALSE	Sample 1	Target 1	UNKNOWN	SYBR	None							16.972	21.598	6.32613						TRUE	0.263607	TRUE	3	11	Amp		0.975112	Y	87.5664
51	E3	FALSE	Sample 1	Target 1	UNKNOWN	SYBR	None							27.6209	21.598	6.32613						TRUE	0.263607	TRUE	3	21	Amp		0.950929	Y	79.2112
52	E4	FALSE	Sample 1	Target 1	UNKNOWN	SYBR	None							27.2438	21.598	6.32613						TRUE	0.263607	TRUE	3	24	Amp		0.935345	Y	79.2112
53	E5	FALSE	Sample 1	Target 1	UNKNOWN	SYBR	None							26.4089	21.598	6.32613						TRUE	0.263607	TRUE	3	22	Amp		0.937729	Y	79.3649
54	E6	FALSE	Sample 1	Target 1	UNKNOWN	SYBR	None							27.0621	21.598	6.32613						TRUE	0.263607	TRUE	3	24	Amp		0.944041	Y	79.3649
55	E7	FALSE	Sample 1	Target 1	UNKNOWN	SYBR	None							27.2087	21.598	6.32613						TRUE	0.263607	TRUE	3	22	Amp		0.954525	Y	79.3649
56	E8	FALSE	Sample 1	Target 1	UNKNOWN	SYBR	None							26.4308	21.598	6.32613						TRUE	0.263607	TRUE	3	22	Amp		0.943486	Y	79.3649
57	E9	FALSE	Sample 1	Target 1	UNKNOWN	SYBR	None							28.0606	21.598	6.32613						TRUE	0.263607	TRUE	3	24	Amp		0.92157	Y	79.2112
58	E10	FALSE	Sample 1	Target 1	UNKNOWN	SYBR	None							27.0088	21.598	6.32613						TRUE	0.263607	TRUE	3	22	Amp		0.919044	Y	79.2112
59	E11	FALSE	Sample 1	Target 1	UNKNOWN	SYBR	None							26.0139	21.598	6.32613						TRUE	0.263607	TRUE	3	11	Amp		0.935112	Y	79.5664
63	F3	FALSE	Sample 1	Target 1	UNKNOWN	SYBR	None							27.2784	21.598	6.32613						TRUE	0.263607	TRUE	3	22	Amp		0.938049	Y	79.2112
64	F4	FALSE	Sample 1	Target 1	UNKNOWN	SYBR	None							26.5103	21.598	6.32613						TRUE	0.263607	TRUE	3	23	Amp		0.97915	Y	79.2112
65	F5	FALSE	Sample 1	Target 1	UNKNOWN	SYBR	None							26.4089	21.598	6.32613						TRUE	0.263607	TRUE	3	24	Amp		0.840338	Y	79.2112
66	F6	FALSE	Sample 1	Target 1	UNKNOWN	SYBR	None							29.4122	21.598	6.32613						TRUE	0.263607	TRUE	3	24	Amp		0.949618	Y	79.3649
67	F7	FALSE	Sample 1	Target 1	UNKNOWN	SYBR	None							26.9438	21.598	6.32613						TRUE	0.263607	TRUE	3	24	Amp		0.950121	Y	79.3649
68	F8	FALSE	Sample 1	Target 1	UNKNOWN	SYBR	None							26.4386	21.598	6.32613						TRUE	0.263607	TRUE	3	23	Amp		0.93182	Y	79.3649
69	F9	FALSE	Sample 1	Target 1	UNKNOWN	SYBR	None							27.3564	21.598	6.32613						TRUE	0.263607	TRUE	3	24	Amp		0.93057	Y	79.2112
70	F10	FALSE	Sample 1	Target 1	UNKNOWN	SYBR	None							26.3563	21.598	6.32613						TRUE	0.263607	TRUE	3	24	Amp		0.93788	Y	79.0575
71	F11	FALSE	Sample 1	Target 1	UNKNOWN	SYBR	None							26.9546	21.598	6.32613						TRUE	0.263607	TRUE	3	11	Amp		0.939112	Y	79.3564
75	G3	FALSE	Sample 1	Target 1	UNKNOWN	SYBR	None							28.0221	21.598	6.32613						TRUE	0.263607	TRUE	3	20	Amp		0.945763	Y	79.2112
76	G4	FALSE	Sample 1	Target 1	UNKNOWN	SYBR	None							26.1283	21.598	6.32613						TRUE	0.263607	TRUE	3	24	Amp		0.943749	Y	79.2112
77	G5	FALSE	Sample 1	Target 1	UNKNOWN	SYBR	None							26.4089	21.598	6.32613						TRUE	0.263607	TRUE	3	23	Amp		0.942127	Y	79.3649
78	G6	FALSE	Sample 1	Target 1	UNKNOWN	SYBR	None							27.9944	21.598	6.32613						TRUE	0.263607	TRUE	3	20	Amp		0.952208	Y	79.2112
79	G7	FALSE	Sample 1	Target 1	UNKNOWN	SYBR	None							27.9847	21.598	6.32613						TRUE	0.263607	TRUE	3	23	Amp		0.94549	Y	79.3649
80	G8	FALSE	Sample 1	Target 1	UNKNOWN	SYBR	None							26.3885	21.598	6.32613						TRUE	0.263607	TRUE	3	22	Amp		0.935875	Y	79.3649
81	G9	FALSE	Sample 1	Target 1	UNKNOWN	SYBR	None							28.2421	21.598	6.32613						TRUE	0.263607	TRUE	3	23	Amp		0.972714	Y	79.0575
82	G10	FALSE	Sample 1	Target 1	UNKNOWN	SYBR	None							26.2843	21.598	6.32613						TRUE	0.263607	TRUE	3	22	Amp		0.956307	Y	79.0575
83	G11	FALSE	Sample 1	Target 1	UNKNOWN	SYBR	None							26.3789	21.598	6.32613						TRUE	0.263607	TRUE	3	11	Amp		0.957112	Y	79.1564
RQ 最小/最大置信度	95.0
内参基因	Target 1
分析类型	单一
对照样本	Sample 1
