# Supplementary material for: HIGD1B, as a novel prognostic biomarker, is involved in regulating the tumor microenvironment and immune cell infiltration; its overexpression leads to poor prognosis in gastric cancer patients
Source: Front Immunol. 2024 Jul 23;15:1415148. doi: 10.3389/fimmu.2024.1415148 (PMC11300267; doi:10.3389/fimmu.2024.1415148)
Supplement: Supplementary file 4 [file Table_4.xlsx]

## Sheet: Sheet1
gene	lowMean	highMean	logFC	pValue	fdr
TSPAN6	28.4851	26.7049	-0.0931049	0.594875	0.644536
DPM1	116.8	105.986	-0.140171	0.00759047	0.0175461
SCYL3	6.32342	6.85201	0.115823	0.0040856	0.0103593
C1orf112	4.93501	4.61534	-0.0966166	0.380109	0.446341
FGR	7.92832	10.4279	0.395369	3.49698e-05	0.000153523
CFH	19.4183	35.2429	0.859912	3.09082e-13	4.94644e-12
FUCA2	64.2991	63.9379	-0.00812786	0.0836356	0.130461
GCLC	16.2172	15.9831	-0.0209805	0.716295	0.751627
STPG1	2.99562	3.0819	0.0409664	0.0904786	0.139103
NIPAL3	11.4597	13.6189	0.249034	0.00081324	0.00252675
ENPP4	18.9582	19.0572	0.00751344	0.402206	0.467492
SEMA3F	31.9984	35.3239	0.142645	0.00695614	0.0163014
ANKIB1	34.666	36.3975	0.0703168	0.0739268	0.118299
RAD52	5.8195	6.51962	0.163892	0.0220884	0.0433255
BAD	19.1198	19.5331	0.0308601	0.50011	0.55852
CD99	77.2579	96.4472	0.320058	1.61737e-07	1.1166e-06
HS3ST1	13.5526	11.633	-0.220348	0.199275	0.265114
LASP1	145.724	147.484	0.0173204	0.523706	0.58065
SNX11	13.1543	14.6253	0.15294	0.00026915	0.000956418
TMEM176A	128.465	132.085	0.0400892	0.0890594	0.13727
M6PR	42.9169	44.4229	0.0497566	0.368457	0.434963
KLHL13	2.2213	3.21244	0.532264	4.28046e-06	2.29744e-05
CYP26B1	3.02644	3.63482	0.26426	0.0630036	0.10376
ICA1	24.3753	22.0861	-0.142285	0.00473104	0.0117341
DBNDD1	21.2148	19.3484	-0.132857	0.062123	0.102531
ALS2	8.21336	8.86044	0.109405	0.103113	0.154735
CASP10	18.7849	16.8522	-0.15663	0.142151	0.202044
CFLAR	13.9033	17.5543	0.336398	4.77333e-08	3.58061e-07
TFPI	11.4594	14.9023	0.379005	1.82496e-06	1.04348e-05
NDUFAF7	9.39822	9.40435	0.000940057	0.566897	0.619513
RBM5	13.8126	14.8271	0.102248	0.064134	0.105275
SLC7A2	8.99558	26.1041	1.53699	1.67994e-08	1.35979e-07
ARF5	105.855	100.534	-0.0743932	0.162671	0.224999
SARM1	1.74726	2.44484	0.484643	1.17757e-08	9.77103e-08
POLDIP2	117.758	114.891	-0.0355576	0.608804	0.657067
PLXND1	34.7266	55.3642	0.672914	4.04836e-15	8.96064e-14
AK2	32.0581	29.872	-0.101897	0.0222829	0.0436337
CD38	6.80712	8.53473	0.3263	0.000430944	0.00144984
FKBP4	66.0457	58.965	-0.163606	0.00195253	0.00545214
KDM1A	47.0329	43.9031	-0.0993462	0.111943	0.165713
RBM6	19.454	21.1425	0.120085	0.0414711	0.0733262
CAMKK1	3.13483	3.48026	0.150806	0.00319241	0.00838098
RECQL	13.5115	16.0441	0.247852	0.00040913	0.00138523
VPS50	9.3563	8.95668	-0.0629755	0.989359	0.991909
HSPB6	48.0855	217.425	2.17684	1.91887e-18	9.12921e-17
NDUFAB1	121.052	107.102	-0.176638	0.00111781	0.00333856
PDK4	39.1728	65.8985	0.750393	2.15901e-08	1.71351e-07
ARX	1.29386	1.60601	0.311798	0.867599	0.884884
SLC25A13	34.6881	30.5558	-0.182994	0.275973	0.344558
ST7	12.5759	12.3813	-0.0224957	0.0360924	0.0654078
CDC27	25.0426	27.7036	0.14569	0.00418363	0.0105726
HCCS	38.5828	37.435	-0.0435686	0.77879	0.807095
DVL2	15.7521	17.8291	0.178689	8.91475e-05	0.000356753
PRSS22	44.133	36.6616	-0.267589	0.0703623	0.113634
UPF1	49.1308	55.6039	0.178559	0.00463351	0.0115298
SKAP2	28.7666	33.6389	0.225733	0.000282531	0.000999305
SLC25A5	633.275	510.397	-0.31121	0.000308202	0.00107985
MCUB	13.4389	13.9658	0.0554768	0.106233	0.158439
HOXA11	6.18421	4.0223	-0.620567	0.0205119	0.0407537
POLR2J	99.7452	90.0838	-0.14698	0.165195	0.227896
DHX33	14.6069	14.9308	0.031649	0.551198	0.605228
MEOX1	2.38519	5.97331	1.32443	5.81044e-15	1.24668e-13
THSD7A	1.05875	2.1962	1.05264	5.27038e-23	1.23032e-20
LIG3	7.30064	7.90257	0.114298	0.0319811	0.0590826
RPAP3	18.0423	17.6821	-0.0290945	0.346256	0.41341
REXO5	4.62345	3.97651	-0.217467	0.00778099	0.0179202
CIAPIN1	34.3395	32.2687	-0.0897334	0.21549	0.282458
SPPL2B	21.9248	21.7337	-0.0126244	0.599791	0.64902
FAM214B	11.1573	11.4094	0.0322357	0.124189	0.180679
COPZ2	7.57355	15.8602	1.06637	8.12904e-18	3.32531e-16
PRKAR2B	6.54793	13.2244	1.01409	1.61815e-13	2.71887e-12
MSL3	9.59662	10.4383	0.121286	0.0862749	0.133708
CREBBP	28.9782	37.5272	0.372969	3.66113e-09	3.26204e-08
TSPOAP1	2.39276	2.56421	0.0998423	0.000747363	0.00234622
MPO	0.15323	6.52065	5.41124	3.43801e-08	2.64351e-07
GCFC2	9.11876	9.3632	0.0381639	0.629966	0.67541
CROT	6.79102	8.09856	0.254037	0.00197738	0.00551362
KMT2E	34.5922	38.6965	0.161754	0.00161028	0.00461269
SOX8	2.46885	5.62915	1.18908	4.88255e-06	2.57792e-05
IBTK	30.6722	28.4441	-0.108805	0.337787	0.405261
ZNF195	8.61854	8.13708	-0.0829319	0.116819	0.171842
MYCBP2	12.7718	15.1185	0.24336	0.000914003	0.00279958
FBXL3	18.2304	19.176	0.0729553	0.154186	0.215407
ITGAL	6.97527	9.56389	0.455349	0.000147635	0.000560205
PDK2	15.4554	17.5384	0.182406	0.00575452	0.0138717
ZFX	12.6771	15.1744	0.259415	0.000411718	0.00139238
LAMP2	53.6387	56.4464	0.0736084	0.0365758	0.0660652
ASB4	3.29839	3.90967	0.245285	0.0026729	0.0071621
GDE1	54.7738	57.0286	0.058201	0.124291	0.180783
CRLF1	2.49005	5.73463	1.20353	6.21066e-13	9.5216e-12
OSBPL7	15.4124	15.9724	0.051482	0.689705	0.728352
TMEM98	32.6486	37.3307	0.193342	0.017366	0.0353787
YBX2	9.82979	7.38676	-0.412218	0.036352	0.0657423
MAP3K14	10.4506	13.8733	0.408718	2.55356e-08	2.00214e-07
TMEM132A	17.2743	19.1199	0.146447	0.214565	0.281478
AP2B1	132.187	138.953	0.0720215	0.166979	0.229941
TAC1	0.865874	2.7778	1.68171	3.97884e-11	4.57697e-10
ZNF263	11.2259	12.3564	0.138434	0.00254302	0.00684762
CX3CL1	20.0516	21.911	0.127939	5.57608e-05	0.000234228
MAP3K9	5.31613	4.64056	-0.196077	0.0459942	0.0797294
RALA	58.2729	53.18	-0.131943	0.00253604	0.00683512
BAIAP2L1	68.9295	60.9317	-0.177928	0.00624224	0.0148713
KDM7A	15.1137	14.5331	-0.056519	0.493247	0.551983
ETV1	3.60112	5.11496	0.506277	2.30807e-06	1.3006e-05
AGK	6.84338	6.66649	-0.0377831	0.787755	0.814938
ALDH3B1	21.9627	26.144	0.251428	0.132666	0.190888
TTC22	21.633	17.7195	-0.287897	0.00608597	0.0145545
PHTF2	7.44456	8.59537	0.207373	0.000188961	0.000695759
CCL26	7.48509	13.2594	0.824924	0.000757604	0.00237453
FARP2	15.5121	15.1605	-0.0330717	0.637089	0.68167
USH1C	47.9126	41.5618	-0.205146	0.0129047	0.027486
GGCT	45.5842	38.2291	-0.253865	0.000191479	0.000703847
DBF4	18.0747	13.7527	-0.394255	9.48615e-05	0.000377548
TBXA2R	2.93149	5.39754	0.880669	1.17686e-22	2.36834e-20
IFRD1	3.60648	3.03099	-0.250806	0.00239002	0.00649959
COX10	9.1917	8.89782	-0.0468801	0.530786	0.587235
GTF2IRD1	22.2216	21.4246	-0.0526974	0.890611	0.905244
PAF1	46.8989	50.6978	0.112369	0.089688	0.138069
VPS41	20.2203	24.623	0.284201	1.40417e-06	8.23592e-06
ARHGAP44	5.0212	5.77411	0.201566	0.00835796	0.0190536
ELAC2	29.0319	29.1312	0.00492969	0.801255	0.826999
SCIN	3.12231	3.50876	0.168348	0.542324	0.59732
ARSD	21.2945	22.1908	0.0594812	0.999335	0.999449
PNPLA4	12.2583	11.0116	-0.154735	0.293227	0.362174
ADIPOR2	40.7373	38.9728	-0.0638836	0.235913	0.303524
MARK4	16.4948	18.372	0.155493	6.96273e-05	0.00028589
CEACAM21	1.74585	2.22367	0.349016	0.000738368	0.00232172
PAFAH1B1	19.5362	23.0771	0.240308	2.12075e-05	9.77363e-05
NOS2	28.0188	13.5403	-1.04914	0.246962	0.314895
KIAA0100	44.2691	48.9077	0.14376	0.0184965	0.0373212
SLC13A2	6.85383	11.274	0.718011	0.0717029	0.115437
GAS7	7.63925	16.7665	1.13408	2.12806e-18	9.88279e-17
TRAPPC6A	41.7497	40.7416	-0.0352606	0.897203	0.91152
MATK	1.48691	2.07646	0.481807	3.88581e-07	2.51415e-06
CEACAM7	41.765	35.7543	-0.224179	0.114025	0.168385
ST7L	3.80545	4.22276	0.15012	0.00123838	0.00364949
TKTL1	5.74191	6.51632	0.182525	0.000352745	0.00121596
RPUSD1	31.0594	28.8666	-0.105631	0.136575	0.195404
RHBDF1	23.5092	23.6667	0.00963049	0.536814	0.592258
LUC7L	10.9253	11.6635	0.0943203	0.152745	0.213889
CACNA2D2	1.35807	2.27533	0.744512	2.8355e-07	1.87761e-06
TSR3	56.4147	61.5771	0.126323	0.0040534	0.0102955
PIGQ	10.2386	10.9258	0.0937232	0.0238934	0.046316
CRAMP1	4.4298	4.91508	0.149972	0.00407485	0.0103365
TEAD3	51.3186	62.3311	0.28047	4.37464e-05	0.000188463
SELE	3.62204	8.05852	1.15371	5.67615e-08	4.21272e-07
DNAJC11	19.5122	18.7454	-0.0578398	0.319223	0.38753
FMO3	3.98484	5.11207	0.359385	0.000127266	0.000490787
MYLIP	27.6123	36.3739	0.39759	4.24612e-11	4.86844e-10
NOX1	15.2207	11.9837	-0.344954	0.268511	0.336899
E2F2	9.53867	7.51961	-0.343131	0.00422788	0.0106598
PSMB1	172.455	156.636	-0.138809	0.00223925	0.00613438
SYN1	2.4641	3.11748	0.339322	1.48085e-08	1.20983e-07
JARID2	15.4695	15.7367	0.0247059	0.00753413	0.0174366
CDKL5	2.7497	3.77069	0.455552	1.52507e-07	1.05788e-06
NADK	39.3142	40.072	0.027546	0.752075	0.783257
CYTH3	18.1261	28.275	0.641459	2.10398e-16	6.08866e-15
ADAM22	1.63881	2.15709	0.396431	5.31271e-12	7.05728e-11
CYB561	52.3727	52.1409	-0.00640088	0.496936	0.555436
SPAG9	20.1003	24.03	0.25762	1.02901e-05	5.09211e-05
AASS	3.30308	4.50651	0.448201	1.43383e-06	8.39299e-06
PLEKHG6	32.3808	27.0675	-0.258575	0.010153	0.0223934
SS18L2	14.6695	12.7206	-0.205658	4.66625e-05	0.000199601
MPND	13.1518	13.7173	0.0607371	0.300172	0.36893
MGST1	50.947	34.9831	-0.542339	5.08383e-05	0.000215567
CRY1	13.9075	14.8595	0.0955309	0.0683805	0.110976
PGLYRP1	0.740102	1.46637	0.986452	8.10348e-05	0.000327657
NFIX	60.2313	88.9447	0.562395	1.56828e-09	1.45895e-08
ST3GAL1	18.1402	21.2087	0.225465	0.000445387	0.00149098
MMP25	2.35857	2.52704	0.0995349	0.185765	0.250413
IL32	156.486	133.586	-0.228265	0.192077	0.257397
PKD1	9.54159	17.3293	0.860913	9.80182e-13	1.45309e-11
RHOBTB2	7.47035	8.76301	0.23025	9.09535e-07	5.50819e-06
HEATR5B	13.7539	14.0801	0.033821	0.757142	0.787503
SEC62	79.2712	85.5619	0.110173	8.09012e-05	0.000327193
RPS20	349.613	339.14	-0.0438797	0.216108	0.283015
CSDE1	194.504	223.243	0.198814	0.000102315	0.000405004
UBE3C	35.3535	36.5376	0.0475278	0.189253	0.254215
REV3L	8.06715	10.5118	0.381882	4.88671e-07	3.10212e-06
MASP2	0.928213	1.28945	0.47423	6.52489e-05	0.00027013
IYD	7.37799	8.22502	0.156792	0.607346	0.655858
FAM76A	8.38536	9.78007	0.221972	1.02111e-05	5.06305e-05
TRAF3IP3	1.88532	2.85738	0.599884	2.946e-05	0.000131377
POMT2	4.8649	5.56405	0.193726	0.0188521	0.0379209
MLXIPL	18.222	11.9618	-0.607245	0.0435096	0.0761919
BAZ1B	56.2772	61.6085	0.130578	0.00528781	0.0129174
RANBP9	37.9467	41.5578	0.131145	0.00069488	0.00220198
ETV7	23.4689	22.0899	-0.087365	0.158693	0.220507
SPRTN	6.91796	7.18922	0.0554886	0.192646	0.25804
EEF1AKNMT	27.3876	27.6563	0.0140818	0.690933	0.729298
ZNF207	28.2205	27.525	-0.0360004	0.641559	0.685739
UQCRC1	186.578	161.877	-0.204876	0.00146914	0.00425082
STARD3NL	16.7946	17.817	0.0852523	0.155273	0.216649
CD9	127.276	112.751	-0.174815	0.155758	0.217188
NCAPD2	68.0774	62.9413	-0.11317	0.206368	0.272785
IFFO1	3.55104	5.84626	0.719272	2.52024e-17	8.95024e-16
GIPR	1.52531	1.55933	0.0318216	0.753341	0.784202
PHF7	3.12338	3.38383	0.115549	0.0397543	0.0708199
SEMA3G	3.76421	8.30644	1.14188	1.25021e-21	1.58614e-19
NISCH	20.4017	27.1758	0.413634	2.79498e-10	2.87006e-09
STAB1	12.938	22.9333	0.825828	7.23403e-13	1.09278e-11
FUZ	4.81603	6.64038	0.463421	4.05091e-07	2.61421e-06
IDS	4.42283	6.42158	0.537959	1.05207e-08	8.78803e-08
PRSS3	122.386	85.665	-0.514663	5.57631e-06	2.9152e-05
CD4	32.2309	42.3001	0.392214	5.42001e-05	0.000228274
LRRC23	3.97811	4.46267	0.165824	0.00553796	0.0134255
BTK	3.79796	5.26811	0.472062	2.38959e-07	1.60664e-06
HFE	6.32717	6.59576	0.0599797	0.21766	0.284663
SCMH1	21.9866	28.5898	0.378877	3.06382e-07	2.0166e-06
FYN	13.156	19.61	0.57587	8.30346e-14	1.46549e-12
HIVEP2	12.4439	17.1054	0.459007	3.61518e-09	3.22438e-08
FMO1	2.07184	4.1542	1.00366	6.47699e-11	7.27385e-10
ELOA	28.8718	29.4889	0.0305119	0.48435	0.543416
LYPLA2	111.534	96.3925	-0.210492	0.000618737	0.00198987
CLCN6	6.61917	8.00951	0.275064	3.16954e-05	0.000140487
MRC2	27.6758	53.8475	0.960254	6.43698e-15	1.37437e-13
TSPAN9	10.6482	19.9272	0.904135	1.14389e-14	2.35615e-13
BTBD7	11.1225	12.6697	0.187906	0.000384071	0.00131047
APBA3	8.58684	9.58633	0.158851	0.00108063	0.00324466
MKS1	2.84439	2.81849	-0.0131976	0.958785	0.96518
ABHD5	8.90196	9.9147	0.155445	0.00201662	0.00560606
ANOS1	4.58162	6.57993	0.522214	1.36995e-08	1.12712e-07
AKAP8L	11.0198	12.0656	0.130792	0.00171932	0.00488427
UTP18	47.237	31.4626	-0.586279	0.277814	0.346535
RNF216	21.1451	27.2205	0.364373	1.83048e-09	1.68851e-08
TTC19	22.4203	21.3888	-0.0679516	0.194359	0.259938
SYT7	11.4534	11.6804	0.0283166	0.50489	0.563068
LARS2	7.16741	6.90521	-0.0537671	0.77081	0.799866
PIK3C2A	30.742	34.9014	0.183075	0.00186121	0.00523471
PLAUR	60.6194	50.413	-0.265983	0.0451829	0.0786735
ANLN	38.2002	31.4412	-0.280922	0.00888576	0.020066
WIZ	25.7829	30.7049	0.252052	2.84834e-06	1.57364e-05
RABGAP1	20.5694	25.6112	0.31628	3.80155e-07	2.46327e-06
DCN	48.4727	119.422	1.30083	1.04767e-17	4.14054e-16
QPCTL	11.8472	11.5913	-0.0315072	0.511569	0.569538
CEP68	7.41882	10.6574	0.522588	2.18398e-11	2.62077e-10
MAP4K3	23.2294	24.4052	0.0712375	0.46631	0.526652
ZBTB32	1.04876	1.35584	0.370495	0.0371026	0.06681
TYROBP	182.38	233.505	0.356506	0.000243355	0.000872728
TMEM159	25.1187	27.254	0.11771	0.00704374	0.0164759
BRCA1	9.63857	9.95031	0.0459221	0.55706	0.610364
ERCC1	17.7583	18.4119	0.0521435	0.0278311	0.0525696
CD22	4.8861	6.75682	0.467662	9.49183e-08	6.76917e-07
SEMA3B	28.4639	26.1258	-0.123659	0.545366	0.600067
MBTPS2	8.8196	9.84257	0.158322	0.00863938	0.0195804
PRICKLE3	18.0584	16.8394	-0.100829	0.583951	0.634941
LTF	57.6384	76.7942	0.413967	0.0388006	0.0693751
EXTL3	11.3323	14.8902	0.393918	3.14612e-07	2.06455e-06
NR1H4	1.5794	1.75565	0.152625	0.00373116	0.00956726
ELOVL5	31.4278	45.7658	0.542229	5.46792e-08	4.0668e-07
ALOX5	20.0658	25.8718	0.366642	0.000340364	0.00117885
KDM5D	4.2692	6.37252	0.5779	0.00308704	0.00813608
CALCOCO1	16.5557	22.9286	0.469817	9.4427e-11	1.02813e-09
UBR7	26.2342	27.213	0.0528469	0.259073	0.327332
MAP4K5	13.6164	15.4929	0.186263	0.000228711	0.000826305
EHD3	7.8334	10.48	0.419931	2.47048e-15	5.66884e-14
PSMC4	125.001	119.451	-0.065529	0.284887	0.353895
MAN2B2	25.3845	28.4984	0.166932	0.00154263	0.00444072
CLDN11	1.68648	3.52305	1.06281	6.56568e-15	1.39674e-13
SLC25A39	150.191	138.988	-0.111835	0.025992	0.0496908
MVP	118.862	124.564	0.0676091	0.175321	0.238929
NUB1	41.0382	43.4252	0.0815638	0.179067	0.243088
PGM3	17.5178	16.4053	-0.0946598	0.166723	0.229697
RWDD2A	5.52434	5.91054	0.0974892	0.0827459	0.129326
ANGEL1	14.7819	14.9953	0.0206762	0.130957	0.188692
RNF14	16.1625	18.6678	0.207902	1.26074e-05	6.13825e-05
DNASE1L1	7.3264	7.37973	0.0104635	0.203687	0.269877
DDX11	11.2897	10.8645	-0.0553834	0.0678139	0.11022
GPRC5A	268.137	234.696	-0.192174	0.0971754	0.14743
MAMLD1	2.78263	4.7493	0.771265	6.47961e-15	1.38179e-13
CD6	5.6483	7.87446	0.479364	0.00427816	0.010768
TACC3	26.1525	20.8423	-0.327435	0.000848163	0.00262129
UFL1	38.0322	36.2053	-0.07102	0.383739	0.449518
POLA2	2.64471	2.30825	-0.196311	0.00538384	0.0131027
ZC3H3	45.8343	42.2482	-0.117536	0.441198	0.503749
CAPN1	118.979	111.117	-0.0986186	0.132238	0.190318
MDH1	55.8759	53.2658	-0.0690149	0.0457224	0.0794077
SLC30A9	25.6472	25.3929	-0.0143764	0.791606	0.818197
MTMR11	40.0288	37.8363	-0.0812702	0.479158	0.538591
COX15	17.4576	16.8921	-0.0475122	0.461478	0.522509
CCDC88C	16.876	17.0493	0.0147403	0.394525	0.460213
YAF2	4.33693	4.50114	0.0536154	0.102322	0.153773
ZMYND11	41.2854	47.4738	0.201498	0.00135117	0.00394667
WAS	18.9038	22.258	0.235648	6.84173e-05	0.000281582
BID	26.6732	24.8444	-0.102472	0.18342	0.247921
NPC1L1	11.2788	16.9523	0.587865	0.00578396	0.0139312
XYLT2	19.286	22.1273	0.198269	0.000382857	0.0013074
NUDCD3	23.0169	25.6676	0.157252	0.00021279	0.000774375
ISL1	3.58638	6.52212	0.862812	7.27916e-11	8.09679e-10
CHDH	18.0302	16.6224	-0.117286	0.103024	0.154616
IL20RA	11.198	9.29948	-0.268013	0.0482181	0.0829927
CLCA4	14.0243	6.99809	-1.00289	0.0561541	0.0941891
GLT8D1	26.1179	28.167	0.108969	0.0430781	0.0756177
ATP2C1	39.9265	39.749	-0.00642879	0.944845	0.953394
IGF1	0.556674	2.44159	2.13291	5.04477e-18	2.149e-16
SLC38A5	21.0757	15.3469	-0.457635	0.779429	0.807614
RALBP1	37.4169	39.4828	0.0775353	0.0250584	0.0481954
RUFY3	7.74946	8.85774	0.192843	0.00179151	0.00506225
CNTN1	2.70555	4.12186	0.607371	3.44702e-18	1.524e-16
SLC11A1	3.92274	5.08564	0.374567	0.0806274	0.126717
WWTR1	22.6527	45.3964	1.00289	1.81229e-17	6.79433e-16
AGPS	21.6455	21.8872	0.0160219	0.472967	0.532589
CXorf56	16.9241	17.6315	0.05908	0.0452724	0.0787903
ATP1A2	2.01482	7.84478	1.96108	7.93606e-25	6.31566e-22
TTC27	15.4749	14.4857	-0.0953055	0.134827	0.193361
VSIG2	104.665	83.5176	-0.325629	0.913051	0.925366
PHLDB1	5.18852	9.54805	0.879883	2.05845e-18	9.63621e-17
CYP24A1	3.80942	1.25265	-1.60458	0.924956	0.936243
PRDM11	2.93898	4.02395	0.453295	1.97031e-08	1.57158e-07
SYT13	25.5262	38.7682	0.602893	0.00129741	0.00380295
SNAI2	8.83972	14.2543	0.689325	3.9187e-10	3.92273e-09
CD74	1738.2	1844.37	0.0855318	0.186736	0.251375
HGF	1.82657	3.69444	1.01622	1.5101e-11	1.86058e-10
ZRANB1	6.34598	8.01705	0.337229	4.28784e-07	2.7529e-06
NCDN	18.509	21.6191	0.224079	6.63185e-06	3.41501e-05
ADGRA2	17.6135	41.1608	1.22459	8.68076e-24	2.98006e-21
ZFP64	14.5061	14.8432	0.0331445	0.355292	0.422098
MNAT1	7.26579	6.97301	-0.059338	0.388077	0.45372
SAMD4A	4.28102	8.39545	0.971652	1.10002e-11	1.38654e-10
RUNX3	16.6279	18.901	0.18485	0.0146482	0.0306404
MRE11	10.8721	11.46	0.0759742	0.189253	0.254215
PLEKHB1	29.8645	32.3919	0.1172	0.083264	0.129985
SERPINB1	250.169	191.784	-0.383423	1.75251e-05	8.24809e-05
NRXN3	1.29329	4.33937	1.74644	3.90716e-16	1.07389e-14
OSBPL5	10.5534	14.2465	0.432897	5.00258e-08	3.73976e-07
AQR	14.6678	15.2128	0.0526322	0.223311	0.290276
CPS1	44.5376	46.1867	0.0524555	0.0779183	0.123423
FHL1	28.6317	96.2822	1.74966	5.40734e-18	2.28125e-16
RTF2	41.5967	43.2403	0.0559058	0.315994	0.384303
SLC45A4	18.1308	17.5316	-0.048484	0.237233	0.304932
RNF10	67.6992	71.2672	0.0741003	0.0246292	0.0475109
ZNF839	2.31898	2.38566	0.0408939	0.228743	0.295909
ZDHHC6	32.132	30.1223	-0.0931805	0.119269	0.17483
RNH1	40.6279	45.1358	0.151801	0.000258035	0.000921036
RB1CC1	26.3613	29.2206	0.148562	0.00133174	0.00389446
ERP44	67.312	61.4232	-0.13208	0.00435175	0.0109296
ALAS1	92.7502	81.8492	-0.180382	0.00944314	0.0210988
BIRC3	47.8223	47.8126	-0.000290479	0.966757	0.971976
AKAP11	23.6928	27.6686	0.2238	0.00190906	0.00535123
GLRX2	8.78417	8.66874	-0.0190843	0.530786	0.587235
SNAPC1	5.04825	5.26954	0.0618924	0.143287	0.203295
DERA	34.3759	28.1993	-0.285739	0.000619685	0.00199182
STRAP	138.98	119.692	-0.215548	0.00350234	0.00905746
DEF6	22.3741	23.3416	0.0610787	0.9867	0.989866
PLEKHO1	13.1076	23.6922	0.854013	1.7993e-14	3.57573e-13
GCLM	16.979	16.2927	-0.0595244	0.574258	0.626151
UBR2	23.3459	25.2331	0.112148	0.135263	0.193827
EHD2	84.1763	156.644	0.896003	3.10125e-15	6.997e-14
DEPDC1	10.328	8.79043	-0.23255	0.000345836	0.00119426
CCDC28A	35.4869	37.7179	0.0879617	0.0371027	0.06681
RRAGD	5.67525	8.01595	0.49819	3.96895e-09	3.5184e-08
HSF2	11.4287	12.955	0.180845	0.0108062	0.0236317
PHF20	18.488	20.8094	0.170643	0.000393918	0.00133995
HSD17B6	1.83161	3.50257	0.935303	1.79034e-12	2.55048e-11
TOMM34	100.344	86.545	-0.213437	0.00616366	0.0147141
SEC63	31.5454	31.9712	0.0193449	0.0825247	0.12905
KPNA6	37.5347	41.555	0.146795	0.000657787	0.00209811
VIM	128.884	198.955	0.626372	9.27532e-14	1.62718e-12
RTEL1-TNFRSF6B	0.982938	1.02756	0.0640537	0.573974	0.625958
FAS	10.7595	11.3993	0.0833389	0.00733076	0.0170425
RNASET2	8.74015	8.46756	-0.0457107	0.308213	0.376909
CD44	113.852	142.366	0.322453	0.00151632	0.00437287
KCNG1	0.978299	1.49743	0.614138	9.68499e-12	1.22873e-10
AGPAT4	1.57294	2.30259	0.549797	1.33933e-09	1.26002e-08
SLAMF7	17.0346	18.6441	0.130256	0.0670643	0.109275
BTN3A1	26.9103	27.373	0.0245988	0.423124	0.487341
MIPEP	22.1105	19.5705	-0.176051	0.041222	0.0729817
PRKCH	5.80077	8.50082	0.551358	2.57675e-12	3.56913e-11
B4GALT7	15.4917	16.1217	0.0575159	0.067251	0.109508
SH2D2A	12.4916	12.1835	-0.0360315	0.590264	0.640175
VRK2	12.8938	14.2467	0.143946	0.149541	0.21021
TNFRSF1B	52.1512	58.678	0.17012	0.00251518	0.00678727
VEZT	20.0362	20.5089	0.0336418	0.179337	0.24336
POU2F2	9.41784	9.76296	0.0519219	5.18262e-10	5.09474e-09
BRD9	10.7006	10.5886	-0.015184	0.643947	0.687957
SNX1	22.0631	27.4019	0.312639	3.69488e-10	3.71781e-09
ARNTL2	20.8719	20.769	-0.00713074	0.749546	0.781274
BCLAF1	44.9943	46.9439	0.0611947	0.272316	0.340818
SLC39A9	40.2348	41.2899	0.0373456	0.779429	0.807614
ANK1	2.73668	3.99413	0.545452	0.0362405	0.0655881
TFB1M	7.29612	6.98737	-0.0623804	0.290366	0.35935
RABEP1	13.5223	16.5461	0.291146	7.60374e-07	4.6826e-06
HMGB3	39.0804	34.4698	-0.181112	0.00321401	0.0084263
NUP160	23.7312	24.6484	0.0547076	0.473995	0.533611
BAK1	56.3325	49.3624	-0.190553	0.0079955	0.0183491
IKZF2	2.63184	2.71365	0.0441598	0.0793347	0.125247
GRN	413.675	486.714	0.234575	0.000441215	0.00147871
FAM13B	8.59366	12.9211	0.588382	1.67481e-13	2.80599e-12
ARHGAP31	7.69381	14.1521	0.879246	1.08351e-18	5.38921e-17
CENPQ	10.9183	10.2184	-0.0955824	0.0525297	0.0890569
SARS1	76.1654	72.2798	-0.075542	0.334854	0.402598
RANBP3	21.9584	25.1866	0.197881	6.52851e-06	3.36576e-05
ARID4A	13.8725	16.1542	0.219674	0.000125979	0.000486572
EIPR1	14.8305	13.341	-0.152703	0.00846123	0.0192414
PNPLA6	24.6637	29.0914	0.238206	0.000227964	0.000823775
ALG1	12.1727	12.2305	0.00683529	0.567461	0.620053
ZCCHC8	8.14788	8.06282	-0.0151404	0.688477	0.727187
ABCF2	9.07267	8.4065	-0.110023	0.071142	0.114629
CHPF2	45.697	47.464	0.0547337	0.0628267	0.103507
FUT8	26.5859	27.0237	0.0235664	0.612309	0.660077
UBA6	15.0996	13.1914	-0.19492	0.0411393	0.072872
GAB2	16.7751	19.4724	0.215114	3.10511e-08	2.39701e-07
ATP6V0A1	17.5654	20.8221	0.245379	2.77965e-06	1.54055e-05
PIAS1	17.3635	20.3066	0.225885	2.76836e-06	1.53527e-05
SLC4A7	9.54657	11.4559	0.263042	0.00224548	0.00614953
APBA2	2.28583	3.25729	0.510955	1.72209e-06	9.89512e-06
MAP2K3	64.4377	57.2692	-0.170145	0.0475603	0.0820542
TMSB10	5534.34	4721.41	-0.229193	0.00264269	0.00708658
RNF19A	29.8236	34.9703	0.229676	0.00368449	0.0094642
PEX3	13.4813	14.1792	0.0728148	0.493773	0.552466
GABARAPL2	45.2596	47.2681	0.0626456	0.0478882	0.0825142
MYOC	1.9167	5.50023	1.52087	4.58059e-14	8.44179e-13
SH3YL1	15.2958	12.7282	-0.265105	0.000319274	0.00111463
FAM136A	53.1831	46.887	-0.18178	2.57139e-05	0.00011627
VCL	70.012	107.559	0.619457	1.94847e-11	2.35918e-10
DEPDC1B	14.1781	12.7603	-0.151997	0.0282481	0.0532079
DAPK2	2.16174	2.15237	-0.00626774	0.860067	0.878891
NSMAF	16.8382	17.6766	0.0701092	0.151671	0.212624
STAP1	2.17489	2.80807	0.36864	8.49769e-06	4.29125e-05
TIMP2	94.4536	173.215	0.874886	3.53571e-16	9.81034e-15
RFC1	20.8681	21.0598	0.0131921	0.534618	0.590505
OTC	8.84627	7.36926	-0.263551	0.809239	0.834108
ZZZ3	13.1022	13.7715	0.0718794	0.223628	0.290601
SLC18A1	1.08641	2.25759	1.05521	0.100746	0.151784
USP2	2.27927	2.9458	0.370091	3.32338e-05	0.000146711
TUBG2	9.68608	12.8183	0.404215	1.90732e-09	1.7557e-08
RPL26L1	34.4567	31.1606	-0.145059	0.0488834	0.0839152
FLT4	3.9064	6.64817	0.767117	2.73013e-19	1.53695e-17
NSUN2	38.4313	36.2099	-0.0858976	0.192646	0.25804
FBXO42	10.6754	12.1475	0.186376	0.000337119	0.001169
MFAP3	5.88133	7.55038	0.360407	6.95138e-06	3.56697e-05
MRI1	11.6612	12.7899	0.133285	0.0223562	0.0437528
METTL1	18.4296	16.3887	-0.169326	0.0390372	0.069734
AGA	15.5217	15.92	0.0365489	0.1442	0.204261
PI4K2B	32.456	28.8212	-0.171354	0.00395816	0.0100814
BOD1L1	13.3784	16.2231	0.278143	8.1749e-05	0.00033024
MAT2B	37.4037	37.7794	0.0144179	0.715673	0.751064
EDC4	23.9621	26.1999	0.128804	0.0368008	0.0664031
TRIO	14.6529	20.1184	0.457327	9.77339e-09	8.19897e-08
VCAN	29.7964	53.6505	0.848453	4.75948e-14	8.70732e-13
CLEC16A	9.73834	10.9968	0.175332	0.00395815	0.0100814
MSR1	9.1688	12.4118	0.436907	8.88536e-06	4.4664e-05
CDH1	204.089	174.014	-0.229992	0.00322268	0.00844524
MTREX	23.43	24.4957	0.0641727	0.176919	0.240695
ZFYVE16	5.53627	6.24968	0.174869	0.00161028	0.00461269
RIPOR1	17.2255	23.7594	0.463953	5.66658e-12	7.48193e-11
C6	1.74803	3.83332	1.13286	0.000184915	0.000682226
RAI14	20.8042	32.8074	0.657144	1.29447e-15	3.1521e-14
PNKP	21.2129	20.1986	-0.0706843	0.270499	0.338884
PHLPP2	2.98719	3.4674	0.215066	0.00143361	0.0041604
SPDL1	11.0679	10.0158	-0.144099	0.0148352	0.0309982
STAU2	11.9467	12.0236	0.00925579	0.310992	0.379537
SLC66A1	19.1646	19.6507	0.0361325	0.513447	0.571302
CTNS	9.81866	11.3296	0.206493	1.14145e-05	5.6089e-05
INPP4A	6.62115	9.16441	0.46896	7.95001e-12	1.0242e-10
RAB27B	25.4898	21.2483	-0.262571	0.149658	0.210358
PSMA4	50.9547	46.0346	-0.146497	0.0178027	0.0361128
LSG1	29.7117	30.3489	0.0306127	0.686637	0.72555
PARP3	26.4396	23.4359	-0.173976	0.259073	0.327332
TNC	40.0499	107.534	1.42493	1.86852e-09	1.72179e-08
THAP3	5.40962	5.80001	0.100528	0.0506298	0.0863628
RIPOR3	1.78575	2.73554	0.615297	2.51044e-05	0.000113779
TDP1	8.9234	8.35812	-0.094416	0.199859	0.26575
AIFM2	15.8515	15.4433	-0.0376361	0.413062	0.477921
SPATA7	2.79664	3.14118	0.167614	0.0018429	0.00518822
RETSAT	59.2633	55.0919	-0.105298	0.359647	0.426346
AP2S1	129.675	120.382	-0.107278	0.106956	0.159328
ADAM28	13.3852	18.0844	0.434109	0.0362035	0.0655345
BARX2	10.964	9.34234	-0.230914	0.0587015	0.0978339
DCUN1D1	13.7285	13.8491	0.012619	0.68235	0.722066
JADE2	18.8988	23.3827	0.307144	3.36129e-07	2.19424e-06
ZIC2	8.28376	6.17392	-0.424099	0.163796	0.226351
LCP2	13.9517	17.5837	0.333791	0.000185857	0.000685195
TRIT1	6.00722	5.72655	-0.0690314	0.303881	0.372521
ADRB1	1.9633	2.41858	0.300878	0.000156821	0.000589063
CUL7	16.5145	17.7669	0.105453	0.0416378	0.0735393
PHKA2	7.33447	7.53344	0.038616	0.400803	0.466294
CNTLN	1.5882	2.28791	0.526636	1.51349e-12	2.18092e-11
EPHA3	3.25078	11.5085	1.82384	9.47568e-25	6.91251e-22
HSPA5	538.879	496.772	-0.117376	0.0756949	0.120523
DSG2	195.71	164.087	-0.254256	0.00121335	0.00358416
GEMIN8	14.4169	14.896	0.0471638	0.0321818	0.0593843
GPM6B	2.10887	4.50056	1.09363	1.10959e-11	1.3966e-10
PREX2	1.71433	3.90607	1.18807	1.17687e-22	2.36834e-20
WDR37	8.68963	9.38922	0.11171	0.00844048	0.0192066
YTHDC2	9.44682	9.55726	0.0167687	0.500639	0.558969
CTPS2	15.7479	15.3678	-0.0352477	0.48175	0.541053
ATP6V1H	23.3989	23.6105	0.0129877	0.539841	0.595035
FAM214A	7.35385	8.78121	0.255919	9.38982e-07	5.67277e-06
ARAP2	7.0767	6.41786	-0.140985	0.537364	0.592715
TPR	33.641	35.512	0.0780833	0.0728556	0.116873
CP	10.9182	11.6085	0.0884509	0.00519332	0.0127221
KATNIP	8.6532	10.208	0.238399	0.000664852	0.00211756
DTNBP1	14.5806	16.034	0.137087	0.00890748	0.0201047
C12orf4	9.08861	9.93381	0.128289	0.00636179	0.0151211
SCML1	17.5901	13.9471	-0.334793	0.0254941	0.0489258
WWC3	14.08	23.4302	0.734725	4.21064e-17	1.43703e-15
ARHGAP6	3.39545	4.70324	0.470051	1.68061e-07	1.15843e-06
MAP4	44.9029	59.9038	0.41584	5.55482e-09	4.81693e-08
GOPC	22.5362	23.7888	0.0780359	0.218906	0.285717
USP28	16.484	17.1388	0.056198	0.114599	0.169075
HDAC9	3.20337	3.37959	0.0772563	4.39313e-06	2.34998e-05
TSPAN17	19.6546	20.9704	0.093486	0.0457676	0.0794672
NOP16	18.8714	15.4867	-0.285168	3.47166e-05	0.000152603
CC2D2A	1.98895	3.39606	0.771854	1.39221e-13	2.35733e-12
RRM2B	21.6154	23.1985	0.101976	0.275239	0.343715
ZNF800	17.7146	17.869	0.0125239	0.441692	0.504248
TNFRSF17	5.57771	6.00015	0.105325	0.0900826	0.138603
SNX29	6.11091	9.69487	0.665835	5.64191e-16	1.48763e-14
LMO3	0.751937	2.39427	1.6709	7.57503e-17	2.43346e-15
RSF1	13.04	14.9653	0.198683	1.95367e-05	9.09218e-05
VPS13D	11.1257	13.6441	0.294381	8.03192e-06	4.07721e-05
CELF2	7.67751	14.0832	0.875262	3.76239e-11	4.35085e-10
FAM120A	153.779	149.353	-0.0421288	0.78968	0.816447
COL9A2	11.9224	9.21038	-0.372348	0.0044672	0.0111907
KITLG	27.9473	34.0512	0.285	1.44284e-06	8.43446e-06
ERCC8	2.02426	2.54503	0.330287	4.14956e-07	2.67392e-06
ADAMTS6	1.24341	1.84354	0.56817	2.82296e-07	1.87001e-06
H6PD	37.7829	52.9546	0.487025	6.05923e-08	4.48373e-07
VAMP3	114.78	112.717	-0.0261665	0.792891	0.819235
PER3	7.4544	9.62917	0.36932	0.000247352	0.000885612
TNFRSF9	2.34645	2.95627	0.333299	0.011565	0.0250593
EPN3	24.5229	22.208	-0.143051	0.0864278	0.133898
LTBP1	25.9694	57.8181	1.15471	4.89916e-20	3.39029e-18
RCN1	36.4983	34.5288	-0.0800292	0.716607	0.751818
ELN	19.1703	56.2123	1.55202	5.13655e-22	7.62125e-20
RFC2	39.2344	36.4708	-0.105377	0.137235	0.196156
ARID1B	7.21862	8.55874	0.245676	1.12624e-05	5.53882e-05
NEDD4L	7.51143	7.39407	-0.0227185	0.339048	0.40644
FOXP3	6.10425	7.01359	0.200339	0.0136485	0.0288456
PPP1R3F	1.0728	1.65863	0.628604	2.26706e-12	3.16017e-11
HEXB	64.2585	71.0043	0.144017	0.0295314	0.0552447
PTCD2	2.51428	2.85709	0.184398	0.000839303	0.00259988
DKK3	15.6023	25.7588	0.723306	1.85092e-13	3.07456e-12
ARHGEF5	10.8237	9.62107	-0.169926	0.0067076	0.0158164
NFE2L3	37.1829	31.8054	-0.225364	0.0112533	0.0244931
MCUR1	27.2575	26.0149	-0.0673167	0.520996	0.578305
LIMA1	86.9177	85.2394	-0.02813	0.885343	0.900569
LETMD1	21.0041	20.662	-0.0236861	0.303293	0.371905
PTGER3	1.48487	4.02702	1.43938	1.8536e-19	1.08538e-17
TNIP3	1.23397	1.42698	0.209659	0.0142804	0.029975
MAPK9	16.2374	16.2758	0.0034102	0.390143	0.455922
COL23A1	1.39496	2.47475	0.827056	5.26707e-08	3.92742e-07
FAM160A2	35.3925	34.1144	-0.0530638	0.46682	0.527092
HERPUD1	70.1571	76.1465	0.118189	0.0678139	0.11022
HOMER3	5.26572	6.42656	0.287415	5.37915e-08	4.00588e-07
RAD51	12.1812	10.6519	-0.193537	0.00633772	0.0150741
POLQ	5.58468	4.85296	-0.202611	0.0280687	0.0529498
CYBA	230.611	200.669	-0.200645	0.00421677	0.0106379
THOC3	11.5328	10.5791	-0.124527	0.0978495	0.148306
HEBP2	24.8969	23.6902	-0.0716768	0.189253	0.254215
MPHOSPH9	6.04443	6.44405	0.0923607	0.228743	0.295909
PLEKHA5	11.6291	13.3362	0.197605	0.00173403	0.00492128
PRSS8	151.253	125.145	-0.273362	0.0221369	0.0433899
SIKE1	19.5893	21.1825	0.112806	0.0504333	0.0860946
FNIP2	13.8945	15.9882	0.202494	0.00137087	0.00399819
MSMO1	59.5751	53.3612	-0.158919	0.0300332	0.0560373
TTC17	18.2187	19.0951	0.0677883	0.318414	0.386762
FSTL4	1.26846	1.57268	0.310151	0.222668	0.289582
FOXN3	17.8726	26.2462	0.554357	2.03953e-11	2.46093e-10
METTL24	1.4438	5.22338	1.85512	2.91558e-22	4.72648e-20
MRTO4	50.1316	44.258	-0.179781	0.00983975	0.0218345
NNAT	4.18593	17.7556	2.08465	1.06206e-07	7.52512e-07
USE1	15.6417	16.3525	0.0641087	0.104085	0.155914
NRIP2	3.35989	6.05549	0.84983	2.67891e-19	1.51298e-17
ANAPC4	8.65584	8.44681	-0.0352671	0.427723	0.491409
KCNQ1	51.9836	41.0753	-0.339785	0.166979	0.229941
TRAPPC3	32.4419	33.5416	0.0480952	0.344126	0.4114
THRAP3	83.7197	90.5561	0.113244	0.0197786	0.0394766
PHPT1	83.4002	79.1269	-0.0758824	0.217038	0.283999
ENTPD2	37.6623	31.9385	-0.237823	0.0796206	0.125585
LY75	8.76987	8.53677	-0.038866	0.664097	0.706079
ARID4B	15.7264	18.0486	0.198703	0.000922216	0.00282177
SDCCAG8	10.5631	11.4457	0.115771	0.00624223	0.0148713
PTPRN	0.809789	1.80014	1.15249	2.11679e-05	9.76309e-05
HHAT	1.86754	2.23535	0.259358	2.08162e-05	9.62371e-05
KIF1B	12.3964	14.7053	0.246416	0.000333904	0.00115923
TBC1D22A	20.4622	22.1127	0.111911	0.0173268	0.0353193
SYNE2	17.5626	20.961	0.2552	0.00203081	0.00563923
PLEKHH1	10.3964	9.05749	-0.198906	0.0143633	0.0301164
ATP9A	59.3617	67.2236	0.179436	0.0165208	0.033969
CHRDL2	15.4656	67.1178	2.11763	2.14384e-18	9.92971e-17
FAM168A	21.2158	27.6455	0.381903	2.95746e-10	3.0192e-09
RELT	3.60799	3.84658	0.0923782	0.12046	0.176294
GALC	28.3372	28.0868	-0.0128059	0.423607	0.487768
NOP58	57.0269	52.8429	-0.109933	0.0256591	0.0491833
SZRD1	65.3492	70.9664	0.118966	0.00917182	0.0205819
KCNH2	8.03873	15.8627	0.980601	3.406e-07	2.2226e-06
FAM114A2	7.10944	8.20855	0.207392	1.05304e-05	5.20222e-05
CYFIP2	9.02393	11.8249	0.390004	1.57162e-06	9.10519e-06
TAB2	42.5759	50.4095	0.243659	2.3228e-05	0.000106098
GINM1	35.3513	45.1058	0.35155	2.6051e-11	3.08176e-10
EIF2AK2	32.3511	38.5185	0.25174	0.00164746	0.00470611
USP36	17.824	18.5622	0.0585445	0.0229755	0.0447796
KMT2C	15.4431	18.2106	0.237821	0.000387736	0.00132072
MCOLN3	2.10465	2.02302	-0.0570714	0.519915	0.577324
PUM2	60.9447	63.4984	0.0592187	0.251413	0.319546
HPF1	22.1414	24.1965	0.128047	0.00253953	0.00684136
ZFR	48.2407	54.2178	0.168516	0.000908567	0.0027839
ZNF280C	5.39501	5.50805	0.0299161	0.105423	0.157487
TRAF1	9.33989	12.1221	0.376159	1.43383e-06	8.39299e-06
RC3H2	15.8421	17.6044	0.152172	0.00498305	0.0122757
IL17RB	23.1591	22.9361	-0.0139616	0.0377126	0.0677272
GYG2	7.98648	8.96864	0.167329	0.164182	0.226641
DCBLD2	6.13204	9.34064	0.607153	1.02423e-06	6.15168e-06
SERPINB3	12.2474	8.20927	-0.577153	0.111323	0.164936
SOAT1	15.4542	19.7817	0.356173	7.70197e-07	4.73643e-06
PKP2	46.8919	40.0439	-0.227757	0.00319673	0.00838853
GDI2	212.464	193.876	-0.132084	0.0436832	0.0764119
PRDM1	23.0587	25.1809	0.127018	0.0878131	0.135708
ATG5	23.9381	20.2905	-0.238503	0.062123	0.102531
TMCC3	10.8631	13.2979	0.291767	0.00118185	0.00350174
PITHD1	39.3998	38.4412	-0.035533	0.34711	0.414091
USP13	6.2193	7.49797	0.269748	0.000538625	0.0017597
ATP11B	30.1682	32.1136	0.0901563	0.270499	0.338884
LAMC2	115.826	94.1635	-0.298718	0.47451	0.534121
CDK14	7.08179	10.384	0.552169	6.06466e-14	1.09351e-12
PPP1R12A	19.5835	26.5856	0.441005	2.66583e-08	2.08456e-07
CROCC	5.32706	6.81962	0.356353	8.75374e-07	5.32894e-06
POLR3E	11.5534	11.7135	0.0198509	0.35616	0.423014
ATP2B4	39.6592	83.3913	1.07224	5.86836e-15	1.25603e-13
YIPF1	37.4192	37.4339	0.000565499	0.664702	0.706637
NDC1	41.2537	35.8578	-0.202239	0.00668235	0.0157675
DGKG	1.21763	1.78134	0.548883	2.06879e-11	2.49112e-10
FLYWCH1	9.59206	12.0565	0.329897	1.29843e-08	1.07231e-07
UNKL	4.18728	5.43133	0.37529	2.2871e-08	1.80779e-07
TBXAS1	7.6232	9.74135	0.353724	1.2322e-05	6.01601e-05
PARP12	36.2061	33.9066	-0.094665	0.116527	0.1715
ALDH18A1	104.178	100.811	-0.0474034	0.193216	0.258547
TARBP1	16.9054	15.539	-0.12159	0.199129	0.265041
GATB	3.1426	3.17925	0.0167259	0.780709	0.808844
MXD1	41.5115	41.0009	-0.0178543	0.0838593	0.130705
CDK17	13.1259	16.7428	0.351126	8.30632e-09	7.01529e-08
DNAJC25	9.59286	9.18903	-0.0620479	0.0945163	0.144121
SLC2A3	20.9198	23.8767	0.19073	7.75926e-05	0.000315268
PSD	2.85308	10.5819	1.891	1.30996e-12	1.90805e-11
CTDP1	15.9675	17.0746	0.0967097	0.104797	0.156766
YBX3	58.796	67.6634	0.202656	0.000618737	0.00198987
STYK1	8.06814	5.85485	-0.462604	0.00107904	0.00324045
WNK1	42.8967	53.3936	0.315801	3.21614e-05	0.000142264
CCAR1	42.3284	41.8057	-0.017926	0.570571	0.622791
GNA15	10.3825	10.8868	0.0684316	0.0442077	0.0771827
PIGV	7.8058	7.97554	0.0310362	0.335272	0.402934
PTPRU	23.9529	27.4713	0.197721	0.00417263	0.0105494
SNRNP40	23.6769	22.9685	-0.043826	0.740715	0.773403
RIMBP2	1.12405	2.66324	1.24447	4.10032e-05	0.000177958
COL11A1	9.91429	10.4833	0.0805157	0.0108062	0.0236317
QSER1	15.7103	16.6615	0.0848009	0.010153	0.0223934
MPC1	64.7562	60.1788	-0.105764	0.0838593	0.130705
ACAA1	12.5657	12.076	-0.0573502	0.300172	0.36893
BCAT1	6.4855	12.0773	0.897014	2.6581e-05	0.000119758
HDAC7	20.1921	25.7788	0.352396	1.07945e-09	1.02267e-08
LZTS1	4.59853	10.3339	1.16814	3.12868e-24	1.38118e-21
NCKAP1	30.0014	31.0276	0.0485241	0.100152	0.151173
MRPS35	148.409	124.081	-0.258294	3.84246e-05	0.000167473
GUCY1B1	12.286	27.432	1.15885	1.70259e-24	9.9363e-22
SFSWAP	11.8259	11.9988	0.0209367	0.313186	0.381604
TNK2	16.5956	15.8452	-0.0667551	0.83949	0.860981
MON2	8.66902	9.79338	0.175938	0.00116468	0.0034573
CDH3	32.2985	22.3245	-0.53284	0.00172421	0.004895
GPBP1	30.0909	31.3468	0.0589889	0.0797638	0.125732
DGAT2	9.16706	8.5835	-0.0948928	0.202651	0.26885
ZNF112	3.02222	3.20979	0.0868691	0.012111	0.0260362
CS	99.5884	90.299	-0.141267	0.0367257	0.0662812
LTK	6.45873	5.29707	-0.286056	0.656248	0.699135
ELMO2	17.0486	19.9838	0.229176	2.56192e-05	0.000115932
WAPL	27.9533	32.2965	0.20836	0.00373383	0.00957269
VMP1	85.4382	85.047	-0.00662033	0.247303	0.31526
APPBP2	10.9968	13.5052	0.296427	9.06527e-08	6.4914e-07
SEZ6	0.556338	2.76919	2.31543	7.6102e-12	9.8477e-11
EIF4B	126.262	130.428	0.0468373	0.0568331	0.0951002
SLC6A16	0.947736	1.5134	0.675239	1.36855e-10	1.45304e-09
BICRA	14.5026	16.0676	0.14784	0.00555928	0.0134678
SPHK2	11.2938	10.3966	-0.11943	0.836234	0.858144
RPL18	557.07	484.173	-0.202335	0.00214164	0.00590393
CA11	5.61583	7.4141	0.400771	1.67994e-08	1.35979e-07
ISOC2	27.4783	25.5766	-0.10347	0.194359	0.259938
MED29	40.421	49.4307	0.290301	3.26339e-05	0.000144281
ZNF275	11.6739	13.6238	0.222847	1.73286e-05	8.16881e-05
GPC1	37.9864	42.6021	0.165443	1.29484e-05	6.28155e-05
ADCK1	6.3275	6.21527	-0.025818	0.584524	0.635366
HAGH	10.8714	12.7449	0.229387	1.47894e-05	7.06117e-05
RNF4	30.4076	29.9452	-0.0221086	0.937549	0.947069
CASP8	20.3172	19.3037	-0.0738285	0.213336	0.280243
LIMCH1	4.11753	5.89281	0.517177	1.08416e-07	7.6724e-07
INTS13	32.3044	28.4328	-0.184175	0.00406411	0.0103152
SPA17	2.71987	2.69611	-0.0126599	0.399403	0.465036
TSPAN32	1.11064	1.52812	0.460365	8.18407e-09	6.93885e-08
CCN5	0.506352	1.65093	1.70507	2.9323e-13	4.71429e-12
ST3GAL6	1.76114	2.52967	0.522442	1.02505e-05	5.07829e-05
ATP2C2	12.3825	9.19432	-0.429484	0.039514	0.0704564
NGFR	2.85838	12.6761	2.14885	1.59598e-15	3.8173e-14
CDON	1.68553	4.26485	1.33929	3.0246e-13	4.84933e-12
HIPK2	26.7087	32.2804	0.273348	0.00430633	0.010828
TNPO3	45.5198	45.9894	0.0148087	0.482789	0.541942
RFXANK	24.5287	23.6547	-0.0523461	0.688477	0.727187
TMEM161A	28.3799	27.438	-0.0486973	0.694008	0.731793
LPAR2	24.1922	21.2819	-0.184913	0.0430781	0.0756177
CTSA	81.3191	89.6642	0.140938	0.564641	0.617472
SUGP2	20.9307	22.6282	0.112501	0.0478413	0.0824495
SLC12A2	71.1767	66.8397	-0.0906982	1	1
SNX24	8.24231	8.63105	0.0664865	0.196084	0.261685
EYA2	8.06508	9.37085	0.216491	0.0368761	0.0665114
CNN2	97.3663	112.591	0.209593	0.000181593	0.00067131
ABCA7	8.61731	9.4091	0.12682	0.0362777	0.0656417
SNCAIP	3.51009	3.80421	0.116089	1.62481e-06	9.38852e-06
BTBD1	48.9436	51.4078	0.0708669	0.150012	0.210737
FAR2	14.9269	12.4677	-0.259711	0.13923	0.198408
BCAS1	23.6664	20.0288	-0.240766	0.497464	0.55592
CHI3L2	2.46641	6.13387	1.31439	1.7112e-07	1.17859e-06
SBNO2	57.807	59.4554	0.0405643	0.155515	0.216936
PMS1	9.2378	8.56204	-0.109594	0.243408	0.31111
HMG20B	41.2666	40.7157	-0.0193888	0.864325	0.882264
CALCRL	9.98197	18.6276	0.900044	3.05356e-20	2.20916e-18
TAF11	23.8871	23.5639	-0.0196516	0.949158	0.957084
ANKS1A	21.0046	26.1736	0.317404	2.83102e-06	1.56506e-05
AP3D1	69.4372	73.2493	0.0771055	0.116333	0.17133
ZNF76	9.47903	10.2731	0.116064	0.0064021	0.0151984
SLC9A3R2	51.5968	65.6647	0.347834	2.66325e-06	1.47932e-05
UHRF1BP1	10.6242	11.8237	0.15433	0.0100436	0.0222052
WDR3	10.6117	9.80438	-0.114155	0.254354	0.32251
PKN2	30.0791	30.0289	-0.00240905	0.958121	0.964678
WDR18	53.5889	50.86	-0.0754033	0.174262	0.237689
TRAM2	23.9545	30.8281	0.363952	2.52925e-08	1.98485e-07
NTN1	8.2834	20.6669	1.31903	9.67462e-18	3.85839e-16
GLP2R	0.466802	1.85789	1.99278	1.32796e-21	1.6607e-19
MCM10	7.85199	6.59277	-0.252173	0.00123478	0.00364009
DGKA	10.0436	10.3879	0.04863	0.0787657	0.124461
ERBB3	119.252	102.613	-0.216801	0.00269386	0.00721714
ANKRD44	3.15811	4.75476	0.59031	1.14007e-07	8.04206e-07
KARS1	100.242	89.8683	-0.157605	0.00234741	0.00639865
ADAT1	14.727	15.8435	0.105429	0.00894014	0.0201732
PDIA5	25.3361	22.6077	-0.164382	0.173734	0.237135
NDUFB4	164.653	144.379	-0.189576	0.000101965	0.000403708
SPEN	29.1723	31.8536	0.126858	0.0141323	0.0297391
MYLK	21.2681	76.3805	1.84451	6.2411e-22	8.95649e-20
ZC3H15	65.7532	59.4004	-0.14659	0.0193429	0.0387256
MAP2K4	16.5673	16.5331	-0.00297873	0.796105	0.822216
SLK	45.754	48.1509	0.0736641	0.143059	0.203087
CYB5R4	6.88139	7.30843	0.086862	0.0708163	0.114251
COL17A1	38.3383	20.3625	-0.912869	0.0223318	0.0437196
GSTO2	8.78005	7.02754	-0.321208	9.22806e-05	0.000368113
SEC61A2	5.46281	5.52757	0.0170027	0.190379	0.255512
PRKCQ	3.83653	4.22687	0.139788	0.0128896	0.0274638
TLE2	16.0696	19.4485	0.275327	0.000359308	0.00123591
ASB1	6.91848	8.52284	0.300879	4.32347e-06	2.31768e-05
ME1	26.2815	21.0938	-0.317227	0.00736737	0.0171162
TBC1D1	21.0242	28.5765	0.442775	8.55609e-09	7.21928e-08
CDK13	9.44522	10.1291	0.100852	0.014198	0.0298413
MTHFD2	16.3436	14.589	-0.163844	0.000528706	0.00173247
FOXJ2	16.0654	19.5333	0.281977	4.41127e-07	2.82489e-06
YBX1	463.873	463.986	0.000349966	0.795462	0.821697
PDE4A	11.4753	14.4906	0.336586	1.51378e-06	8.7992e-06
PPP2R5A	57.7027	58.4243	0.0179288	0.526424	0.583109
TIE1	7.22346	15.0492	1.05892	8.61611e-25	6.55874e-22
DIP2B	21.6907	23.3251	0.104805	0.0296561	0.0554307
SMARCD1	45.1623	45.0653	-0.00310133	0.968751	0.973644
KDM4A	8.91619	9.58991	0.10509	0.0980185	0.148529
NFYC	23.4629	24.1844	0.0436977	0.0876583	0.135516
ZMYND12	3.24324	3.183	-0.0270476	0.770173	0.799489
NGEF	7.90756	7.13761	-0.14779	0.113075	0.167136
ASPM	13.5556	11.4341	-0.245551	0.00520672	0.0127478
CD84	6.33389	8.99603	0.506197	1.72925e-06	9.93299e-06
ELOVL1	135.675	119.316	-0.185369	0.00370415	0.00950774
SPI1	42.3459	52.1064	0.299239	0.00014863	0.00056337
POLR1H	10.2773	8.73848	-0.234001	0.000187714	0.000691603
CLDN18	540.95	553.943	0.0342437	0.320845	0.389203
ZBTB11	12.9475	13.183	0.0260061	0.523706	0.58065
ATXN3	6.16063	7.43376	0.271015	6.93777e-06	3.56207e-05
GOLGA5	47.9932	49.1732	0.0350427	0.76508	0.794815
FGFR2	17.6623	37.3945	1.08216	0.00120628	0.0035669
LRRC40	17.9874	17.2055	-0.0641218	0.433084	0.4962
ISOC1	46.6837	43.5507	-0.100223	0.0640142	0.105098
EML1	4.69884	11.5927	1.30284	1.88531e-17	7.03795e-16
TRMT11	8.74171	7.52471	-0.216279	0.0155508	0.0322855
THUMPD1	22.5608	24.1643	0.0990587	0.013303	0.0282108
MSANTD3	12.4333	14.0528	0.176654	1.39717e-05	6.70368e-05
ATG2B	8.44284	9.73359	0.205245	0.0129956	0.0276495
ZFAT	3.52817	4.01017	0.184744	0.00199972	0.00556791
MTFR1	24.3042	21.6816	-0.164737	0.00886409	0.0200274
STAG3	1.47975	1.60312	0.115526	9.43724e-05	0.000375858
FECH	6.23747	7.16427	0.199858	0.000428917	0.00144441
MYO9A	4.19582	5.96962	0.508686	4.54692e-12	6.09085e-11
DDX3Y	8.07442	12.5298	0.633934	0.00342239	0.00888613
PFKP	47.4081	40.955	-0.211094	0.0693337	0.112325
IDI1	38.4606	30.1995	-0.348854	0.000361601	0.00124257
SP100	18.5469	21.2013	0.192974	0.00451416	0.0112841
KLF6	100.892	106.23	0.0743752	0.127174	0.184257
PLPP1	33.5071	59.8374	0.836583	1.96245e-19	1.1377e-17
NEO1	33.7875	38.9526	0.205234	0.0423951	0.074681
TRAM1	200.74	203.319	0.0184225	0.199859	0.26575
TNFRSF1A	92.4593	95.6836	0.0494532	0.051323	0.0873409
CACNB1	2.89354	3.69494	0.352712	0.000206581	0.000753505
EVI5	10.3453	12.334	0.253668	0.000131648	0.000506126
STOML1	2.69439	3.21746	0.255963	5.44545e-06	2.8519e-05
PKM	393.183	357.619	-0.136778	0.288658	0.357615
DHX29	20.672	22.7527	0.138359	0.00242662	0.00658584
DNTTIP2	19.5331	18.564	-0.0734147	0.334645	0.402513
METTL22	3.6673	4.44444	0.277286	3.78043e-08	2.89283e-07
TP53BP1	7.90074	9.35926	0.244407	6.84174e-05	0.000281582
TRO	1.23371	2.11678	0.778873	5.64007e-15	1.21459e-13
RRP15	10.2334	10.2692	0.00503881	0.588826	0.638932
DHX8	17.4645	20.0307	0.197791	0.00156937	0.00451249
PMS2P4	5.98369	7.58782	0.34265	2.71854e-07	1.80768e-06
PRKCZ	8.74288	7.76653	-0.170838	0.00339157	0.00881918
ZFY	2.97481	4.53265	0.607557	0.00172337	0.0048942
IARS2	102.71	91.0463	-0.173904	0.036352	0.0657423
SYT1	3.40522	3.90515	0.197631	0.0115787	0.0250829
ROGDI	6.47865	6.9476	0.100823	0.0478413	0.0824495
PDZD4	1.2971	4.2449	1.71044	5.84898e-22	8.53366e-20
ROCK1	23.8729	28.6467	0.263	2.09131e-06	1.18456e-05
CBFB	38.5586	38.5535	-0.000188697	0.858103	0.877243
PDK3	9.49308	12.7417	0.424614	1.63838e-06	9.46379e-06
HYAL2	21.6014	25.7324	0.252466	3.55153e-06	1.93587e-05
HDAC4	6.23069	9.01434	0.532831	1.45881e-09	1.36582e-08
FGFR3	33.0738	25.2319	-0.390441	0.022726	0.0443427
IFI35	50.0613	51.0318	0.0277028	0.174791	0.238355
HEATR6	7.77183	8.82075	0.182647	0.000163787	0.000611687
COASY	52.49	52.2311	-0.00713181	0.727531	0.761409
PLEKHH3	13.964	15.8841	0.185868	0.000349159	0.00120479
MEF2A	22.0952	32.158	0.541444	1.65116e-12	2.36955e-11
OTUD5	53.1304	58.6465	0.142508	2.37061e-05	0.000108029
TFE3	43.6599	51.0144	0.224598	1.28593e-06	7.58306e-06
TBC1D25	12.0214	13.3657	0.152924	0.000446786	0.00149538
ACSL4	40.9848	46.3452	0.177331	0.0028296	0.00752326
INPP5A	19.0865	25.5179	0.418955	1.73059e-07	1.19054e-06
GPKOW	35.2845	36.2373	0.0384421	0.143287	0.203295
GRIPAP1	16.6715	18.3178	0.135861	0.004239	0.0106832
FTSJ1	47.9096	44.6122	-0.102877	0.140124	0.199487
PRR11	18.1899	16.8389	-0.111344	0.122061	0.17831
REEP1	3.13733	5.75535	0.875367	1.81073e-08	1.45624e-07
POLR1A	19.4248	20.5647	0.0822686	0.0802666	0.126343
LAPTM4A	487.935	559.062	0.196319	3.34294e-06	1.82901e-05
TTC7A	21.6352	21.8747	0.0158819	0.7107	0.746785
IP6K2	27.5533	24.9118	-0.145396	0.00440913	0.0110595
SRBD1	10.3237	10.8144	0.0669839	0.194646	0.260202
KIF2A	9.59118	9.69053	0.0148669	0.405022	0.470202
RASGRP2	2.39948	5.16872	1.10708	8.32688e-16	2.10675e-14
PSME4	26.9534	27.1112	0.00842058	0.46682	0.527092
IFT80	4.33551	4.67607	0.109094	0.0740616	0.118461
SIRT2	20.7796	23.4333	0.173394	0.000282531	0.000999305
ERLEC1	81.0865	80.3241	-0.0136283	0.372465	0.439043
PPP2R5B	15.0291	18.2555	0.280576	6.21391e-07	3.87993e-06
PYGM	1.16805	3.87721	1.73092	2.97571e-22	4.77969e-20
MAST4	7.67032	10.5869	0.464916	5.5098e-11	6.25182e-10
ADGRF5	12.2559	20.7108	0.756911	5.48685e-18	2.30923e-16
SDK2	1.94943	2.44898	0.329125	1.90949e-08	1.52864e-07
NUP133	23.2662	23.4766	0.0129859	0.510765	0.568715
NUCKS1	128.628	139.108	0.113003	0.00585817	0.0140944
VPS35	51.2228	53.698	0.0680805	0.340735	0.408072
BCL3	145.546	132.568	-0.13474	0.403613	0.468877
KCNAB2	6.0092	7.37886	0.296226	1.97569e-05	9.18735e-05
ABCC9	2.34761	8.34119	1.82906	1.74959e-25	1.91449e-22
CLEC2D	3.17134	4.14876	0.387586	0.000274874	0.000975768
FUNDC1	32.2582	30.0158	-0.103944	0.288279	0.357222
MAOB	29.2265	33.8526	0.21199	1.80594e-05	8.47903e-05
RORA	2.1492	3.50346	0.704979	8.42237e-13	1.26033e-11
DRD4	3.05895	3.28054	0.100896	0.00727616	0.016938
TGFBR3	10.2	17.1306	0.748017	9.08459e-11	9.94082e-10
PLA2G10	27.5856	27.956	0.0192433	0.571421	0.623602
HES2	3.33306	2.60357	-0.356356	0.185211	0.249898
ATP1B3	148.473	139.824	-0.0865898	0.063181	0.103993
NEDD4	6.41784	8.23466	0.359622	5.67639e-06	2.95868e-05
PIGB	6.27809	6.64013	0.0808846	0.0801947	0.126252
MAPK6	37.3333	33.1062	-0.173363	0.0847586	0.13179
GNB5	2.8616	3.88404	0.440738	1.66607e-12	2.389e-11
RAB27A	21.0592	23.7331	0.17245	0.00117495	0.00348367
HDHD5	18.6034	17.8743	-0.0576859	0.806414	0.83149
LRP6	14.8594	16.5529	0.155704	0.0059635	0.0142967
GUCY2C	22.0432	20.0796	-0.134607	0.319425	0.387722
SCT	5.26672	5.42794	0.0434992	1.12454e-07	7.93899e-07
PHRF1	34.6688	36.8452	0.0878405	0.0995509	0.150422
ELP1	5.40946	5.62416	0.0561552	0.371349	0.437993
NUCB2	17.814	19.1092	0.101254	0.068824	0.111592
PFN2	37.2614	39.5152	0.0847258	0.0985272	0.149171
PTPN3	12.8273	12.003	-0.095827	0.0852113	0.132317
DAPP1	6.4477	6.41843	-0.00656576	0.660168	0.702499
FGF10	1.15645	4.1321	1.83717	1.24716e-15	3.04963e-14
SLC44A1	44.3577	44.2581	-0.00324323	0.502231	0.560425
TMEM260	6.22621	6.32957	0.0237534	0.692778	0.730716
SMG6	6.29481	8.05478	0.355683	2.0576e-08	1.63525e-07
EXOC5	13.235	14.8968	0.170649	0.00221447	0.00608268
CLTCL1	1.29599	1.57531	0.281583	0.000785557	0.00245117
FSTL3	27.5762	50.9733	0.886321	7.88589e-10	7.59023e-09
DGCR2	62.8864	67.7176	0.106782	0.00576923	0.0139014
RNF126	53.3106	47.9238	-0.153681	0.0061793	0.0147454
MNT	10.6309	11.3639	0.0961879	0.00449063	0.0112349
ZXDC	13.4996	14.3351	0.086636	0.0468178	0.0809487
JMJD6	11.7397	12.3514	0.073285	0.0768001	0.121939
POLB	11.0164	9.92904	-0.149929	0.0267261	0.050872
ST6GALNAC1	56.2307	45.3507	-0.310234	0.196661	0.262275
WIPI1	15.1848	16.9936	0.162366	0.0266405	0.0507476
NDST1	28.3029	39.2087	0.470228	2.85256e-11	3.35186e-10
AP3M2	8.52334	9.35132	0.133751	0.0644342	0.105678
PABPC1	684.627	661.552	-0.0494629	0.283014	0.351818
TESK2	4.74961	5.16159	0.120007	0.151077	0.211944
CFAP20	24.4574	23.3279	-0.0682133	0.354858	0.421725
CSNK2A2	9.41916	10.1278	0.104648	0.0278607	0.0526198
PTPN21	7.73174	10.1748	0.396132	3.45128e-07	2.25047e-06
EIF2B3	12.2675	12.5652	0.0345923	0.127278	0.184377
CDC42	46.1062	43.8216	-0.0733182	0.863669	0.881801
OSBPL3	23.3951	22.0255	-0.0870361	0.270499	0.338884
RAD18	8.83686	8.04444	-0.135543	0.066137	0.107985
ATP2B1	23.2188	24.3818	0.0705134	0.110446	0.16379
NCK2	78.7246	87.3909	0.150668	0.00143983	0.00417221
MAP4K4	35.4299	38.4125	0.116607	2.18481e-05	0.000100424
MGAT4A	18.8563	19.0841	0.0173222	0.631151	0.676432
RPL31	257.884	230.044	-0.164812	0.0107804	0.02359
WDR1	123.661	123.798	0.00159924	0.439223	0.501953
SNX13	9.40682	10.0132	0.0901199	0.208471	0.275174
ARHGAP10	3.65579	6.15776	0.752222	1.59544e-14	3.207e-13
RPS6KA2	11.8042	17.985	0.607498	3.49747e-13	5.5667e-12
ING3	5.92271	5.66248	-0.0648248	0.293227	0.362174
VASH1	6.12702	10.073	0.717238	4.086e-16	1.11778e-14
LMCD1	6.38659	9.67835	0.599715	2.13475e-11	2.56521e-10
BUD23	27.8753	26.7641	-0.0586915	0.0789787	0.124786
SEL1L	44.731	45.8629	0.0360537	0.0505315	0.0862202
TRIP13	22.8973	19.9885	-0.196007	0.000474154	0.00157793
ATP6AP1	83.3699	86.9968	0.0614351	0.148133	0.208683
TCF3	55.01	57.4192	0.0618401	0.329866	0.397994
TRIB2	32.0226	36.7518	0.198724	0.000515745	0.00169571
DAZAP1	39.7015	39.0131	-0.0252322	0.368457	0.434963
MBD3	11.3005	12.6935	0.167706	0.00238671	0.00649163
HLTF	10.4032	11.1563	0.100828	0.0607351	0.100648
FAM3A	22.6755	22.0556	-0.0399915	0.629374	0.674941
CPSF1	67.6945	62.8491	-0.107148	0.404552	0.469719
CYBRD1	36.2478	83.6225	1.206	3.92176e-17	1.3456e-15
CDH19	0.690801	1.66617	1.27019	7.9423e-11	8.74552e-10
PDCD2	21.8002	20.5528	-0.0850031	0.0399151	0.0710559
RDH11	31.248	30.5086	-0.0345487	0.309006	0.377614
PRKACA	24.7585	30.6981	0.310226	7.02408e-10	6.82451e-09
ADGRL1	19.9012	22.3151	0.165169	0.0247359	0.0477009
ACTN1	88.7717	146.057	0.718356	5.0603e-10	4.98008e-09
ZFYVE26	7.60254	8.90702	0.228463	0.000382251	0.0013061
EPN2	6.06718	7.4645	0.299018	5.77819e-06	3.00906e-05
LIMS2	6.63594	18.3987	1.47123	2.28196e-21	2.49704e-19
SPEG	2.26808	7.38697	1.70351	1.99612e-14	3.91794e-13
LNX1	6.0246	5.38625	-0.161583	0.0581467	0.0970202
ALDH3A2	17.5851	15.1962	-0.210647	0.0317816	0.0587822
TFRC	100.633	83.5004	-0.26925	0.0103005	0.0226845
SREBF1	57.5763	51.0418	-0.173797	0.124291	0.180783
AFF4	31.3849	37.452	0.25497	4.8708e-05	0.000207439
UBE2D1	27.312	28.6909	0.0710594	0.0665684	0.108588
RHOBTB1	12.392	16.2174	0.388129	5.5662e-05	0.000233925
HSD17B10	132.167	117.412	-0.170778	0.0415544	0.0734438
MARK2	23.4931	22.885	-0.0378338	0.686024	0.725033
HMMR	20.344	15.7936	-0.365262	0.000180391	0.000667149
CHFR	3.21882	4.31794	0.423813	2.93776e-07	1.93946e-06
FCGR2B	1.89033	3.07659	0.702694	2.43932e-06	1.36927e-05
NFATC3	8.51058	10.2541	0.268871	3.38442e-05	0.000149068
TRNT1	7.0818	7.02635	-0.0113408	0.714739	0.750219
ACADVL	101.33	94.803	-0.0960531	0.0717971	0.115535
STK10	13.7943	17.8378	0.370865	4.75097e-08	3.56537e-07
FBXW11	22.5355	27.3095	0.277204	0.000114539	0.000447523
ACAP1	4.24836	5.51545	0.376573	0.000202537	0.000740451
CRMP1	3.92695	7.69659	0.970812	3.65265e-19	2.01737e-17
EVC	5.18872	11.697	1.17269	1.8188e-17	6.80419e-16
SIDT1	3.9528	4.6003	0.218854	0.017425	0.0354823
NDE1	12.7578	13.724	0.105323	0.0236353	0.0458868
IRAG1	12.2516	36.7806	1.58598	2.6431e-22	4.40719e-20
AP1M1	8.31257	10.3614	0.317855	1.67707e-09	1.55273e-08
SCARB1	25.5567	23.2598	-0.135865	0.489573	0.548222
MCM2	28.8508	26.9472	-0.0984737	0.168263	0.231217
ALPK1	4.89899	5.3202	0.118995	0.0456321	0.0792823
LLGL2	80.1436	75.9065	-0.078364	0.156732	0.21825
PDE8A	17.3033	19.1949	0.149673	0.0194727	0.0389499
CLCN4	6.26186	7.55046	0.269973	0.0530907	0.0898687
NLE1	12.156	11.6768	-0.0580182	0.529694	0.586249
SDHA	4.53823	3.90504	-0.21679	2.74032e-06	1.52116e-05
GSDMB	50.8289	30.2908	-0.74677	0.0922378	0.141335
KDM5A	16.279	19.023	0.224725	0.000646825	0.00206691
PPP2R3A	4.28874	6.99538	0.70585	3.40056e-10	3.43548e-09
FERMT2	12.5648	31.3277	1.31805	4.95626e-20	3.41631e-18
DHRS9	7.44722	6.1502	-0.276069	0.560704	0.613665
PTGS2	15.9779	20.2662	0.343	0.0254941	0.0489258
IGF2BP2	41.0252	37.2301	-0.140039	0.0479352	0.082579
MAP3K13	13.7321	12.9877	-0.080412	0.277814	0.346535
ST6GAL1	30.8249	36.1741	0.230863	0.00991126	0.0219515
TBX21	1.39303	1.77963	0.353354	0.00354945	0.00915363
VDAC1P1	3.37556	3.1747	-0.0885069	0.436516	0.49938
FRY	2.75913	5.42622	0.975732	3.41354e-17	1.18111e-15
PICALM	89.2712	102.507	0.199449	0.00042489	0.00143278
GLI2	3.68591	7.9513	1.10917	4.62121e-18	1.99281e-16
CLASP1	15.2096	18.8143	0.306846	8.26539e-09	6.99084e-08
MRPS34	132.447	116.553	-0.184429	0.00134337	0.00392649
NOTCH3	58.7047	95.6997	0.705037	7.74168e-15	1.6291e-13
CLNS1A	52.665	46.9681	-0.165161	0.00204222	0.00566464
TEAD2	17.4326	22.3308	0.357246	1.17183e-08	9.728e-08
EED	8.47886	8.62272	0.024272	0.70512	0.741946
CDHR2	28.8327	25.6111	-0.170938	0.26013	0.328549
NCBP3	9.55683	10.4151	0.124073	0.026612	0.0507044
ATP2A3	71.0246	75.1902	0.0822265	0.01881	0.0378578
MGLL	31.611	35.5832	0.170773	0.0232527	0.0452191
NTN4	17.3365	22.4435	0.372488	1.19226e-06	7.07838e-06
BCS1L	16.4116	14.6348	-0.165312	0.0223807	0.0437909
NUAK1	6.48496	10.5073	0.696224	7.41592e-16	1.90658e-14
DPP8	13.7246	16.7229	0.285065	1.82391e-08	1.46616e-07
SLC24A1	4.20923	5.17804	0.29885	4.31603e-07	2.76795e-06
ZNF532	11.6495	16.2123	0.476814	1.18921e-11	1.48932e-10
SCARF1	4.92813	7.31117	0.569063	2.4871e-15	5.69949e-14
LMAN1	75.8838	70.5031	-0.106106	0.328626	0.396854
HACD3	63.8327	60.5426	-0.0763458	0.24901	0.316974
IPCEF1	0.821492	1.33428	0.699745	1.70039e-08	1.37507e-07
ZZEF1	15.5363	17.4652	0.168839	0.0131178	0.027879
ENO1	477.418	389.209	-0.294707	0.00194705	0.00543943
MYDGF	180.357	166.608	-0.114398	0.107501	0.159964
ANO8	9.27951	9.59239	0.0478416	0.242231	0.309855
ARHGEF10L	26.9559	25.2908	-0.0919883	0.532426	0.588641
TXK	1.07381	1.4636	0.446784	0.0925605	0.141743
WSCD2	1.16318	2.53559	1.12425	1.98269e-10	2.07738e-09
TACR2	8.65396	30.0904	1.79787	6.36967e-11	7.16251e-10
ACTR6	12.1829	11.6015	-0.0705508	0.061368	0.101515
TIPIN	8.67998	8.18253	-0.0851456	0.217815	0.284824
SRI	62.39	51.8068	-0.268174	0.0313857	0.0581791
EIF4G3	27.1388	30.1937	0.15389	0.00699106	0.0163767
NUP37	16.4949	14.0523	-0.231209	0.000417597	0.00140981
SEMA3A	5.38499	6.16381	0.194878	8.00424e-08	5.79323e-07
GTSE1	16.8226	14.8938	-0.175692	0.0254393	0.048842
SEMA3C	34.5106	43.3719	0.329722	0.000135256	0.000518402
TTC38	44.586	38.8222	-0.199709	0.0499446	0.0854353
CELSR1	10.7919	12.5739	0.220488	0.00588809	0.0141586
ZNF638	17.1418	18.9539	0.144975	0.0379436	0.0680721
SLC25A40	18.4333	15.6137	-0.2395	0.0663216	0.108256
TIMM21	9.33691	8.41539	-0.149915	0.0511242	0.0870872
RASAL2	10.1879	10.9409	0.102872	0.0109361	0.0238679
ZNF37A	5.63714	6.62657	0.2333	0.000244149	0.00087504
MARK3	8.52526	8.73565	0.0351719	0.176919	0.240695
SLC25A3	123.937	115.582	-0.100693	0.0847586	0.13179
FNDC3B	29.0755	34.4666	0.245397	0.00016878	0.000627921
FOSL2	102.412	114.399	0.159685	0.00305321	0.00805662
CACNG4	3.39775	5.6268	0.727737	6.0939e-07	3.81179e-06
FRYL	12.7434	13.3196	0.0637958	0.0373304	0.0671648
TMEM131	26.492	28.4108	0.100883	0.0617736	0.10207
FSCN1	87.7617	91.5862	0.0615394	4.31603e-07	2.76795e-06
ACTB	4373.42	4899.08	0.163748	0.00411805	0.010434
MOCOS	11.345	10.2467	-0.146887	0.107501	0.159964
PLD1	7.18516	8.68413	0.273361	0.0295937	0.0553376
WDR62	6.52519	5.53764	-0.23675	0.0378664	0.0679547
DLG1	14.8358	15.2262	0.0374743	0.184108	0.248735
RAB7A	126.816	127.434	0.00702161	0.249695	0.317731
SEC31B	1.49367	1.78991	0.26102	0.0314843	0.058337
SART3	17.873	18.1386	0.0212806	0.392445	0.458184
ARHGAP15	2.73448	4.44134	0.699725	4.53771e-10	4.49357e-09
TUBA3D	1.19238	1.49188	0.323296	0.00114269	0.00340069
EXOSC7	9.81701	8.81701	-0.154995	0.000996301	0.00301943
KIFAP3	12.8628	15.3538	0.255394	0.000486139	0.00161199
MKRN2	7.6805	8.34279	0.11933	0.0126351	0.0270072
MCM6	44.17	39.998	-0.143141	0.0379436	0.0680721
REXO2	20.3219	21.6491	0.0912707	0.122263	0.178545
RBM7	8.70013	8.63768	-0.0103939	0.647238	0.691008
RBMS2	18.6248	25.1553	0.433642	2.20385e-10	2.29263e-09
BAZ2A	39.5919	41.3844	0.0638824	0.258019	0.326378
PTPN23	52.5713	52.8228	0.00688287	0.382375	0.448281
MLH1	8.25872	9.6522	0.224939	0.000506219	0.00166815
UNG	51.8836	47.3186	-0.13287	0.0321818	0.0593843
FMO4	4.28585	5.18101	0.273653	0.000723964	0.00228299
KLHL20	11.4886	13.8831	0.273138	1.12682e-08	9.36772e-08
RGS11	1.18533	1.44557	0.286359	9.61866e-06	4.80192e-05
SLC46A1	1.89887	2.73503	0.52641	3.37826e-05	0.000148871
PLXNA2	16.4813	17.8584	0.115779	0.026898	0.051127
SPAG5	20.294	17.3646	-0.224902	0.00906084	0.0203851
ANKRD13A	19.3867	23.5404	0.28007	2.90544e-07	1.92101e-06
TPD52	60.0319	49.8108	-0.26927	0.00223303	0.00612213
ACACB	4.6531	7.76746	0.739251	6.19471e-11	6.98821e-10
TRAF4	42.2007	37.8902	-0.155445	0.00649978	0.0154073
PAG1	11.5954	13.279	0.195601	0.00445554	0.0111631
GPATCH1	8.90721	9.13778	0.0368715	0.386933	0.452563
ICAM3	1.40848	1.93566	0.458684	0.000255116	0.000911546
NT5C2	10.9086	12.7094	0.220439	0.00119575	0.00353815
MCAM	39.4596	79.0012	1.0015	1.02187e-20	9.03579e-19
GPC4	25.4464	32.055	0.333092	9.23613e-06	4.63209e-05
RAP1GAP	25.5594	20.8547	-0.293483	0.202503	0.268715
XAB2	32.7982	37.3508	0.187521	0.000541132	0.0017669
ARHGEF1	35.1633	38.912	0.146147	0.014198	0.0298413
STXBP2	19.7756	17.1682	-0.203983	6.39987e-05	0.000265582
MAP2K7	18.8643	20.9201	0.149232	0.00479294	0.0118607
DGKD	17.2397	16.7087	-0.0451369	0.91768	0.929735
CTTNBP2	1.65385	2.4443	0.563592	6.86425e-09	5.871e-08
RARB	3.90331	5.91226	0.599012	7.93274e-11	8.74049e-10
TOP2B	58.307	63.4987	0.123058	0.0369515	0.0665994
TM9SF3	140.519	136.373	-0.0432085	0.430886	0.49407
NFKB2	57.961	61.952	0.0960698	0.115368	0.170093
UBE2T	46.5151	36.1393	-0.364132	3.97476e-06	2.14189e-05
PPP1R12B	16.2402	55.4135	1.77067	1.20159e-15	2.95054e-14
DNAJC10	20.8559	20.5939	-0.0182409	0.659262	0.701706
GTF3C1	25.139	30.6595	0.286405	2.00689e-06	1.1408e-05
IL4R	36.3999	42.8711	0.236069	4.26597e-05	0.000184144
USP33	21.9884	23.0657	0.0690033	0.136137	0.194872
CAPN6	18.1881	37.4532	1.0421	3.53997e-10	3.57015e-09
SNRPA	77.8151	68.303	-0.188101	0.000115716	0.000451115
EXOSC5	53.0388	49.7847	-0.0913455	0.215799	0.282715
DYNC1I2	43.514	45.8543	0.0755782	0.100756	0.151784
APBB1IP	17.8331	22.8335	0.356596	5.78961e-06	3.01411e-05
LRCH4	6.21789	6.64658	0.096188	0.194933	0.260546
FAM76B	8.75472	8.68923	-0.0108334	0.843402	0.864637
SIRT6	23.8091	21.9768	-0.115527	0.129265	0.186746
ACTN2	0.433075	2.21441	2.35424	3.03951e-15	6.86654e-14
CAPZB	42.4335	44.2122	0.0592393	0.0320813	0.0592427
GPR137B	30.2392	34.9598	0.209277	4.23788e-06	2.27737e-05
JADE1	10.6683	13.2714	0.314984	9.09536e-07	5.50819e-06
SLC25A43	34.3756	33.2	-0.0502024	0.675635	0.716086
UBE2A	36.4313	34.9576	-0.0595749	0.847317	0.868092
FGFR1	8.12071	16.97	1.06331	3.60083e-17	1.24346e-15
FBLN1	45.7759	122.86	1.42436	3.66904e-18	1.60594e-16
ITGA8	5.27733	10.6479	1.01269	1.38336e-08	1.13762e-07
CST7	33.2738	48.2768	0.536942	0.00520673	0.0127478
MAP2	1.93044	3.11297	0.689364	1.25912e-13	2.1486e-12
PIAS2	3.74239	4.43163	0.243878	0.0147669	0.0308704
AMPH	0.927469	1.98172	1.09538	1.71116e-19	1.00872e-17
ARAF	66.8872	68.7274	0.0391572	0.133528	0.191906
MCCC1	17.3934	15.7825	-0.140218	0.125726	0.182446
LAMP3	15.7942	18.1096	0.197357	0.0234306	0.0455297
FAP	4.82758	8.12655	0.751341	4.52026e-12	6.05977e-11
NEBL	5.60949	5.41367	-0.0512629	0.754924	0.785757
ACER3	16.8009	18.4963	0.1387	0.0106268	0.0232975
UBE2K	54.7944	52.3017	-0.0671716	0.0773576	0.122746
PIK3C3	5.25774	6.1307	0.221611	0.000243354	0.000872728
N4BP2	5.49003	5.75125	0.0670634	0.266533	0.33485
TIGAR	2.7625	3.64337	0.399299	1.06847e-06	6.39545e-06
TULP3	26.561	32.0841	0.272553	2.73751e-05	0.000123051
SYNJ2	13.0805	13.5907	0.0551966	0.203983	0.270167
PPP2R5C	23.077	23.1811	0.00649218	0.630559	0.675921
GNB1	168.779	177.631	0.0737521	0.0708813	0.114345
HOXA9	4.94619	2.51957	-0.973139	0.0381756	0.0684255
MLLT10	11.0821	11.4891	0.0520461	0.182325	0.246745
ZCWPW1	2.10964	2.54267	0.269349	9.45349e-05	0.000376419
P2RY10	4.387	6.26377	0.513797	0.00148187	0.0042827
ITM2A	21.7682	33.5708	0.624987	2.32516e-11	2.77309e-10
NRDC	42.6013	43.6	0.0334307	0.511301	0.569275
VDAC3	82.1336	69.9881	-0.230863	0.0041398	0.010477
PCM1	25.935	30.6729	0.242063	0.00699106	0.0163767
TNRC6C	6.02903	9.90915	0.716834	4.97336e-15	1.08032e-13
CBFA2T2	15.4102	18.2012	0.240149	0.00463955	0.0115432
ITCH	21.2324	22.3463	0.07377	0.167748	0.230746
TP53INP2	52.3053	66.4148	0.344548	4.40617e-05	0.000189681
MYH7B	1.55401	2.74872	0.822763	0.00715016	0.0166847
TOLLIP	30.8777	33.131	0.101614	0.0823775	0.128877
UBE2D4	8.01904	9.62421	0.263239	2.64707e-07	1.76552e-06
RUNX1T1	1.15194	3.38995	1.55719	7.2183e-26	9.027e-23
CDH17	187.226	136.306	-0.457929	0.0251125	0.0482783
THOC1	7.57722	7.25067	-0.0635542	0.369345	0.435953
FKBP7	8.74669	13.8213	0.660082	1.3034e-13	2.21769e-12
SLC1A3	5.33931	6.34446	0.248844	0.00243669	0.00660702
XRCC5	152.223	146.508	-0.055204	0.243914	0.311643
LXN	27.4349	39.5899	0.529123	5.00258e-08	3.73976e-07
SP140	3.16981	4.10524	0.373071	0.00986353	0.0218707
MKNK1	8.88055	9.72976	0.131756	0.00256409	0.00689586
TNS1	33.1249	114.116	1.78452	2.57154e-23	7.03478e-21
REXO1	22.4877	24.0398	0.0962899	0.0756949	0.120523
SAR1A	30.9864	33.0597	0.0934372	0.0597111	0.0992332
CDC14A	3.66379	4.17019	0.186775	0.00166635	0.00474921
RAPGEF3	2.15527	2.66483	0.30618	2.76721e-07	1.83725e-06
CEACAM1	54.0678	37.7014	-0.520153	0.00668235	0.0157675
SENP1	13.2243	14.1409	0.0966816	0.0932088	0.142524
CIC	37.5074	44.1095	0.233912	1.62851e-05	7.71219e-05
LIPE	4.71891	6.07658	0.364805	0.0331667	0.0609321
PAFAH1B3	56.5311	45.5546	-0.311447	0.000195316	0.000716144
OPHN1	3.47938	4.31431	0.310303	7.26142e-05	0.000296901
KIF22	32.0434	28.7965	-0.154133	0.0925606	0.141743
SCGN	4.08826	10.0981	1.30452	0.00454044	0.0113401
CARMIL1	27.7721	26.2691	-0.0802695	0.203095	0.269316
PGM1	34.7938	35.6514	0.0351288	0.470656	0.530568
DDX1	31.3203	26.6451	-0.23323	0.277814	0.346535
DNM2	61.2534	57.4289	-0.0930123	0.236242	0.303859
EPB41L2	23.9192	28.0542	0.230049	0.000705523	0.00223248
MOXD1	7.20921	13.8154	0.938365	7.94913e-19	4.09334e-17
STX7	12.2411	13.4803	0.139117	0.00317524	0.00834215
RABL2B	5.65274	6.47466	0.195855	0.000209664	0.000763793
KEAP1	51.8776	54.8715	0.0809444	0.0503352	0.0859691
PTPRH	38.2351	33.2474	-0.201658	0.00131638	0.0038534
SLC35C2	22.484	22.0067	-0.0309555	0.650836	0.694088
CRYBG3	4.82114	7.32182	0.60283	4.4694e-08	3.37286e-07
SCTR	2.08623	3.222	0.627054	5.81219e-06	3.02406e-05
RFX3	3.51979	3.61512	0.0385572	0.326978	0.395354
RIF1	12.5177	13.805	0.141215	0.0490749	0.0841697
RAB21	13.2072	15.0772	0.191045	5.26808e-05	0.000222894
SMARCA2	11.5031	14.6161	0.345537	1.05479e-07	7.47968e-07
RDH8	0.575836	1.82725	1.66595	0.0114307	0.0248236
SESN1	18.3052	20.5394	0.166142	0.000807146	0.00251048
MID2	4.43641	8.29144	0.90223	2.42132e-15	5.56333e-14
COL5A3	12.0226	16.5234	0.458763	7.25386e-07	4.48132e-06
SRCAP	1.59878	1.8881	0.239965	0.00137285	0.00400198
PUM3	39.491	32.2374	-0.292789	0.0128443	0.0273842
CHRNA3	1.24299	5.4257	2.12599	5.59737e-13	8.65725e-12
CNOT4	11.4542	12.533	0.129849	0.00115618	0.00343673
CPOX	23.296	20.1178	-0.211612	0.00345579	0.0089556
CLDND1	25.1751	26.8255	0.0916071	0.0268406	0.0510455
MOK	3.81884	3.42085	-0.158781	0.510229	0.568335
HSP90AA1	711.504	642.878	-0.146328	0.0365758	0.0660652
RBL1	11.3743	11.2877	-0.0110251	0.678074	0.718366
DLGAP4	30.2706	35.3112	0.222209	1.9905e-05	9.2464e-05
IGSF9B	2.54501	3.84846	0.596609	1.44888e-06	8.46411e-06
CROCCP3	1.32837	1.98313	0.578114	9.36184e-08	6.69009e-07
NDC80	15.3921	13.8213	-0.155295	0.0130566	0.0277657
AP4E1	5.52244	6.5423	0.244492	6.97867e-06	3.57782e-05
RSBN1	12.3526	13.0342	0.0774889	0.0113339	0.0246379
MAGI3	10.8559	10.9886	0.0175286	0.345829	0.412957
CXCL2	78.5941	57.2412	-0.457368	0.0181671	0.0367286
AFP	38.8617	3.92745	-3.30668	0.625571	0.671767
COL4A4	1.86195	4.95101	1.41091	9.48267e-14	1.65857e-12
OSTM1	16.7241	22.1769	0.407124	1.37463e-12	1.99395e-11
PCNP	90.3658	94.9282	0.0710596	0.0657079	0.107435
EXD2	12.4799	13.6674	0.131135	0.0224298	0.0438575
MEF2C	5.4768	9.92204	0.857304	9.60926e-20	5.96592e-18
PTPRC	20.6171	27.6057	0.421124	0.000438454	0.00147143
STK17B	22.1875	24.5454	0.145708	0.0120255	0.0258875
CDC14B	8.42203	9.00062	0.095857	0.213029	0.279925
ZNF510	6.2086	7.51785	0.276053	3.12928e-05	0.000138949
ZNF506	7.59822	9.26445	0.286045	0.000595437	0.00192413
JMJD4	3.05262	3.12042	0.0316947	0.403847	0.469119
DUSP12	23.9087	22.3226	-0.0990299	0.0354684	0.0644438
AACS	6.95239	7.60056	0.128597	0.751127	0.782641
DELE1	21.4585	23.7842	0.148455	0.00411805	0.010434
CADPS2	16.2679	18.0116	0.146902	0.0104751	0.0230255
PCDHB4	1.97227	3.64976	0.887942	1.77769e-15	4.20592e-14
HSPB11	14.8891	14.3487	-0.0533441	0.612309	0.660077
PHLPP1	12.4085	11.4538	-0.115499	0.569722	0.622019
ATP8B1	62.5305	53.2083	-0.23291	0.00774255	0.0178481
IL12RB2	1.53123	1.80575	0.237907	0.0582573	0.0971954
SMARCD3	4.05506	7.37358	0.862641	1.66188e-15	3.95329e-14
WDR70	8.689	9.46527	0.123454	0.0781295	0.123668
FYB1	12.0843	17.6243	0.544435	4.78638e-06	2.53555e-05
STRADB	14.6378	13.1837	-0.150939	0.0708163	0.114251
BZW1	39.6711	37.7401	-0.0719917	0.566897	0.619513
C1QTNF3	2.09418	6.15368	1.55506	7.88094e-12	1.0168e-10
ME2	13.226	12.556	-0.0749941	0.545089	0.599838
CCNT2	12.3101	12.7907	0.0552538	0.562671	0.615664
FAM135A	15.4674	14.6272	-0.0805756	0.629966	0.67541
EPB41L3	3.47575	6.0697	0.8043	4.71068e-11	5.37644e-10
COBLL1	8.59055	9.71266	0.177116	0.0665684	0.108588
DLG3	20.0671	17.989	-0.157717	0.118284	0.173589
KCNK2	0.55588	1.61679	1.54029	2.19186e-15	5.09629e-14
SERTAD4	4.91914	8.01549	0.704385	4.00332e-10	3.99829e-09
TRAF5	9.45494	10.7122	0.180109	0.00247395	0.0066925
MRPL22	14.3132	12.7066	-0.171766	0.0177626	0.0360482
NFE2L1	87.9399	111.917	0.347835	2.50515e-08	1.96771e-07
SEMA5B	0.847027	1.64116	0.954234	8.73027e-20	5.45891e-18
GSK3B	14.1871	14.3785	0.0193345	0.342428	0.409762
ITGB5	50.9426	61.8931	0.280905	2.04026e-06	1.15789e-05
ERC1	12.6354	18.0812	0.51702	5.58263e-09	4.83625e-08
XPO1	23.3792	22.1863	-0.0755611	0.450648	0.512367
RNF13	41.6289	44.294	0.0895245	0.0909557	0.139689
DOP1A	6.5629	7.22223	0.138112	0.036352	0.0657423
LYRM2	8.6548	9.37163	0.1148	0.0502373	0.0858605
BCKDHB	16.4562	16.3514	-0.00921567	0.845359	0.866339
KAT6A	11.5711	13.5217	0.224744	0.000240201	0.000863185
TUT7	18.1506	18.4282	0.0219014	0.360084	0.426806
ULK2	3.5548	5.71088	0.683945	2.80036e-12	3.85446e-11
GRHL2	21.1019	19.2809	-0.130198	0.0693337	0.112325
TNPO1	31.0395	32.4485	0.0640489	0.0948455	0.144522
PLOD1	79.8594	85.3527	0.0959736	0.00471875	0.0117086
P2RX5	1.4338	1.93559	0.432931	0.0176428	0.0358549
DIS3	17.8279	17.6622	-0.0134772	0.468864	0.528922
PIBF1	12.5724	13.5874	0.112006	0.101276	0.152423
NUFIP1	9.25915	8.41426	-0.138045	0.0640142	0.105098
PDS5B	12.567	13.6635	0.120688	0.0113608	0.0246934
OXCT1	20.4014	25.4689	0.32007	0.00869242	0.0196802
RRAGB	8.05457	10.2429	0.346748	7.2135e-09	6.16068e-08
EPYC	1.72564	2.75526	0.675052	4.24406e-05	0.000183379
CYLD	7.7877	9.91611	0.348576	2.56721e-06	1.43142e-05
SLC27A5	2.03612	1.89994	-0.0998687	0.241728	0.309437
ZNF324	4.45633	5.26819	0.241453	2.57139e-05	0.00011627
ZNF671	2.7712	4.15399	0.583985	6.82339e-10	6.64058e-09
ZNF416	4.31109	4.57295	0.0850735	0.174923	0.238461
ZNF586	6.17336	6.98197	0.177577	0.0381757	0.0684255
ZNF446	2.68382	3.15833	0.234871	4.18992e-05	0.000181443
ZNF264	9.92028	13.0591	0.396601	1.56509e-06	9.07036e-06
RPS5	560.962	521.897	-0.104139	0.355292	0.422098
FAT1	68.8322	69.6249	0.0165195	0.706978	0.743633
YTHDC1	27.1533	27.9473	0.0415843	0.252794	0.321045
CHMP2B	24.944	22.311	-0.160939	0.0210447	0.0416374
SMAP2	43.7323	50.9955	0.221669	0.00305321	0.00805662
PPIE	7.13723	7.45014	0.0619036	0.306633	0.37537
ZMPSTE24	52.1401	54.2814	0.0580642	0.19753	0.263253
STARD7	84.1976	82.2015	-0.0346147	0.58567	0.636335
NOA1	51.7143	49.6515	-0.0587271	0.72253	0.757035
REST	17.9537	19.7713	0.139127	0.00200815	0.0055843
SSH1	11.4129	15.437	0.435718	8.52536e-13	1.27465e-11
GSTP1	843.931	790.889	-0.09365	0.150721	0.211479
APLP2	181.04	195.891	0.113744	0.00127498	0.00374598
FAM234B	1.95208	2.55022	0.385609	3.05583e-05	0.000135963
WBP11	55.574	52.6702	-0.0774252	0.231007	0.298397
EIF3I	50.2417	46.762	-0.103548	0.0205846	0.0408612
COL16A1	12.5757	23.1272	0.878951	1.11497e-16	3.4673e-15
TXLNA	38.1863	42.6512	0.159533	0.000733908	0.0023106
NCOA1	25.6934	32.2765	0.329087	1.05725e-08	8.82705e-08
AGBL5	12.8837	13.6383	0.0821156	0.113455	0.167626
EFR3B	0.996011	1.50373	0.594308	1.20641e-10	1.28871e-09
KIF3C	4.78082	6.88553	0.526308	3.52025e-15	7.8613e-14
RAB10	150.808	143.739	-0.0692582	0.302902	0.371581
GCKR	2.04493	2.06798	0.0161723	0.515598	0.573222
HADHA	122.908	118.782	-0.0492544	0.675026	0.715527
MAPRE3	8.3118	9.8686	0.247684	3.35988e-05	0.000148173
CD59	38.5178	45.6655	0.245578	1.30474e-05	6.32083e-05
CD82	66.1888	68.8992	0.0578985	0.200152	0.266099
BCORL1	10.3498	12.0811	0.223141	0.000321326	0.00112067
ATRX	17.1555	21.1206	0.299978	1.34099e-06	7.88648e-06
AK6	16.897	15.305	-0.14276	0.0205846	0.0408612
FCN1	1.03108	2.38549	1.21013	1.22047e-11	1.5252e-10
MECOM	38.2766	40.9744	0.0982586	0.345829	0.412957
SCAMP1	23.37	25.3583	0.1178	0.0190429	0.0382123
PREP	23.6329	19.3855	-0.285823	0.00531509	0.0129696
HACE1	3.83249	4.26882	0.155554	0.0128143	0.0273334
SEH1L	14.428	12.678	-0.186551	0.0286097	0.0538254
WDR47	8.07783	10.2079	0.337648	8.62167e-10	8.24854e-09
WDFY1	28.8321	29.1588	0.0162541	0.500639	0.558969
OVGP1	2.71009	2.90267	0.0990404	0.436516	0.49938
SLC25A24	34.9576	31.7113	-0.140608	0.173734	0.237135
MAP3K4	10.9061	12.044	0.143177	0.0345675	0.0631016
PILRA	10.3958	13.5035	0.377324	3.67916e-05	0.000160916
IGSF9	13.7406	10.3619	-0.407154	0.00553796	0.0134255
ABCB1	4.24214	4.85714	0.195317	4.72915e-14	8.66088e-13
ZNF213	13.5487	14.5218	0.100062	0.00393726	0.0100355
AKR1B1	30.3174	39.5261	0.382658	7.73498e-07	4.75339e-06
CPNE3	56.7383	60.5396	0.0935568	0.555661	0.609174
RRN3	29.9186	31.0481	0.0534646	0.290556	0.359534
CTTN	77.6908	78.9901	0.0239272	0.598343	0.647774
MTIF2	34.6125	31.3031	-0.144991	0.00515994	0.0126474
DDHD2	9.15325	10.4799	0.195273	0.00537004	0.0130763
TTC39A	11.1193	9.38007	-0.245396	0.00311579	0.00820319
EPS15	28.02	31.7944	0.182312	0.000140369	0.000535536
ORC1	12.2639	10.33	-0.247581	0.00353999	0.00913594
MGST2	51.5252	44.564	-0.209398	4.07092e-05	0.000176726
CHERP	31.5401	33.2071	0.0743066	0.281894	0.350825
ATG16L1	15.8435	15.1557	-0.0640317	0.405963	0.471139
USP40	11.6816	12.066	0.046713	0.291127	0.360114
RAD54L	6.05081	5.24581	-0.205963	0.00718596	0.0167504
MAST2	32.6474	34.8132	0.0926667	0.0846082	0.131591
DNAJA1	185.323	175.094	-0.0819121	0.153104	0.214221
B4GALT1	117.729	117.593	-0.00166978	0.761584	0.791559
CHMP5	88.0101	75.6462	-0.218401	0.0027235	0.00727985
DIMT1	5.18138	5.53267	0.0946419	0.0282481	0.0532079
IPO11	8.50563	9.37408	0.140259	0.0141651	0.0297902
FOLH1	2.48568	2.58863	0.0585485	0.0573227	0.0958371
EIF2AK1	118.675	115.329	-0.0412587	0.248326	0.316334
EPDR1	12.3068	16.4085	0.414989	4.08678e-08	3.10284e-07
MRPL28	36.9475	36.2593	-0.0271262	0.745757	0.777787
CEACAM6	629.99	622.098	-0.0181861	0.727531	0.761409
TMED2	205.841	197.371	-0.0606219	0.171895	0.235139
ERO1B	7.29829	7.38767	0.0175603	0.000295581	0.00104063
ZFAND6	27.4285	29.4842	0.104267	0.0441199	0.0770678
HSD17B2	10.6518	9.0645	-0.232802	0.598343	0.647774
TXLNG	23.2386	21.9706	-0.0809502	0.37695	0.443219
LAT2	6.28178	7.71958	0.297348	1.72961e-05	8.15566e-05
HUWE1	65.7535	73.3474	0.157677	0.00299585	0.00792915
ZW10	23.3468	21.3111	-0.131618	0.155273	0.216649
ALG9	2.30209	2.58933	0.169633	0.00986353	0.0218707
NOX4	1.35682	2.2883	0.754047	1.02923e-11	1.30106e-10
ACOX3	13.7271	13.8395	0.0117636	0.337997	0.405457
MTMR2	11.3913	11.6324	0.0302091	0.170072	0.233009
PPP1R15A	74.7319	76.8139	0.0396425	0.442682	0.505016
HSD17B14	14.6459	16.6198	0.182406	4.55427e-08	3.42804e-07
FTL	8511.2	8735.01	0.037447	0.150012	0.210737
SRRT	61.2693	57.2541	-0.097785	0.275606	0.344124
BAX	56.7095	54.5562	-0.0558489	0.807059	0.832057
NLK	13.7183	14.3021	0.0601247	0.0160385	0.0331525
PIGS	29.0523	31.599	0.121224	0.0882788	0.136259
ADAMTS2	22.8643	33.5013	0.55112	1.09413e-07	7.73978e-07
ATXN7L3	37.4842	40.8097	0.12263	0.0131793	0.0279824
PGS1	10.8336	12.2492	0.177176	0.000292738	0.00103228
PSMC5	47.9321	48.7669	0.0249084	0.803189	0.82875
UIMC1	10.7526	11.1229	0.0488487	0.167107	0.230099
CETP	1.73763	2.26525	0.382547	7.11716e-10	6.90727e-09
MMP2	137.173	287.636	1.06824	4.14355e-13	6.5063e-12
LPCAT2	14.4193	14.9547	0.0525961	0.00352583	0.00910879
GNAO1	1.54418	6.72404	2.12249	5.47702e-21	5.32732e-19
OGFOD1	14.9749	15.0408	0.00634253	0.295145	0.363979
SH3BP2	12.8483	13.0295	0.0202011	0.353776	0.420782
NOP14	29.084	25.7719	-0.174427	0.0610796	0.101124
ADD1	40.3747	49.1555	0.283899	7.25386e-07	4.48132e-06
L2HGDH	6.65081	6.63716	-0.00296289	0.213029	0.279925
TXNDC16	8.29946	9.54877	0.202297	0.0105254	0.0231042
RTRAF	34.9683	33.2689	-0.0718743	0.159186	0.221122
NID2	12.6637	21.4149	0.757913	3.82472e-13	6.05454e-12
GMCL1	26.178	25.9622	-0.0119441	0.393831	0.459557
SF3B2	54.3491	54.6794	0.00874244	0.649336	0.692825
KLHL42	12.1313	16.655	0.457219	5.72942e-08	4.25045e-07
DNM1L	30.6105	32.8285	0.100921	0.111755	0.165477
PTHLH	1.94836	2.21141	0.182712	1.81929e-11	2.21812e-10
PHACTR3	1.33342	1.53495	0.203064	0.00521341	0.0127624
ERGIC2	18.6556	22.401	0.263957	0.0280687	0.0529498
TFAP2C	6.42893	5.88042	-0.12866	0.773042	0.80185
AURKA	46.9193	41.4778	-0.177841	0.00169988	0.00483691
CASS4	1.33567	1.91678	0.521121	2.17575e-07	1.4702e-06
PIR	13.0302	12.1921	-0.0959118	0.4658	0.526279
AAMDC	5.5751	6.3749	0.193405	3.32338e-05	0.000146711
RFX2	4.39043	5.86207	0.417047	0.000212789	0.000774375
METTL2A	9.20274	10.0451	0.126351	0.0562393	0.0943049
SULT2B1	12.6473	8.93653	-0.501045	0.0529372	0.0896436
ALG6	9.70308	9.0905	-0.0940831	0.0609646	0.101
PTPN4	5.76555	6.29172	0.125996	0.00591062	0.014203
DDX18	35.7198	33.4188	-0.0960648	0.0797638	0.125732
GNA11	48.3392	49.1968	0.0253702	0.399869	0.465455
ASAP3	7.94671	10.1198	0.348754	1.19054e-05	5.82724e-05
DNMT3B	7.0715	7.22651	0.0312829	0.423124	0.487341
REM1	2.11423	4.69362	1.15057	8.96095e-23	1.89022e-20
TPX2	102.173	85.6339	-0.254763	0.00267182	0.00716029
FER1L4	7.94756	8.38362	0.0770616	0.724092	0.758172
PDRG1	26.6875	26.051	-0.0348229	0.30212	0.370804
EPB41L1	40.7541	44.9837	0.142459	0.0610796	0.101124
SLC15A1	5.06797	6.43556	0.344656	0.204429	0.270696
DOCK9	12.912	15.4836	0.262024	3.80303e-06	2.05949e-05
ANKRD10	50.8842	53.7807	0.0798707	0.364476	0.431252
TGDS	22.1928	19.5416	-0.18354	0.000517348	0.00170066
DOCK3	0.75254	1.38984	0.885084	6.88132e-09	5.88272e-08
C3orf18	2.14344	3.79922	0.825774	4.2e-16	1.14717e-14
KIF9	4.63564	4.34616	-0.0930263	0.0341773	0.0625218
ARHGAP28	1.02801	1.53051	0.574151	2.82298e-08	2.19764e-07
PPP1R13B	12.9208	13.6557	0.0798049	0.204875	0.271123
ATRN	35.2446	38.0235	0.109489	0.0893733	0.137669
SIGLEC1	6.29635	10.201	0.696121	7.19193e-07	4.4462e-06
SLC4A11	17.1439	14.1741	-0.274444	0.134176	0.192617
C20orf194	5.53017	9.57582	0.792072	1.2087e-13	2.0666e-12
ZNF343	6.62222	6.8567	0.0502003	0.179877	0.243942
EBF4	8.73282	13.2997	0.606876	2.06294e-11	2.48746e-10
CPXM1	15.9434	34.4019	1.10953	7.78234e-13	1.16956e-11
MAVS	47.2209	54.0659	0.195293	0.00542549	0.0131838
XRN2	103.128	101.898	-0.0173088	0.807059	0.832057
DYNLL1	183.491	176.228	-0.0582718	0.196084	0.261685
TESC	97.5733	101.979	0.0637155	0.131596	0.189504
SNX5	39.9002	37.0337	-0.107559	0.0172096	0.0351254
RPL6	407.022	392.345	-0.0529846	0.42748	0.491162
SIRPG	5.80183	6.93381	0.257141	0.217971	0.284942
MAPKAPK5	8.18081	7.72965	-0.0818394	0.0592606	0.0985687
P2RX7	2.10294	3.18308	0.598016	7.44259e-11	8.24716e-10
RBBP9	26.8002	29.2567	0.12652	0.0202229	0.0402573
SLC23A2	12.984	16.6296	0.357017	2.97045e-07	1.95882e-06
SLC8B1	18.6649	20.0115	0.100502	0.0274487	0.0519875
DZANK1	1.25893	1.52171	0.273497	0.00213567	0.00588932
KDM2B	8.16319	9.27701	0.184526	0.000975831	0.00296509
TASP1	12.0165	12.5191	0.0591153	0.3658	0.43241
OAS1	56.2457	52.8345	-0.0902619	0.144429	0.204519
GCN1	55.5268	58.6137	0.0780535	0.140797	0.20038
RPLP0	1151.35	1058.92	-0.120732	0.117111	0.172156
SIRT4	1.34195	1.92446	0.52012	1.77606e-08	1.43098e-07
KIF16B	14.7066	14.2011	-0.0504665	0.696472	0.734126
TRMT6	18.8724	18.0813	-0.0617847	0.0947631	0.144434
BRAP	16.136	17.8823	0.148247	0.038409	0.0687874
ERP29	110.722	107.409	-0.0438207	0.160176	0.222233
FUS	74.3756	73.7486	-0.0122143	0.99202	0.993779
ZNF302	10.5645	11.8777	0.169024	0.0348895	0.0635702
GRAMD1A	37.5432	46.3954	0.305431	2.72746e-05	0.000122631
FXYD3	3.05199	2.43567	-0.325433	0.0111999	0.024398
CDIP1	14.5621	17.282	0.247046	0.000158403	0.000593479
CMTM1	3.40209	3.92139	0.204943	0.00159653	0.00458156
GANAB	257.614	269.971	0.067594	0.0697179	0.112812
GMIP	34.7156	34.1956	-0.0217746	0.934234	0.944212
RBM41	8.33843	9.47926	0.184998	0.003214	0.0084263
BIRC5	31.2523	25.9061	-0.270669	0.000148131	0.000561846
MLF2	173.118	156.574	-0.144913	0.00211195	0.00583034
OTUB2	4.04622	3.49814	-0.209986	0.48175	0.541053
DDX24	37.7014	41.7763	0.148067	3.37213e-05	0.000148638
ZBTB25	3.84406	4.61039	0.262261	1.84011e-05	8.62793e-05
NECAP1	8.67288	7.95107	-0.125361	0.052479	0.0889881
ARHGAP4	17.6382	19.1704	0.120177	0.0110146	0.0240244
DHX32	22.554	22.7872	0.0148381	0.575394	0.627155
RCOR1	31.5044	28.661	-0.136466	0.0263286	0.0502356
GPATCH2L	4.03336	5.16627	0.35714	1.30118e-07	9.10149e-07
LTBP4	64.0982	109.714	0.775397	3.28599e-11	3.84052e-10
BLVRB	125.42	115.537	-0.118412	0.383739	0.449518
SLC9A1	74.9758	67.7	-0.147269	0.481231	0.540574
SPTLC1	36.698	35.3035	-0.0558913	0.180148	0.244233
PAPOLA	51.6309	50.5533	-0.0304315	0.357465	0.424305
CCNK	5.24495	5.10479	-0.0390792	0.477089	0.536714
PCBP4	21.2582	22.4051	0.0758104	0.0820837	0.128509
RGS1	47.2559	61.9763	0.391224	0.00036856	0.00126326
YPEL3	37.7781	44.0427	0.221352	0.000316218	0.00110506
MRPS33	14.4879	12.3424	-0.231233	0.00512676	0.0125819
NDUFB2	24.1058	20.2712	-0.249947	3.14648e-05	0.0001395
NUDC	98.4611	100.967	0.0362565	0.692163	0.730243
MAEA	23.1234	20.9695	-0.141061	0.0108062	0.0236317
ICAM1	61.5734	66.9359	0.120472	0.00537004	0.0130763
IRAK3	5.59391	7.92438	0.502443	1.48873e-06	8.67088e-06
SI	21.9469	17.3214	-0.34146	0.938208	0.947681
MUL1	35.8947	38.0238	0.083134	0.0849093	0.132001
TFAP4	8.32865	7.9332	-0.0701805	0.498521	0.55696
PDCD7	16.3187	18.9845	0.218297	6.17878e-06	3.1977e-05
SPG21	55.9792	59.2688	0.0823815	0.160921	0.22309
P3H2	7.32082	11.4975	0.651246	7.78549e-06	3.96706e-05
CHRD	2.20863	5.01342	1.18265	4.46809e-16	1.20722e-14
RAB11FIP3	18.0679	23.3307	0.368801	7.66032e-08	5.56271e-07
GNPTG	27.2524	30.7373	0.173611	0.000141794	0.000540504
ZNF268	3.33561	3.97019	0.251257	0.00106954	0.00321523
GOLGA3	30.091	36.9558	0.296469	2.09719e-05	9.69056e-05
CD209	4.17909	5.87508	0.491419	2.86085e-05	0.000128004
CERS4	8.82166	12.7957	0.536538	5.39075e-09	4.69092e-08
MCOLN1	13.2476	16.1221	0.28331	4.83424e-06	2.55704e-05
EFNB1	84.5725	76.4508	-0.145658	0.299395	0.368156
PDPR	10.2832	13.4111	0.383143	6.57168e-07	4.08728e-06
AARS1	36.375	39.4775	0.118083	0.0963381	0.146376
GLG1	44.6416	52.5729	0.235933	2.79668e-06	1.54901e-05
KIF4A	18.3785	15.9487	-0.204584	0.019647	0.0392358
TNRC6A	13.6465	17.1039	0.325803	8.3054e-08	5.99385e-07
PLEKHG2	14.5985	19.2735	0.400806	2.42922e-10	2.51364e-09
DLL3	0.81817	3.17697	1.95718	0.248829	0.316859
NAT14	10.0852	12.2969	0.286057	0.0010727	0.00322362
PITPNM2	6.5374	9.03188	0.46631	1.21041e-09	1.14119e-08
OSBPL8	22.7787	27.0627	0.24862	0.000111075	0.000435447
DTX2	29.9492	28.8717	-0.0528629	0.158693	0.220507
NLRC4	1.35306	1.83617	0.440479	1.51693e-06	8.81461e-06
PUS7	20.5236	17.3569	-0.241778	0.116333	0.17133
NRCAM	6.03036	6.19385	0.038591	0.0134277	0.0284237
LAMB1	24.877	33.3356	0.422249	8.18411e-09	6.93885e-08
SLC26A3	10.9043	10.3961	-0.0688575	0.728461	0.7622
DLD	47.0556	43.2931	-0.12023	0.289416	0.358479
WDR7	6.56386	8.14541	0.311442	7.09999e-07	4.39246e-06
TXNL1	16.0416	15.2762	-0.0705319	0.559581	0.612628
ABCC6	4.19226	4.57052	0.124631	0.178528	0.242563
CMTM6	70.3935	69.3314	-0.0219334	0.844706	0.865721
ITGA6	138.978	120.328	-0.207877	0.0351056	0.063851
RAPGEF4	2.58319	3.39583	0.394611	3.90823e-10	3.91673e-09
MAP3K20	19.3063	31.5284	0.70758	8.7698e-09	7.39247e-08
SMPX	3.5321	5.85326	0.728713	1.0073e-07	7.16317e-07
FH	89.5726	78.3916	-0.192358	0.00270864	0.00724899
SEL1L3	79.6339	79.3458	-0.00522742	0.450148	0.511932
CDV3	99.7552	105.37	0.0789975	0.0317816	0.0587822
ALKBH5	55.5745	63.121	0.183697	0.000266546	0.000949284
APOH	11.3686	11.9702	0.0743904	0.268014	0.336373
NLRP1	4.27094	5.19081	0.281407	4.85352e-06	2.56491e-05
PITPNM3	4.67022	6.13783	0.394238	0.0177226	0.0359878
SPAG7	24.0115	24.8075	0.047048	0.0610796	0.101124
ORC6	7.49649	6.45136	-0.216613	0.00186647	0.00524614
ZFHX4	1.17975	3.1049	1.39606	2.042e-22	3.67817e-20
ANGPT2	6.08683	9.62843	0.661608	1.90319e-05	8.88324e-05
TMEM101	17.5564	18.3878	0.0667572	0.0810621	0.127274
CD200	7.22947	13.3344	0.883194	4.75304e-16	1.27048e-14
CCDC80	16.8625	59.6828	1.8235	2.15769e-21	2.39094e-19
CMA1	0.476974	1.90414	1.99716	3.8465e-08	2.94081e-07
PSME1	278.253	245.647	-0.179812	0.0519235	0.0881998
PPP2R3C	8.59303	9.33597	0.119632	0.00854465	0.0194033
HAUS4	8.88208	8.44561	-0.0726953	0.587678	0.638042
SLC7A8	25.0549	23.1733	-0.112627	0.868915	0.885865
OSGEP	12.6797	11.8329	-0.0997153	0.103289	0.154973
SLC22A17	4.99744	10.3463	1.04986	1.18754e-16	3.65403e-15
SCFD1	4.86382	4.65144	-0.0644154	0.447901	0.509939
G2E3	8.09775	7.61141	-0.0893572	0.422883	0.487191
HECTD1	30.898	33.2238	0.104704	0.0452724	0.0787903
HNRNPC	119.99	112.133	-0.0977089	0.0459035	0.0796352
SUPT16H	53.4105	52.1914	-0.0333094	0.690319	0.728781
TOX4	24.2718	25.2016	0.0542368	0.0936974	0.143096
GEMIN2	6.95096	6.55255	-0.0851545	0.214565	0.281478
TINF2	36.1059	40.8521	0.178175	3.35988e-05	0.000148173
SEMA6A	8.87712	10.9025	0.296493	7.21081e-05	0.000295107
TRPM7	12.5378	14.2458	0.18426	0.00252907	0.00682053
SNAP23	6.5827	7.15562	0.120396	0.00687814	0.0161446
PHGDH	12.3067	11.8662	-0.0525783	0.251758	0.319914
EZR	463.708	424.911	-0.126054	0.0804829	0.126558
MYL6	195.696	217.248	0.150728	0.012429	0.0266348
AGO1	13.7944	15.4432	0.162894	0.00364544	0.00938042
CLSPN	6.81949	6.22559	-0.131453	0.0315172	0.0583795
MFSD11	9.66521	9.78054	0.0171135	0.299783	0.368582
DPYSL2	38.9471	55.4482	0.509624	1.76572e-09	1.63395e-08
TGFB2	4.02302	6.25553	0.636852	1.92368e-12	2.7227e-11
GPATCH2	5.87532	6.11976	0.0588079	0.251413	0.319546
NUP50	29.1468	27.4983	-0.0839989	0.417357	0.481998
CDC45	15.8928	12.9183	-0.298958	0.00487449	0.0120353
COMT	33.318	31.9356	-0.0611348	0.885343	0.900569
ADA2	19.0332	28.0168	0.557776	1.28055e-06	7.55386e-06
VNN3	1.1181	0.960901	-0.218591	0.870555	0.887279
ECHDC1	23.6524	24.7988	0.0682854	0.446655	0.508819
SEC22C	9.26247	10.807	0.22249	3.50884e-06	1.91439e-05
XYLB	6.74122	6.33446	-0.0897873	0.142378	0.2023
HDAC6	11.5639	12.3868	0.0991783	0.0770784	0.122336
GABRP	49.6481	94.485	0.928346	7.01169e-05	0.000287765
CDC6	31.4187	25.9035	-0.278475	0.0963381	0.146376
UPRT	7.66842	8.0132	0.06345	0.261898	0.330425
AAAS	25.7046	25.0315	-0.0382768	0.614651	0.662031
CBX5	23.5072	29.6551	0.335181	1.4567e-05	6.96638e-05
FMO2	4.42614	7.38245	0.738049	1.88294e-14	3.71663e-13
SUCO	19.42	19.8184	0.0292967	0.601241	0.650388
MSH2	7.73097	7.06203	-0.130567	0.0754207	0.120184
MAP3K1	15.3878	18.5669	0.270945	0.00383432	0.00980306
DHPS	1.17698	1.23565	0.070179	0.891929	0.906478
HOOK2	17.6398	16.5237	-0.0942904	0.0460852	0.0798475
EPB41L4B	18.1857	14.1247	-0.36458	4.27191e-06	2.29355e-05
TMEM38B	15.9412	13.9401	-0.193514	0.0289754	0.0543614
PSMD5	37.5724	36.3412	-0.0480652	0.305648	0.374452
PTGS1	11.45	17.8962	0.644299	2.33664e-06	1.31459e-05
NUP188	42.2851	43.0486	0.0258171	0.757142	0.787503
SH2D3C	7.48586	13.6687	0.868636	2.94642e-21	3.14549e-19
NANS	27.6526	24.7113	-0.162248	0.011415	0.0247926
TBC1D2	19.7062	19.7458	0.00289026	0.347537	0.414516
WHRN	5.124	6.09498	0.250349	0.000280712	0.000994476
CWF19L1	12.5133	12.994	0.0543907	0.244758	0.312516
SEMA4G	31.8064	26.3563	-0.271167	0.00175383	0.00496941
BTAF1	17.9169	19.698	0.136727	0.0634182	0.104315
IKZF5	12.4025	13.5644	0.12919	0.0276541	0.0522803
BLNK	10.162	11.1317	0.131491	0.266354	0.334696
SORBS1	20.5133	69.0512	1.7511	1.48532e-16	4.46054e-15
CRTAC1	0.362488	2.06546	2.51046	1.07242e-19	6.61122e-18
BAMBI	51.9177	37.3697	-0.474359	0.657453	0.699993
WAC	34.249	36.27	0.082714	0.0300965	0.056122
CREM	7.94707	9.42581	0.246193	2.24237e-05	0.000102719
NUBP2	20.7923	21.7723	0.06644	0.194646	0.260202
TPSD1	4.03214	5.20018	0.367014	1.97041e-05	9.16765e-05
HIVEP1	10.2585	11.7903	0.200785	0.000655781	0.00209324
TREM2	21.7078	30.4541	0.488421	1.97569e-05	9.18735e-05
CRISP3	23.0726	15.5538	-0.568912	0.460946	0.522143
FKBP5	14.0685	21.2869	0.597499	7.09673e-08	5.18787e-07
SRPK1	30.8804	26.7586	-0.206687	0.00315389	0.00828979
BRPF3	31.475	34.3143	0.124604	0.01045	0.0229847
MRPS18A	41.5633	38.8415	-0.0977106	0.572555	0.624605
PGC	3284.5	1891.99	-0.795769	0.522622	0.579705
TMEM14A	66.8164	59.1799	-0.175094	0.000510961	0.00168188
EFHC1	1.86322	1.93941	0.0578177	0.202947	0.269181
HSP90AB1	1429.36	1412.97	-0.01664	0.254875	0.322984
MLN	1.31049	2.21671	0.758314	0.0180436	0.0365195
CDC5L	29.3074	31.3757	0.0983837	0.143515	0.203536
ZNF184	8.34442	8.15544	-0.0330488	0.847317	0.868092
DSP	149.141	133.909	-0.155415	0.0879681	0.135899
SIRT1	16.0052	19.4834	0.283706	4.37562e-06	2.34276e-05
HNRNPH3	45.9932	48.9447	0.0897335	0.0729888	0.117055
IFT74	4.0874	4.40896	0.109255	0.0605634	0.10044
IL12RB1	4.2947	4.87981	0.184269	0.0172486	0.0351844
ABL1	47.3718	67.2844	0.506245	1.23821e-11	1.54406e-10
ACOT7	55.7918	49.2734	-0.179243	0.155031	0.216432
SH3GLB1	43.0039	49.3461	0.198466	0.000156821	0.000589063
CDC7	10.6258	9.13575	-0.217976	0.00594835	0.0142721
SYDE2	3.01521	4.82952	0.679624	2.19294e-05	0.000100745
PCSK5	8.35689	11.3077	0.436263	0.00123118	0.00363133
SCD	191.811	152.998	-0.326174	0.0231768	0.0451067
TMED1	6.90638	7.15208	0.0504338	0.280963	0.34984
ABLIM1	61.8501	62.8387	0.0228778	0.601241	0.650388
ERMP1	33.001	27.3008	-0.273566	0.417836	0.48236
RAB18	35.3529	36.8163	0.0585169	0.164182	0.226641
NRP1	16.3472	24.2697	0.570115	2.72261e-14	5.18125e-13
HSD17B7P2	2.98457	2.70105	-0.144002	0.214719	0.281659
PALMD	2.54331	5.20304	1.03265	1.63875e-17	6.1968e-16
TSPAN15	106.945	98.658	-0.116361	0.207868	0.27442
MACROH2A2	2.47976	2.91234	0.231977	5.77819e-06	3.00906e-05
WASHC2A	21.7665	24.3938	0.164408	0.00104768	0.00315928
MAST3	12.6476	15.8955	0.329754	0.0717971	0.115535
MZF1	9.1657	10.0071	0.126709	0.574258	0.626151
OCEL1	20.2274	20.0385	-0.0135412	0.751443	0.782878
MYO9B	32.433	41.7617	0.364717	1.55216e-09	1.44703e-08
KCNK6	24.0824	23.8938	-0.0113434	0.522622	0.579705
PSMD8	142.042	131.462	-0.11167	0.241896	0.309561
FBXL19	19.824	21.9209	0.145057	0.0601644	0.0998728
HSD3B7	30.6354	28.0429	-0.127561	0.233942	0.301432
SETD1A	28.1282	31.319	0.15502	0.001108	0.00331435
BCL7C	17.3513	18.565	0.0975399	0.0117723	0.0254394
EFNA2	18.3718	15.721	-0.224801	0.0680023	0.110495
CIRBP	36.9437	43.953	0.250631	4.41127e-07	2.82489e-06
ATP5F1D	160.019	136.737	-0.226841	0.00103232	0.00311887
CBARP	2.44981	2.67619	0.127511	0.0459942	0.0797294
PRKY	1.80376	2.44437	0.438455	0.0272391	0.0516464
HNRNPM	79.2001	79.4573	0.00467779	0.922312	0.933995
MARCHF2	26.0529	36.3157	0.479146	2.19646e-11	2.63394e-10
NDUFB7	318.789	314.508	-0.0195052	0.757776	0.788069
TECR	71.3653	62.2219	-0.197799	0.00866056	0.0196258
TIMM13	85.8917	73.7445	-0.219984	0.00028162	0.000996887
CDC34	64.6388	61.3126	-0.0762173	0.322881	0.391076
MTAP	6.41969	5.94589	-0.110611	0.673504	0.714432
MISP	261.191	233.285	-0.163007	0.0245229	0.0473319
CEP170B	62.6891	59.6841	-0.0708679	0.35921	0.425914
POLR2E	65.0171	66.0342	0.0223954	0.77368	0.802417
POLRMT	42.8016	43.3547	0.0185262	0.752075	0.783257
HCN2	2.33868	2.44773	0.065748	2.57613e-05	0.000116455
CDHR5	82.4766	78.1941	-0.0769267	0.385562	0.451261
IZUMO4	1.92443	1.12272	-0.777433	0.903472	0.916825
RASSF7	63.9306	53.574	-0.254975	0.000196286	0.0007194
GADD45B	36.3759	53.0208	0.543575	5.04687e-10	4.96966e-09
PALM	7.68468	16.4955	1.10201	1.75075e-19	1.0286e-17
MADCAM1	2.34691	4.75657	1.01916	0.000601877	0.00194314
ARVCF	6.23491	7.4351	0.253983	0.000112987	0.000442249
TRMT2A	13.4947	12.7537	-0.081483	0.995345	0.996426
RANBP1	75.8119	64.5571	-0.231849	0.00225173	0.00616375
ZDHHC8	24.7347	28.3663	0.19764	0.000206581	0.000753505
KLHL22	8.76418	10.52	0.263444	2.53217e-11	3.00564e-10
SNAP29	20.5305	23.1692	0.174437	1.48421e-07	1.03281e-06
CRKL	49.2687	53.4579	0.117732	0.00188234	0.00528649
LZTR1	3.43464	3.54326	0.0449148	0.000111645	0.000437388
MMP11	73.8111	82.8698	0.167008	0.0752839	0.120032
DERL3	4.30728	4.98844	0.211812	0.331316	0.399385
SLC7A4	3.5797	4.23702	0.243214	0.0289436	0.0543389
BCL2L13	18.2328	19.6373	0.107066	0.00139083	0.00404831
DDTL	2.52768	2.10101	-0.26673	0.00686091	0.0161128
CABIN1	39.8846	46.0447	0.207206	0.000114539	0.000447523
TBC1D10A	3.97442	3.98122	0.00246413	0.190379	0.255512
SUSD2	9.6089	13.3013	0.469125	1.75472e-08	1.41444e-07
SF3A1	60.3307	63.6516	0.0773044	0.0664449	0.108407
GGT5	13.656	31.3976	1.20112	6.49933e-22	9.25124e-20
RNF215	1.62637	1.95067	0.262312	1.10924e-07	7.84352e-07
SEC14L2	5.24993	5.46874	0.0589105	0.000927728	0.00283566
SPECC1L	8.32961	10.1884	0.290605	1.1079e-10	1.19074e-09
PPIL2	18.0078	19.3979	0.107273	0.0107804	0.02359
YPEL1	1.09741	1.67139	0.606942	1.99348e-11	2.41035e-10
SNRPD3	36.1537	38.059	0.0740929	0.130957	0.188692
PES1	41.6272	39.5507	-0.0738212	0.650836	0.694088
MAPK1	75.6604	82.4625	0.1242	0.0042057	0.0106161
PRODH	2.26561	2.41434	0.0917333	0.200005	0.265924
PPM1F	6.39036	9.03124	0.499026	4.04289e-14	7.51411e-13
CRYBB3	1.06855	1.10501	0.0483966	0.578524	0.629862
CYTH4	5.97904	8.16759	0.449998	2.55675e-06	1.42786e-05
ESS2	7.63579	8.21225	0.105001	0.000360453	0.00123936
CRYBB2P1	4.20531	4.35205	0.0494828	0.160921	0.22309
MFNG	9.87481	14.2733	0.531495	3.22873e-12	4.41975e-11
CARD10	29.1675	28.1794	-0.0497224	0.59603	0.645588
SLC25A1	141.441	126.135	-0.165234	0.018705	0.0376768
GRK3	4.906	6.54101	0.414967	9.05679e-07	5.49242e-06
PLA2G3	1.55609	1.22769	-0.341981	0.0357296	0.0648511
LGALS2	78.4312	107.236	0.451293	0.19522	0.26079
GGA1	18.0841	17.5135	-0.0462501	0.85843	0.877424
HIRA	8.54514	8.09119	-0.0787534	0.353992	0.42101
SH3BP1	7.0298	5.75656	-0.288275	0.00255705	0.0068801
LGALS1	386.567	615.187	0.670305	1.12634e-10	1.20981e-09
PIK3IP1	21.5207	30.0025	0.47936	1.24328e-07	8.71742e-07
SRRD	7.86882	9.02063	0.19708	8.03192e-06	4.07721e-05
PATZ1	23.8278	24.7135	0.0526521	0.0338259	0.062013
TRIOBP	22.0843	25.739	0.220933	2.40597e-05	0.000109441
TFIP11	12.7935	13.6701	0.0956104	0.0167667	0.0343938
GCAT	16.989	14.6705	-0.211684	0.025604	0.0490938
ANKRD54	12.3497	13.1509	0.090684	0.0566165	0.0947912
EIF3L	78.0085	82.126	0.0742073	0.057926	0.0967073
SNU13	91.2386	84.2841	-0.114383	0.0349614	0.0636482
MICALL1	26.7748	30.7953	0.201837	1.60111e-05	7.59064e-05
POLR2F	13.1493	12.1135	-0.118367	0.113265	0.167374
CCDC134	7.72592	8.12874	0.0733247	0.224262	0.291297
DEPDC5	2.16246	2.38284	0.140009	0.00935191	0.0209217
PICK1	13.9971	12.6341	-0.147806	0.00538385	0.0131027
TTC28	4.14324	8.68481	1.06774	3.86262e-21	3.88659e-19
SLC16A8	1.56842	1.80768	0.204832	0.182735	0.247192
CENPM	23.0343	19.3917	-0.248343	0.0012529	0.0036891
SEPTIN3	2.12776	2.34213	0.138485	0.0527841	0.0894361
SLC5A1	30.1203	28.1961	-0.0952405	0.523164	0.580269
KDELR3	108.567	97.0807	-0.161327	0.0683174	0.110894
CYP2D6	2.83684	2.71876	-0.0613344	0.915035	0.927269
DDX17	131.333	145.012	0.142941	0.0127843	0.027286
TCF20	31.1144	33.585	0.110234	0.110446	0.16379
CBY1	10.8131	11.6838	0.111726	0.00261386	0.00701893
TOMM22	63.8814	58.0683	-0.137646	0.0241017	0.0466629
XBP1	272.175	254.392	-0.0974814	0.0133652	0.0283154
RTCB	67.8416	65.8408	-0.0431864	0.569157	0.621518
JOSD1	49.312	49.9441	0.0183743	0.362715	0.429401
FBXO7	28.5575	29.2669	0.0353968	0.363815	0.430529
GTPBP1	28.317	30.5685	0.110379	0.0212312	0.0419164
POLDIP3	58.518	63.3123	0.113605	0.0103005	0.0226845
RAB36	5.93613	8.41981	0.504266	6.29476e-07	3.92342e-06
TIMP3	131.137	236.934	0.853411	5.82971e-15	1.24928e-13
PPP6R2	28.918	31.8641	0.13996	0.00151197	0.00436177
SBF1	45.2661	47.5012	0.0695328	0.011307	0.0245855
SUN2	26.2076	34.3735	0.391309	1.48808e-08	1.21517e-07
CYB5R3	121.175	157.226	0.375753	1.54417e-09	1.44111e-08
DNAL4	12.2242	13.0682	0.0963252	0.0574868	0.0960655
LMF2	83.0561	85.5313	0.0423666	0.049219	0.0843589
PACSIN2	51.8708	58.9266	0.183997	0.000585447	0.00189534
TTLL1	4.85269	6.41416	0.402477	4.53772e-10	4.49357e-09
AP1B1	68.2825	69.2614	0.0205344	0.352695	0.419724
HMGXB4	18.0139	17.3831	-0.0514244	0.765398	0.795051
TOM1	20.4447	21.5835	0.0781963	0.019911	0.0397222
BIK	60.5907	51.1127	-0.245415	0.080917	0.127081
HMOX1	40.8061	46.7788	0.197071	0.00276852	0.00738215
MCAT	22.4053	21.2122	-0.078946	0.155273	0.216649
THOC5	10.8802	11.8946	0.128596	0.000501517	0.00165577
MCM5	35.1111	31.9973	-0.133975	0.222678	0.289582
APOBEC3H	2.05247	2.55203	0.314287	0.00127498	0.00374598
ARSA	27.4255	30.6218	0.159041	0.0107547	0.0235455
TSPO	273.111	219.59	-0.314679	0.000171615	0.00063725
RASD2	4.49488	9.79669	1.12401	1.92827e-20	1.52073e-18
TTLL12	71.9863	64.7479	-0.152888	0.0248967	0.0479846
CBX7	6.72345	11.6282	0.790357	3.26772e-13	5.22e-12
PDGFB	18.506	24.2033	0.387211	1.39012e-08	1.14264e-07
RPL3	811.818	799.288	-0.0224401	0.810289	0.835091
ZMAT5	4.82122	5.09362	0.0792947	0.000972939	0.00295887
RBFOX2	20.191	29.375	0.54088	1.68612e-14	3.38151e-13
SYNGR1	4.09693	5.80137	0.50185	3.06177e-11	3.58806e-10
TAB1	16.9684	18.692	0.13957	0.00176881	0.0050062
MTMR3	1.57332	1.92123	0.28822	3.09037e-08	2.38668e-07
MIEF1	18.3633	18.3698	0.000510232	0.633227	0.678366
APOL4	8.83669	11.3055	0.355441	3.07055e-06	1.68736e-05
APOL1	154.569	159.146	0.0420996	0.433818	0.496749
MYH9	393.262	506.122	0.363995	4.63863e-09	4.07083e-08
SAMM50	17.9044	17.3085	-0.0488387	0.601241	0.650388
TXN2	110.759	100.1	-0.145983	0.00053696	0.00175623
FOXRED2	34.5277	34.7611	0.00972047	0.245604	0.313482
GRAP2	1.78436	2.61405	0.550879	5.27561e-06	2.76958e-05
EIF3D	154.586	144.412	-0.0982214	0.33947	0.406834
TNRC6B	10.4652	13.9362	0.413239	6.09201e-11	6.88123e-10
IFT27	3.86407	4.28642	0.149651	0.00207101	0.00573269
KIAA0930	28.5333	32.3765	0.182299	1.46223e-05	6.9852e-05
NCF4	11.3014	12.5638	0.152764	0.000160537	0.000600828
CSF2RB	12.4368	21.1257	0.764384	1.18248e-07	8.32776e-07
SLC25A17	14.7897	14.0084	-0.0783071	0.150485	0.211265
FAM118A	9.98235	11.6679	0.225094	8.4636e-05	0.000340802
KCTD17	13.6566	16.6013	0.281702	2.03789e-08	1.62179e-07
ST13	155.147	163.253	0.0734699	0.148133	0.208683
IL2RB	19.4809	23.2808	0.25708	0.0694616	0.11249
RBX1	39.2863	36.1935	-0.118298	0.0145471	0.0304507
EP300	41.2083	45.738	0.15046	0.0010232	0.00309347
L3MBTL2	13.0889	13.4506	0.0393226	0.142604	0.202508
CHADL	2.07315	2.715	0.389129	0.000120335	0.000466834
RANGAP1	53.5934	50.3115	-0.0911667	0.437253	0.50006
ZC3H7B	31.6339	36.213	0.195038	0.000596353	0.00192673
PHF5A	53.7539	52.4967	-0.0341436	0.128321	0.185642
ACO2	25.066	25.2462	0.0103335	0.457179	0.51848
POLR3H	7.19202	8.11835	0.174789	0.0027235	0.00727985
TRMU	7.20846	6.51186	-0.146621	0.0141651	0.0297902
PMM1	6.43848	6.9678	0.113982	0.0124436	0.0266563
DESI1	32.0623	31.1112	-0.0434432	0.443178	0.505417
CERK	31.5852	38.745	0.294761	0.000282531	0.000999305
BRD1	24.0261	26.4962	0.141185	0.000801095	0.00249432
ABHD4	31.8989	35.458	0.152604	0.00545342	0.013248
KHNYN	19.8751	20.9742	0.0776507	0.124495	0.181035
FKBP3	36.7211	37.4293	0.0275587	0.713807	0.74942
SDR39U1	2.31881	2.54925	0.136689	0.0155865	0.032348
CTSG	1.28876	4.92634	1.93453	3.35272e-12	4.58232e-11
GZMH	12.0624	13.2489	0.135355	0.0640142	0.105098
GZMB	28.5616	23.7581	-0.265655	0.323085	0.391296
RBM23	12.4569	13.0281	0.0646809	0.0542276	0.0914396
PRMT5	23.6325	21.4941	-0.136828	0.126966	0.183987
COCH	4.19076	3.66144	-0.194801	0.723467	0.757745
AP4S1	2.14218	2.72265	0.34593	1.23481e-07	8.66497e-07
POLE2	9.45079	8.02772	-0.235444	0.000810797	0.00252095
VCPKMT	10.1965	10.1929	-0.000513938	0.932909	0.942981
SOS2	17.2412	20.4918	0.249185	6.74638e-05	0.00027805
CDKL1	2.6819	3.20214	0.255777	0.000114539	0.000447523
NIN	6.65491	9.76006	0.552471	2.54047e-09	2.29982e-08
PYGL	11.6209	14.8848	0.357109	1.38135e-05	6.6332e-05
PSMC6	23.9047	22.0446	-0.116872	0.0117863	0.0254664
GNPNAT1	28.86	25.144	-0.198857	0.0164458	0.0338426
DDHD1	3.27931	3.87202	0.239691	0.000345836	0.00119426
CDKN3	30.5582	23.8851	-0.355452	2.946e-05	0.000131377
CNIH1	59.036	56.3918	-0.0661086	0.339048	0.40644
CGRRF1	4.46961	4.96556	0.151807	0.00088183	0.00271194
ATP6V1D	28.6789	29.2099	0.0264709	0.790322	0.817063
CCDC198	2.02897	3.07856	0.60151	1.25519e-05	6.1146e-05
PLEK2	86.9561	61.2698	-0.505111	8.07265e-07	4.94527e-06
PIGH	11.3457	11.24	-0.0135112	0.697397	0.734924
PSMA3	75.8181	65.9559	-0.20104	0.000510961	0.00168188
VTI1B	17.246	19.652	0.188415	0.000363907	0.00125025
TIMM9	38.6065	34.7279	-0.152746	0.00126022	0.00370698
GSTZ1	4.98668	4.47744	-0.155406	0.00368449	0.0094642
KIAA0586	3.35627	3.67416	0.130558	0.0211144	0.0417566
TMED8	12.162	14.0723	0.210479	0.00215363	0.00593417
SAMD15	1.09418	1.41918	0.375218	5.27248e-07	3.33251e-06
AHSA1	87.5688	80.9511	-0.113365	0.0128745	0.027435
DAAM1	9.17695	10.8841	0.246133	1.9905e-05	9.2464e-05
RIN3	12.6417	17.976	0.507882	5.22405e-10	5.13259e-09
LGMN	114.222	125.932	0.140803	0.00908294	0.0204113
SNW1	50.0015	48.938	-0.0310156	0.427966	0.491591
ITPK1	59.1559	57.9165	-0.0305478	0.589114	0.639086
PPM1A	13.1032	14.894	0.184815	0.00391648	0.00999267
SIX4	3.01698	3.41349	0.178144	0.00432898	0.0108778
GALNT16	0.748074	2.04377	1.44998	6.64451e-20	4.34075e-18
ASB2	3.87595	11.8026	1.60648	1.12077e-13	1.92378e-12
CEP128	1.86539	1.9326	0.0510704	0.209528	0.276278
ERH	137.193	123.75	-0.148785	0.00122045	0.00360393
HIF1A	109.758	124.795	0.185243	0.00395816	0.0100814
SUSD6	33.298	41.9166	0.332084	5.6234e-08	4.17888e-07
SRSF5	56.9338	57.4794	0.0137608	0.664702	0.706637
EIF5	74.3345	70.8266	-0.0697393	0.108232	0.160927
DICER1	16.8522	18.0639	0.100171	0.0661985	0.108066
ZFYVE21	5.9207	6.43716	0.120656	0.00797579	0.0183159
MTHFD1	16.9815	15.895	-0.0953924	0.148601	0.209225
TCL1A	2.0169	4.95058	1.29545	1.90687e-06	1.08712e-05
PCNX1	9.80174	13.6238	0.475023	1.83048e-09	1.68851e-08
BDKRB1	1.38781	2.33945	0.753354	5.29179e-08	3.9425e-07
GSKIP	44.4423	32.4628	-0.453145	4.94085e-05	0.000210064
VRK1	18.0119	14.9551	-0.268314	0.000151145	0.000571915
PSMC1	12.9178	12.2789	-0.0731737	0.507022	0.565158
PAPLN	4.18344	8.98421	1.1027	1.06356e-15	2.64124e-14
RPS6KA5	1.66492	2.09082	0.328611	0.000328608	0.00114265
PPP4R3A	36.5122	36.5703	0.00229452	0.691548	0.72977
PSMB5	149.169	135.138	-0.142516	0.00951207	0.0212177
YY1	45.7012	47.8141	0.0652033	0.102673	0.154234
ACIN1	42.3012	43.253	0.0321016	0.335272	0.402934
CCNB1IP1	24.913	22.2899	-0.160506	0.0430781	0.0756177
TRIP11	14.2077	15.9038	0.162699	0.00459741	0.0114546
APEX1	207.985	191.199	-0.121408	0.0804829	0.126558
EFS	3.41705	6.88218	1.01011	1.23718e-17	4.81345e-16
ARHGAP5	15.6894	17.2763	0.138999	0.0116337	0.0251803
CINP	11.5194	11.0059	-0.0657864	0.256618	0.324841
DHRS2	8.30043	7.83344	-0.0835407	0.234597	0.302076
SRP54	17.9033	16.7931	-0.0923524	0.141247	0.200923
CHD8	12.5031	14.0912	0.172504	0.00242997	0.0065929
PCK2	28.6435	26.007	-0.13931	0.184797	0.249435
PRORP	1.58567	1.69288	0.0943854	0.0122258	0.0262636
PSMA6	2.65484	2.4689	-0.104758	0.149305	0.209963
NFKBIA	140.214	166.853	0.250946	2.90313e-05	0.000129696
EMC9	11.2223	10.6657	-0.0733867	0.0965051	0.146604
PSME2	109.87	89.3492	-0.298269	0.000214898	0.000781073
BRMS1L	4.91187	5.49374	0.161517	0.00339612	0.00882839
REC8	23.0757	27.3427	0.244786	0.156976	0.218555
TM9SF1	3.34581	3.5759	0.0959513	0.0191068	0.0383186
SEC23A	25.0953	31.4012	0.323402	8.6059e-07	5.24625e-06
GMPR2	25.9839	25.8569	-0.00706566	0.747651	0.779437
PNN	58.6781	55.9629	-0.068352	0.262252	0.330753
RABGGTA	23.5221	22.2948	-0.0773079	0.0763841	0.121399
NFATC4	3.38872	7.11396	1.06991	1.82877e-18	8.7481e-17
PLTP	106.99	141.638	0.404729	8.5329e-07	5.20718e-06
PCIF1	62.7281	65.1926	0.0555975	0.120859	0.176848
GSS	27.5645	25.2573	-0.126109	0.00760933	0.017585
MMP9	48.2991	62.3469	0.368321	0.024154	0.0467487
TRPC4AP	96.7949	95.383	-0.021198	0.927609	0.938545
PYGB	205.638	225.71	0.134363	0.047467	0.0819173
ABHD12	58.0534	59.1508	0.0270188	0.982045	0.985648
PROCR	39.3016	40.1783	0.0318283	0.0376359	0.0676311
GINS1	16.6401	15.185	-0.132019	0.0739268	0.118299
NINL	6.85828	8.4772	0.305741	0.00130497	0.00382254
CD40	20.5009	24.5719	0.261317	1.72636e-05	8.14254e-05
SGK2	8.47186	7.92476	-0.0963125	0.265816	0.334237
IFT52	26.9891	28.8406	0.0957264	0.0725898	0.116564
MYBL2	122.869	103.762	-0.243842	0.0323835	0.0597062
HNF4A	70.4395	60.2637	-0.225096	0.0038752	0.00989746
SLA2	4.23814	5.35643	0.337841	0.0109361	0.0238679
NFATC2	16.7843	20.8366	0.312007	0.000131648	0.000506126
PABPC1L	14.8845	12.8928	-0.20725	0.612894	0.660504
STK4	25.5464	28.7118	0.168524	0.00243333	0.00659894
ADNP	48.1694	49.0491	0.0261115	0.536814	0.592258
PFDN4	40.9277	37.6149	-0.121774	0.36096	0.427613
DOK5	1.59832	3.55363	1.15274	9.37115e-21	8.32844e-19
CSTF1	25.7857	25.7168	-0.00385688	0.546752	0.601403
BMP7	12.1703	10.9037	-0.158552	0.656248	0.699135
RAE1	27.4402	27.0137	-0.0226019	0.113835	0.168131
TPD52L2	81.1256	82.434	0.0230822	0.52588	0.582654
DNAJC5	58.9681	61.3945	0.0581736	0.312387	0.380816
NELFCD	53.3171	46.9232	-0.184298	0.183146	0.247627
CTSZ	262.372	291.616	0.152457	0.000705523	0.00223248
PRPF6	114.791	116.87	0.0258985	0.187015	0.251672
PRELID3B	153.896	125.319	-0.296354	4.48593e-05	0.000192688
MTG2	18.5822	18.8844	0.0232734	0.171634	0.234818
PSMA7	287.267	263.768	-0.123122	0.0852113	0.132317
SLCO4A1	35.0967	28.5453	-0.298081	0.00801527	0.0183824
MRGBP	27.9813	23.9761	-0.222863	0.00835797	0.0190536
TCFL5	14.0509	15.4659	0.138422	0.0548037	0.0922777
DIDO1	24.6327	27.1999	0.143026	0.00407484	0.0103365
GID8	54.4978	52.7565	-0.0468479	0.698322	0.735633
SLC17A9	28.894	27.2428	-0.0848939	0.928271	0.939106
EEF1A2	12.9852	18.5129	0.511668	0.00354946	0.00915363
PTK6	45.1799	40.7612	-0.148487	0.0429065	0.0754451
GMEB2	18.4736	18.5691	0.00743799	0.406905	0.472076
C20orf27	76.2357	79.1189	0.0535568	0.335272	0.402934
CDC25B	94.8691	88.4462	-0.101138	0.0981879	0.148773
ISM1	3.12703	8.75565	1.48542	1.09281e-15	2.70621e-14
RNF24	16.1369	21.0879	0.386053	3.74236e-06	2.03356e-05
NDUFAF5	4.56603	4.44932	-0.0373576	0.104886	0.156873
TRIB3	34.1141	30.1715	-0.177185	0.0418051	0.0737975
RASSF2	12.403	22.2614	0.843852	3.18803e-16	8.8879e-15
SLC52A3	16.389	14.1293	-0.214032	0.0367257	0.0662812
RPS10P5	1.96835	1.81814	-0.114528	0.159309	0.221276
CDS2	12.8674	16.5148	0.360036	8.43031e-09	7.11658e-08
HM13	65.4314	62.6967	-0.0615958	0.467331	0.527498
SIRPB1	1.30162	2.07266	0.67117	8.55204e-05	0.000344284
SEC23B	72.8236	66.4149	-0.132899	0.0361294	0.0654478
FERMT1	88.2813	70.6961	-0.320477	0.00479294	0.0118607
CCM2L	1.54871	3.57724	1.20778	1.33808e-24	8.36684e-22
PLCB4	13.5712	15.2397	0.167285	0.00541158	0.0131573
MYL9	282.779	910.477	1.68695	2.36305e-17	8.51283e-16
HCK	15.1773	19.1029	0.331875	0.000190216	0.000699497
TLDC2	5.10661	4.3035	-0.246857	0.103201	0.154854
CRNKL1	25.2464	27.2363	0.109454	0.353127	0.420153
POFUT1	53.5131	55.8219	0.0609389	0.031059	0.057659
SAMHD1	32.8967	43.8702	0.415299	8.80429e-10	8.40947e-09
KIF3B	48.3512	53.2376	0.138893	0.090876	0.139603
MROH8	0.953007	1.31819	0.467995	6.77953e-09	5.80139e-08
NOP56	78.975	69.5295	-0.183771	0.00569604	0.0137497
MANBAL	72.9402	73.8012	0.0169291	0.674417	0.715054
IDH3B	88.3519	81.8366	-0.110515	0.130109	0.187733
MAPRE1	157.349	159.915	0.023341	0.408794	0.473827
JAG1	41.4537	48.0304	0.212446	0.00428378	0.0107728
CDK5RAP1	15.7044	15.0561	-0.0608294	0.380109	0.446341
SNTA1	17.4693	24.3445	0.478775	2.06564e-06	1.17077e-05
TTI1	28.26	27.6954	-0.0291157	0.650236	0.693659
E2F1	30.7658	27.8529	-0.143501	0.0776376	0.12309
RPRD1B	31.5038	32.8564	0.0606482	0.765398	0.795051
PXMP4	11.2544	12.0393	0.0972689	0.0956724	0.145566
CHMP4B	281.238	290.842	0.0484472	0.46631	0.526652
CST3	469.684	503.658	0.100756	0.00901678	0.0203121
ASIP	1.23861	1.77643	0.520259	6.20011e-05	0.000258149
ACTR5	16.107	15.6446	-0.0420265	0.520455	0.577814
AHCY	153.371	136.572	-0.167367	0.0388006	0.0693751
PPP1R16B	7.543	12.1057	0.682481	1.04997e-07	7.44852e-07
FAM83D	50.6134	86.9909	0.781344	0.000137558	0.000526072
DHX35	11.0254	11.833	0.101988	0.0988675	0.149583
DNTTIP1	79.0009	75.5673	-0.0641074	0.356595	0.423444
MAP1LC3A	50.7009	59.5826	0.232879	0.000346941	0.0011976
SYNDIG1	4.22848	7.69902	0.864536	1.81103e-14	3.59495e-13
PIGU	52.0185	48.0319	-0.115032	0.0275366	0.0521257
APMAP	116.044	120.923	0.059417	0.211197	0.277998
ZNF516	6.29058	8.52492	0.438492	4.83388e-07	3.07193e-06
ADNP2	18.8121	18.5003	-0.0241182	0.874823	0.891162
USP14	43.4014	42.5912	-0.0271848	0.934897	0.944718
VAPA	38.792	39.4713	0.0250444	0.29361	0.362571
METTL4	6.52876	6.8543	0.0702009	0.386933	0.452563
LPIN2	41.8848	44.2397	0.0789154	0.106594	0.15887
SMCHD1	20.1497	22.8659	0.182438	0.0334083	0.061318
MYOM1	2.12704	4.78901	1.17088	1.00118e-12	1.48172e-11
MYL12A	233.071	220.748	-0.0783691	0.248668	0.316677
CEP76	4.69747	4.58655	-0.0344743	0.662585	0.704771
CEP192	10.5331	10.942	0.054943	0.0769391	0.122148
RNMT	18.3656	19.9116	0.116604	0.0368761	0.0665114
SMAD7	13.5662	16.2534	0.260722	3.10812e-06	1.70586e-05
RNF125	6.39758	8.2536	0.367497	7.4412e-05	0.000303614
ANKRD12	15.169	17.9546	0.243232	2.80883e-05	0.000125901
POLI	3.35216	3.68627	0.137073	0.0172291	0.0351569
MIB1	18.4874	19.9531	0.11007	0.000246547	0.000883274
RIOK3	58.834	56.5268	-0.0577147	0.956793	0.963451
CSTF2	27.0085	25.0641	-0.107793	0.167363	0.230325
MXRA5	71.2692	106.288	0.576625	6.90192e-08	5.06449e-07
[truncated: 15,509 more rows]
