# Supplementary material for: HIGD1B, as a novel prognostic biomarker, is involved in regulating the tumor microenvironment and immune cell infiltration; its overexpression leads to poor prognosis in gastric cancer patients
Source: Front Immunol. 2024 Jul 23;15:1415148. doi: 10.3389/fimmu.2024.1415148 (PMC11300267; doi:10.3389/fimmu.2024.1415148)
Supplement: Supplementary file 5 [file Table_5.xlsx]

## Sheet: GO
ONTOLOGY	ID	Description	GeneRatio	BgRatio	pvalue	p.adjust	qvalue	geneID	Count
BP	GO:0006936	muscle contraction	56/678	351/18903	3.20758e-21	6.3945e-18	4.69616e-18	ATP1A2/PTGER3/ATP2B4/MYLK/ABCC9/TACR2/PPP1R12B/CHRNA3/GNAO1/MYL9/MYOM1/HTR2A/DMPK/COMP/ACTA2/SGCA/CRYAB/CALCA/TACR1/CASQ2/CALD1/KCNA5/CNN1/MYH11/DTNA/SCN7A/TMOD1/TPM1/MYOCD/ANK2/CACNA1C/EDNRA/KCNE4/CACNA2D1/KCNMA1/KIT/LMOD1/GUCY1A1/CACNB2/SGCD/NMUR1/DES/SCN4B/CHRM2/SYNM/GJC1/NKX2-5/SMTN/PRKG1/CACNA1H/FLNA/TPM2/PLN/RYR2/DMD/MIR145	56
BP	GO:0003012	muscle system process	64/678	455/18903	4.12753e-21	6.3945e-18	4.69616e-18	IGF1/ATP1A2/MYOC/PTGER3/ATP2B4/MYLK/ABCC9/TACR2/PPP1R12B/CHRNA3/GNAO1/MYL9/MYOM1/HTR2A/DMPK/COMP/ACTA2/SGCA/CRYAB/CALCA/TACR1/IGFBP5/RGS4/CASQ2/CALD1/KCNA5/CNN1/MYH11/DTNA/SCN7A/TMOD1/TPM1/MYOCD/ANK2/CACNA1C/AKAP6/EDNRA/KCNE4/CACNA2D1/KCNMA1/FBXO32/KIT/LMOD1/HAND2/GUCY1A1/PI16/CACNB2/SGCD/NMUR1/DES/SCN4B/CHRM2/SYNM/GJC1/NKX2-5/SMTN/PRKG1/CACNA1H/FLNA/TPM2/PLN/RYR2/DMD/MIR145	64
BP	GO:0030198	extracellular matrix organization	53/678	318/18903	5.00531e-21	6.3945e-18	4.69616e-18	GPM6B/ELN/TIE1/FBLN1/ITGA8/COL4A4/MMP2/CCDC80/CMA1/CTSG/PAPLN/FOXF1/HAS1/COMP/ECM2/SMOC2/RECK/TCF15/MYH11/ADAMTS8/CYP1B1/EMILIN1/FBLN5/ADAMTS10/DPT/HMCN1/COL8A1/PHLDB2/SFRP2/ADAMTS16/ABI3BP/ADAMTS1/MMP16/ADAMTSL3/DDR2/OLFML2B/FBLN2/PTX3/MFAP4/GREM1/TNXB/COL3A1/COL8A2/ANGPTL7/FOXC2/ADAMTSL1/FLRT2/COL14A1/MMP23B/LAMA2/ELANE/COL4A6/ITGB3	53
BP	GO:0043062	extracellular structure organization	53/678	319/18903	5.80527e-21	6.3945e-18	4.69616e-18	GPM6B/ELN/TIE1/FBLN1/ITGA8/COL4A4/MMP2/CCDC80/CMA1/CTSG/PAPLN/FOXF1/HAS1/COMP/ECM2/SMOC2/RECK/TCF15/MYH11/ADAMTS8/CYP1B1/EMILIN1/FBLN5/ADAMTS10/DPT/HMCN1/COL8A1/PHLDB2/SFRP2/ADAMTS16/ABI3BP/ADAMTS1/MMP16/ADAMTSL3/DDR2/OLFML2B/FBLN2/PTX3/MFAP4/GREM1/TNXB/COL3A1/COL8A2/ANGPTL7/FOXC2/ADAMTSL1/FLRT2/COL14A1/MMP23B/LAMA2/ELANE/COL4A6/ITGB3	53
BP	GO:0045229	external encapsulating structure organization	53/678	321/18903	7.79463e-21	6.86862e-18	5.04435e-18	GPM6B/ELN/TIE1/FBLN1/ITGA8/COL4A4/MMP2/CCDC80/CMA1/CTSG/PAPLN/FOXF1/HAS1/COMP/ECM2/SMOC2/RECK/TCF15/MYH11/ADAMTS8/CYP1B1/EMILIN1/FBLN5/ADAMTS10/DPT/HMCN1/COL8A1/PHLDB2/SFRP2/ADAMTS16/ABI3BP/ADAMTS1/MMP16/ADAMTSL3/DDR2/OLFML2B/FBLN2/PTX3/MFAP4/GREM1/TNXB/COL3A1/COL8A2/ANGPTL7/FOXC2/ADAMTSL1/FLRT2/COL14A1/MMP23B/LAMA2/ELANE/COL4A6/ITGB3	53
BP	GO:0042692	muscle cell differentiation	55/678	409/18903	2.20735e-17	1.62093e-14	1.19042e-14	IGF1/CDON/FGFR2/FGF10/SPEG/ACTN2/ITGA8/ASB2/NFATC4/MYL9/FOXF1/DMPK/COMP/CNTNAP1/RBM24/BVES/PDGFRB/IGFBP5/SMYD1/RGS4/POPDC2/LDB3/FLNC/SYNE1/MYH11/FHOD3/APLNR/TMOD1/TPM1/MYOCD/SYPL2/ANK2/ZEB1/AKAP6/EDNRA/PGM5/JAM2/KIT/CSRP1/ACTC1/PLPP7/LMOD1/PI16/CFL2/AVPR1A/RBPMS2/GREM1/SGCD/NKX2-5/NEB/TMEM119/CACNA1H/LAMA2/DMD/MIR145	55
BP	GO:0060537	muscle tissue development	54/678	422/18903	3.88706e-16	2.44663e-13	1.79682e-13	SOX8/IGF1/ELN/CDON/MYLK/FGFR2/ACTN2/ITGA8/KCNK2/ASB2/MEOX2/CNTNAP1/HLF/GLI1/RBM24/BVES/PDGFRB/IGFBP5/SMYD1/RGS4/TCF21/TNN/POPDC2/MYH11/FHOD3/ITGA7/FGF2/TPM1/MYOCD/TENM4/JPH2/AKAP6/EDNRA/PGM5/CSRP1/ACTC1/HEYL/PI16/CFL2/GREM1/COL3A1/ZFPM2/SGCD/S1PR1/HEG1/FOXC2/GJC1/NKX2-5/NEB/SVIL/PLN/RYR2/DMD/MIR145	54
BP	GO:0007517	muscle organ development	48/678	348/18903	9.49419e-16	5.22893e-13	3.84015e-13	SOX8/IGF1/FHL1/ELN/CDON/MYLK/FGFR2/SPEG/EVC/ASB2/MEOX2/CNTNAP1/SGCA/HLF/CRYAB/RBM24/BVES/SMYD1/TCF21/POPDC2/TCF15/ITGA7/TPM1/MYOCD/TAGLN/JPH2/MKX/EDNRA/ACTC1/COL6A3/HEYL/CFL2/COL3A1/ZFPM2/SGCD/S1PR1/HEG1/DES/FOXC2/NKX2-5/NEB/SMTN/CACNA1H/LAMA2/SVIL/RYR2/DMD/MIR145	48
BP	GO:0001655	urogenital system development	47/678	360/18903	1.59403e-14	7.80365e-12	5.73104e-12	SOX8/CRLF1/WWTR1/TNC/FGFR2/FGF10/GLI2/ITGA8/COL4A4/MMP2/FOXF1/SFRP1/TMEM59L/GLI3/ACTA2/ZBTB16/TNS2/GLI1/PDGFRB/TCF21/TEK/BICC1/SERPINF1/WNT2B/EPHA7/FGF2/MYOCD/AGTR1/SLIT2/ADAMTS16/EDNRA/GFRA1/ADAMTS1/HEYL/SOX17/RET/FBN1/DCHS1/GREM1/AR/SIX2/PYGO1/CYP7B1/FOXC2/ADIPOQ/KANK2/ITGB3	47
BP	GO:0001503	ossification	50/678	429/18903	2.01466e-13	8.87658e-11	6.51901e-11	SOX8/IGF1/WWTR1/HGF/MYOC/TNC/GPM6B/CHRDL2/FGFR2/FERMT2/GLI2/MMP2/CHRD/CHRDL1/SFRP1/COMP/GLI3/ASPN/ZBTB16/CALCA/GLI1/MGP/TACR1/IGFBP5/TGFB3/TNN/OMD/KL/FGF2/CDH11/SFRP2/BMP3/MMP16/PTH1R/DDR2/CLEC3B/HAND2/DCHS1/GREM1/ROR2/MN1/SIX2/S1PR1/FOXC2/PENK/TMEM119/PRKD1/SLC24A3/TWIST2/GDF10	50
BP	GO:1903522	regulation of blood circulation	38/678	263/18903	2.2963e-13	9.19773e-11	6.75486e-11	ATP1A2/ATP2B4/ABCC9/MMP2/HTR2A/DMPK/CALCA/BVES/TACR1/RGS4/SLC8A2/CASQ2/POPDC2/ATP1B2/KCNA5/TPM1/AGTR1/TRPC1/ANK2/CACNA1C/EDNRA/KCNE4/CACNA2D1/CACNB2/AVPR1A/CYSLTR1/HSPB7/KCNH6/DES/SCN4B/CHRM2/GJC1/NKX2-5/CACNA1H/FLNA/PLN/RYR2/DMD	38
BP	GO:0072001	renal system development	42/678	318/18903	2.79423e-13	1.02595e-10	7.53462e-11	SOX8/CRLF1/WWTR1/FGFR2/FGF10/GLI2/ITGA8/COL4A4/FOXF1/SFRP1/TMEM59L/GLI3/ACTA2/ZBTB16/TNS2/PDGFRB/TCF21/TEK/BICC1/SERPINF1/WNT2B/EPHA7/FGF2/MYOCD/AGTR1/SLIT2/ADAMTS16/EDNRA/GFRA1/ADAMTS1/HEYL/SOX17/RET/FBN1/DCHS1/GREM1/SIX2/PYGO1/FOXC2/ADIPOQ/KANK2/ITGB3	42
BP	GO:0003018	vascular process in circulatory system	38/678	270/18903	5.30933e-13	1.79945e-10	1.32153e-10	SLC7A2/ATP1A2/ATP2B4/ABCC9/FERMT2/TACR2/MMP2/HTR2A/COMP/ACTA2/CALCA/NPR3/TACR1/LEPR/SLC8A2/TEK/ATP1B2/KCNA5/CRP/CD36/AGTR1/SLIT2/KCNMB1/EDNRA/KCNMA1/GUCY1A1/VSTM4/AVPR1A/NPR1/AZU1/PDE3A/CYSLTR1/FOXC2/SLC2A4/CLDN5/SLC24A3/PRKG1/PDE2A	38
BP	GO:0033002	muscle cell proliferation	36/678	247/18903	7.61524e-13	2.32381e-10	1.70662e-10	IGF1/HGF/ELN/FGFR2/KCNK2/MMP2/VIPR2/OGN/GLI1/NPR3/PDGFRB/TACR1/IGFBP5/TGFB3/CNN1/THBS1/FGF2/TPM1/MYOCD/VIP/TENM4/ADAMTS1/DDR2/RBPMS2/NPR1/ZFPM2/S1PR1/FOXC2/ADIPOQ/NKX2-5/PRKG1/APOD/ELANE/TAFA5/ITGB3/MIR145	36
BP	GO:0019932	second-messenger-mediated signaling	41/678	314/18903	7.91131e-13	2.32381e-10	1.70662e-10	SELE/IGF1/ATP1A2/ATP2B4/GUCY1B1/IRAG1/RASD2/NFATC4/DMPK/CAP2/SLC8A2/CASQ2/PTGFR/APLNR/CD36/THBS1/ADCYAP1/AGTR1/ANK2/CACNA1C/AKAP6/GIP/GUCY1A1/ADCY1/AVPR1A/TMEM100/CX3CR1/NPR1/SGCD/PDE7B/NMUR1/AZU1/RCAN2/PDE3A/XCR1/SELP/PRKG1/PDE2A/PLN/RYR2/DMD	41
BP	GO:0008016	regulation of heart contraction	33/678	214/18903	1.41812e-12	3.90513e-10	2.86795e-10	ATP1A2/ATP2B4/ABCC9/DMPK/CALCA/BVES/RGS4/SLC8A2/CASQ2/POPDC2/ATP1B2/KCNA5/TPM1/TRPC1/ANK2/CACNA1C/EDNRA/KCNE4/CACNA2D1/CACNB2/AVPR1A/HSPB7/KCNH6/DES/SCN4B/CHRM2/GJC1/NKX2-5/CACNA1H/FLNA/PLN/RYR2/DMD	33
BP	GO:0001822	kidney development	40/678	309/18903	2.0036e-12	5.19286e-10	3.81366e-10	SOX8/CRLF1/WWTR1/FGFR2/FGF10/GLI2/ITGA8/COL4A4/SFRP1/TMEM59L/GLI3/ACTA2/ZBTB16/TNS2/PDGFRB/TCF21/TEK/BICC1/SERPINF1/WNT2B/EPHA7/FGF2/AGTR1/SLIT2/ADAMTS16/EDNRA/GFRA1/ADAMTS1/HEYL/SOX17/RET/FBN1/DCHS1/GREM1/SIX2/PYGO1/FOXC2/ADIPOQ/KANK2/ITGB3	40
BP	GO:0060485	mesenchyme development	40/678	313/18903	3.03295e-12	7.42399e-10	5.45222e-10	MEOX1/SOX8/SEMA3G/IGF1/WWTR1/HGF/EPHA3/FGFR2/FGF10/FERMT2/FGFR1/FOXF1/SFRP1/ACTA2/RBM24/PDGFRB/TCF21/TGFB3/TCF15/APLNR/TGFB1I1/PHLDB2/SFRP2/EDNRA/ACTC1/FRZB/ACTG2/HEYL/HAND2/RET/TMEM100/DCHS1/GREM1/ZFPM2/SIX2/BNC2/FOXC2/NKX2-5/FLNA/DACT3	40
BP	GO:0003015	heart process	36/678	261/18903	4.0145e-12	9.30942e-10	6.83689e-10	WWTR1/ATP1A2/ATP2B4/ABCC9/DMPK/CALCA/BVES/RGS4/SLC8A2/CASQ2/POPDC2/ATP1B2/KCNA5/TPM1/TRPC1/ANK2/CACNA1C/EDNRA/KCNE4/CACNA2D1/ACTC1/CACNB2/AVPR1A/SGCD/HSPB7/KCNH6/DES/SCN4B/CHRM2/GJC1/NKX2-5/CACNA1H/FLNA/PLN/RYR2/DMD	36
BP	GO:0060047	heart contraction	35/678	250/18903	5.20062e-12	1.10467e-09	8.11277e-10	ATP1A2/ATP2B4/ABCC9/DMPK/CALCA/BVES/RGS4/SLC8A2/CASQ2/POPDC2/ATP1B2/KCNA5/TPM1/TRPC1/ANK2/CACNA1C/EDNRA/KCNE4/CACNA2D1/ACTC1/CACNB2/AVPR1A/SGCD/HSPB7/KCNH6/DES/SCN4B/CHRM2/GJC1/NKX2-5/CACNA1H/FLNA/PLN/RYR2/DMD	35
BP	GO:0048660	regulation of smooth muscle cell proliferation	29/678	175/18903	5.26512e-12	1.10467e-09	8.11277e-10	IGF1/ELN/FGFR2/MMP2/VIPR2/OGN/NPR3/PDGFRB/TACR1/IGFBP5/TGFB3/CNN1/THBS1/FGF2/TPM1/MYOCD/VIP/ADAMTS1/DDR2/RBPMS2/NPR1/S1PR1/ADIPOQ/PRKG1/APOD/ELANE/TAFA5/ITGB3/MIR145	29
BP	GO:0055123	digestive system development	26/678	143/18903	7.61557e-12	1.52519e-09	1.12011e-09	FGFR2/FGF10/GLI2/FOXF1/SFRP1/GLI3/NKX3-2/GLI1/TCF21/TGFB3/NKX2-3/NPY/PYY/BARX1/MYOCD/SFRP2/KIT/GIP/SOX17/RET/CLMP/DCHS1/RBPMS2/COL3A1/SIX2/PERCC1	26
BP	GO:0055001	muscle cell development	30/678	191/18903	9.25422e-12	1.72334e-09	1.26563e-09	IGF1/ACTN2/ASB2/NFATC4/MYL9/COMP/CNTNAP1/BVES/PDGFRB/RGS4/LDB3/FLNC/MYH11/FHOD3/TMOD1/TPM1/SYPL2/ANK2/AKAP6/EDNRA/PGM5/CSRP1/ACTC1/LMOD1/PI16/CFL2/SGCD/NKX2-5/NEB/DMD	30
BP	GO:0048659	smooth muscle cell proliferation	29/678	179/18903	9.38722e-12	1.72334e-09	1.26563e-09	IGF1/ELN/FGFR2/MMP2/VIPR2/OGN/NPR3/PDGFRB/TACR1/IGFBP5/TGFB3/CNN1/THBS1/FGF2/TPM1/MYOCD/VIP/ADAMTS1/DDR2/RBPMS2/NPR1/S1PR1/ADIPOQ/PRKG1/APOD/ELANE/TAFA5/ITGB3/MIR145	29
BP	GO:0006939	smooth muscle contraction	23/678	113/18903	1.10498e-11	1.94742e-09	1.4302e-09	ATP1A2/PTGER3/ATP2B4/MYLK/TACR2/CHRNA3/HTR2A/COMP/ACTA2/CALCA/TACR1/CNN1/MYH11/MYOCD/EDNRA/KCNMA1/KIT/GUCY1A1/NMUR1/CHRM2/SMTN/PRKG1/MIR145	23
BP	GO:0042391	regulation of membrane potential	47/678	431/18903	1.17767e-11	1.9957e-09	1.46565e-09	DCN/ATP1A2/FHL1/MYOC/SEZ6/ACTN2/CHRNA3/KCNK2/TCL1A/DMPK/GRIK5/CNTNAP1/GLRB/BVES/TACR1/RGS4/SLC8A2/CNR1/CASQ2/POPDC2/ATP1B2/KCNA5/CD36/KCNH3/SCN7A/ANK2/CACNA1C/AKAP6/KCNE4/CACNA2D1/KCNMA1/CACNB2/KCNK3/KCNH6/CNIH2/SCN4B/UCN3/GJC1/RGS7BP/CNR2/NLGN3/CACNA1H/FLNA/PLN/RYR2/DMD/INSYN1	47
BP	GO:0035637	multicellular organismal signaling	28/678	170/18903	1.42781e-11	2.32998e-09	1.71115e-09	ATP1A2/ATP2B4/ABCC9/CNTNAP1/SLC8A2/CASQ2/ATP1B2/KCNA5/SCN7A/TRPC1/ANK2/CACNA1C/KCNE4/CACNA2D1/NFASC/CARTPT/CACNB2/JAM3/AVPR1A/S1PR1/KCNH6/SCN4B/GJC1/NKX2-5/CACNA1H/FLNA/PLN/RYR2	28
BP	GO:0051146	striated muscle cell differentiation	37/678	293/18903	2.86675e-11	4.51104e-09	3.31293e-09	IGF1/CDON/ACTN2/ASB2/MYL9/DMPK/CNTNAP1/RBM24/BVES/PDGFRB/IGFBP5/SMYD1/RGS4/POPDC2/LDB3/FLNC/MYH11/FHOD3/TMOD1/TPM1/MYOCD/AKAP6/PGM5/JAM2/CSRP1/ACTC1/PLPP7/LMOD1/PI16/CFL2/AVPR1A/GREM1/SGCD/NKX2-5/NEB/TMEM119/CACNA1H	37
BP	GO:0031589	cell-substrate adhesion	42/678	369/18903	3.87571e-11	5.88841e-09	4.32448e-09	MYOC/EPHA3/GPM6B/LIMS2/FERMT2/ACTN2/FBLN1/ITGA8/CCDC80/SORBS1/MADCAM1/FOXF1/CORO2B/SFRP1/ECM2/BVES/TEK/TNN/NPY/ATP1B2/LYVE1/CD36/ITGA7/THBS1/EMILIN1/FBLN5/ITGA9/COL8A1/PHLDB2/ABI3BP/ITGA5/FBLN2/JAM3/GREM1/FAM107A/TNXB/COL3A1/APOD/FLNA/ITGBL1/STON1/ITGB3	42
BP	GO:0048565	digestive tract development	24/678	132/18903	4.8807e-11	7.16812e-09	5.26431e-09	FGFR2/FGF10/GLI2/FOXF1/SFRP1/GLI3/NKX3-2/GLI1/TCF21/TGFB3/NKX2-3/NPY/PYY/MYOCD/SFRP2/KIT/SOX17/RET/CLMP/DCHS1/RBPMS2/COL3A1/SIX2/PERCC1	24
BP	GO:0061564	axon development	49/678	490/18903	9.45813e-11	1.34427e-08	9.87243e-09	SEMA3G/NRXN3/TNC/EPHA3/NGFR/NTN1/FGFR2/GLI2/MMP2/CRTAC1/GLI3/CXCL12/CNTNAP1/PLPPR4/CNR1/TNN/PALLD/MAP1B/TSPAN2/NGF/EPHA7/TUBB2B/CDH11/CNTN4/BOC/SLIT2/NCAM1/DIXDC1/EDNRA/NEXN/NFASC/ADCY1/RET/MAP1A/ISLR2/NPTX1/MAP6/GAP43/RGMA/NDN/SLIT3/FLRT2/RTN4RL2/APOD/NLGN3/LAMA2/FLNA/PLXNA4/ARHGEF25	49
BP	GO:0050804	modulation of chemical synaptic transmission	46/678	448/18903	1.50919e-10	2.07796e-08	1.52607e-08	PRKAR2B/ATP1A2/LZTS1/TACR2/SCGN/CHRNA3/NFATC4/CHRDL1/HTR2A/RETN/DMPK/GRIK5/BCHE/TACR1/PLCL1/RGS4/PLPPR4/SLC8A2/CNR1/TSHZ3/MAP1B/SYT11/SYT4/NGF/TUBB2B/CDH11/CNTN4/KIT/GIP/ADCY1/NLGN4Y/CACNB2/PRKCB/MAP1A/FAM107A/CX3CR1/ROR2/NPTX1/CNIH2/CHRM2/ADIPOQ/SORCS2/CNR2/NLGN3/LAMA2/NPTXR	46
BP	GO:0099177	regulation of trans-synaptic signaling	46/678	449/18903	1.62562e-10	2.17045e-08	1.59399e-08	PRKAR2B/ATP1A2/LZTS1/TACR2/SCGN/CHRNA3/NFATC4/CHRDL1/HTR2A/RETN/DMPK/GRIK5/BCHE/TACR1/PLCL1/RGS4/PLPPR4/SLC8A2/CNR1/TSHZ3/MAP1B/SYT11/SYT4/NGF/TUBB2B/CDH11/CNTN4/KIT/GIP/ADCY1/NLGN4Y/CACNB2/PRKCB/MAP1A/FAM107A/CX3CR1/ROR2/NPTX1/CNIH2/CHRM2/ADIPOQ/SORCS2/CNR2/NLGN3/LAMA2/NPTXR	46
BP	GO:0090257	regulation of muscle system process	33/678	256/18903	1.98072e-10	2.56678e-08	1.88506e-08	IGF1/ATP1A2/ATP2B4/TACR2/PPP1R12B/CHRNA3/MYL9/DMPK/SGCA/CALCA/TACR1/IGFBP5/RGS4/CASQ2/CNN1/TPM1/MYOCD/ANK2/CACNA1C/AKAP6/KCNMA1/FBXO32/KIT/HAND2/GUCY1A1/PI16/CHRM2/NKX2-5/PRKG1/PLN/RYR2/DMD/MIR145	33
BP	GO:0032970	regulation of actin filament-based process	43/678	406/18903	2.30146e-10	2.89721e-08	2.12773e-08	ATP1A2/MYOC/EPHA3/GPM6B/ELN/FERMT2/ACTN2/CORO2B/SFRP1/CXCL12/ACTA2/PDGFRB/TACR1/RGS4/TGFB3/TEK/FHOD3/AVIL/TMOD1/TPM1/PHLDB2/SLIT2/ANK2/DAAM2/DIXDC1/CACNA1C/CDC42EP3/LMOD1/CFL2/JAM3/FAM107A/S1PR1/SYNPO/CCL11/SYNPO2/NEB/KIRREL1/FLNA/SVIL/PLN/RYR2/ARHGEF15/ITGB3	43
BP	GO:0061337	cardiac conduction	20/678	101/18903	4.11958e-10	5.04191e-08	3.7028e-08	ATP1A2/ATP2B4/ABCC9/SLC8A2/CASQ2/ATP1B2/KCNA5/TRPC1/ANK2/CACNA1C/KCNE4/CACNA2D1/CACNB2/KCNH6/SCN4B/GJC1/NKX2-5/FLNA/PLN/RYR2	20
BP	GO:0090287	regulation of cellular response to growth factor stimulus	38/678	338/18903	4.80568e-10	5.72265e-08	4.20274e-08	DCN/ADGRA2/LTBP1/CHRDL2/ATP2B4/NGFR/FGF10/FGFR1/ITGA8/CHRD/DOK5/CHRDL1/ZNF423/SFRP1/SFRP4/ASPN/SMOC2/TGFB3/THBS1/EMILIN1/FGF2/TGFB1I1/MYOCD/SLIT2/SFRP2/ZEB1/ITGA5/FSTL1/FBN1/PRKCB/RBPMS2/GREM1/ZEB2/MMRN2/GREM2/RGMA/PEG10/ITGB3	38
BP	GO:0007160	cell-matrix adhesion	31/678	238/18903	5.43548e-10	6.30204e-08	4.62825e-08	MYOC/EPHA3/GPM6B/FERMT2/ACTN2/ITGA8/SORBS1/MADCAM1/CORO2B/SFRP1/ECM2/TEK/TNN/LYVE1/CD36/ITGA7/THBS1/EMILIN1/FBLN5/ITGA9/PHLDB2/ITGA5/JAM3/GREM1/FAM107A/TNXB/COL3A1/APOD/ITGBL1/STON1/ITGB3	31
BP	GO:1901342	regulation of vasculature development	39/678	355/18903	5.57829e-10	6.30204e-08	4.62825e-08	HSPB6/DCN/HGF/ADGRA2/ATP2B4/TIE1/CMA1/ISM1/SFRP1/SMOC2/THBS4/AKT3/TEK/TNN/RECK/PTGIS/RHOJ/SERPINF1/APLNR/THBS1/CYP1B1/EMILIN1/FGF2/SFRP2/ADAMTS1/ITGA5/PRKCB/GREM1/CX3CR1/NPR1/ANGPTL7/CCL11/CYSLTR1/FOXC2/CLDN5/PRKD1/TAFA5/ITGB3/MIR145	39
BP	GO:0048738	cardiac muscle tissue development	31/678	241/18903	7.43617e-10	8.19095e-08	6.01547e-08	IGF1/FGFR2/ACTN2/KCNK2/ASB2/GLI1/BVES/PDGFRB/RGS4/MYH11/FHOD3/FGF2/TPM1/MYOCD/TENM4/JPH2/AKAP6/EDNRA/ACTC1/PI16/GREM1/ZFPM2/SGCD/S1PR1/HEG1/FOXC2/GJC1/NKX2-5/NEB/PLN/RYR2	31
BP	GO:0014706	striated muscle tissue development	32/678	257/18903	9.0777e-10	9.75521e-08	7.16428e-08	IGF1/FGFR2/ACTN2/KCNK2/ASB2/GLI1/BVES/PDGFRB/RGS4/MYH11/FHOD3/FGF2/TPM1/MYOCD/TENM4/JPH2/AKAP6/EDNRA/PGM5/ACTC1/PI16/GREM1/ZFPM2/SGCD/S1PR1/HEG1/FOXC2/GJC1/NKX2-5/NEB/PLN/RYR2	32
BP	GO:0007611	learning or memory	33/678	273/18903	1.06964e-09	1.10437e-07	8.11054e-08	PRKAR2B/ATP1A2/NRXN3/TACR2/ITGA8/KCNK2/NFATC4/HTR2A/NRXN2/BCHE/TACR1/SLC8A2/CNR1/PDE1B/GRPR/C1QL1/PPP1R1B/SERPINF1/SYT11/SYT4/NGF/VIP/KIT/GIP/ITGA5/ADCY1/NLGN4Y/MAP1A/CX3CR1/CCL11/SLC2A4/CLDN5/NLGN3	33
BP	GO:0048546	digestive tract morphogenesis	14/678	49/18903	1.0778e-09	1.10437e-07	8.11054e-08	FGFR2/FGF10/GLI2/FOXF1/SFRP1/GLI3/GLI1/TCF21/NKX2-3/SFRP2/SOX17/RBPMS2/SIX2/PERCC1	14
BP	GO:0031032	actomyosin structure organization	28/678	204/18903	1.12515e-09	1.12668e-07	8.27442e-08	MYOC/ELN/FERMT2/ACTN2/SORBS1/MYL9/CORO2B/SFRP1/PDGFRB/TACR1/TGFB3/LDB3/FLNC/CNN1/MYH11/FHOD3/TMOD1/TPM1/PHLDB2/PGM5/CSRP1/ACTC1/LMOD1/CFL2/S1PR1/NKX2-5/NEB/ARHGEF15	28
BP	GO:0045765	regulation of angiogenesis	38/678	349/18903	1.20054e-09	1.17546e-07	8.63265e-08	HSPB6/DCN/HGF/ADGRA2/ATP2B4/TIE1/CMA1/ISM1/SFRP1/SMOC2/THBS4/AKT3/TEK/TNN/RECK/PTGIS/RHOJ/SERPINF1/APLNR/THBS1/CYP1B1/EMILIN1/FGF2/SFRP2/ADAMTS1/ITGA5/PRKCB/GREM1/CX3CR1/NPR1/CCL11/CYSLTR1/FOXC2/CLDN5/PRKD1/TAFA5/ITGB3/MIR145	38
BP	GO:0010927	cellular component assembly involved in morphogenesis	21/678	119/18903	1.39795e-09	1.339e-07	9.83367e-08	ACTN2/MYL9/CNTNAP1/PDGFRB/LDB3/FLNC/CCDC136/MYH11/FHOD3/TMOD1/TPM1/PHLDB2/ANK2/TENM4/PGM5/CSRP1/ACTC1/LMOD1/CFL2/NKX2-5/NEB	21
BP	GO:0007188	adenylate cyclase-modulating G protein-coupled receptor signaling pathway	31/678	248/18903	1.5128e-09	1.41817e-07	1.04151e-07	PTGER3/ATP2B4/GLP2R/GNAO1/PALM/VIPR2/CALCA/ADGRD1/NPR3/GCG/CNR1/PTGFR/GNAL/ADCYAP1/VIP/EDNRA/GIP/PTH1R/PTGER1/NPY1R/ADCY1/S1PR1/ADCY5/UCN3/CHRM2/PDE2A/CNR2/FLNA/PLN/S1PR3/ITGB3	31
BP	GO:0030239	myofibril assembly	16/678	68/18903	1.62782e-09	1.4942e-07	1.09735e-07	ACTN2/MYL9/PDGFRB/LDB3/FLNC/MYH11/FHOD3/TMOD1/TPM1/PGM5/CSRP1/ACTC1/LMOD1/CFL2/NKX2-5/NEB	16
BP	GO:0055002	striated muscle cell development	16/678	69/18903	2.04962e-09	1.84298e-07	1.3535e-07	ACTN2/MYL9/PDGFRB/LDB3/FLNC/MYH11/FHOD3/TMOD1/TPM1/PGM5/CSRP1/ACTC1/LMOD1/CFL2/NKX2-5/NEB	16
BP	GO:0016055	Wnt signaling pathway	44/678	456/18903	2.68658e-09	2.36741e-07	1.73864e-07	WWTR1/ADGRA2/MYOC/FGFR2/FGF10/FERMT2/NFATC4/SFRP1/SFRP4/GLI3/CPE/GLI1/TNN/RECK/BICC1/BARX1/WNT2B/FGF2/PRICKLE1/TGFB1I1/IGFBP4/WNT9A/RBMS3/SFRP2/DAAM2/RSPO3/DIXDC1/EDNRA/FRZB/PRICKLE2/SOX17/AMOTL1/GREM1/ROR2/RSPO1/ZEB2/PYGO1/HIC1/SHISA3/NKX2-5/DACT3/APCDD1L/TRABD2B/MIR145	44
BP	GO:0198738	cell-cell signaling by wnt	44/678	458/18903	3.07371e-09	2.65544e-07	1.95017e-07	WWTR1/ADGRA2/MYOC/FGFR2/FGF10/FERMT2/NFATC4/SFRP1/SFRP4/GLI3/CPE/GLI1/TNN/RECK/BICC1/BARX1/WNT2B/FGF2/PRICKLE1/TGFB1I1/IGFBP4/WNT9A/RBMS3/SFRP2/DAAM2/RSPO3/DIXDC1/EDNRA/FRZB/PRICKLE2/SOX17/AMOTL1/GREM1/ROR2/RSPO1/ZEB2/PYGO1/HIC1/SHISA3/NKX2-5/DACT3/APCDD1L/TRABD2B/MIR145	44
BP	GO:0061138	morphogenesis of a branching epithelium	26/678	188/18903	3.75745e-09	3.18372e-07	2.33814e-07	SOX8/HGF/TIE1/FGFR2/FGF10/GLI2/NFATC4/FOXF1/SFRP1/TMEM59L/GLI3/TCF21/WNT2B/FGF2/FGF7/SLIT2/SFRP2/ADAMTS16/RSPO3/EDNRA/DCHS1/GREM1/AR/SIX2/CCL11/FOXC2	26
BP	GO:0034329	cell junction assembly	42/678	430/18903	4.34351e-09	3.61085e-07	2.65182e-07	CLDN11/MYOC/EPHA3/GPM6B/NTN1/CDH19/FERMT2/ACTN2/SORBS1/CORO2B/SFRP1/MPDZ/CNTNAP1/NRXN2/TEK/MAP1B/APLNR/EPHA7/THBS1/CDH11/PHLDB2/ANK2/LGI2/ITGA5/NLGN4Y/JAM3/DCHS1/GREM1/FAM107A/NPTX1/GAP43/NEGR1/LRRN3/HEG1/GPBAR1/GJC1/CLDN5/FLRT2/APOD/NLGN3/STON1/ITGB3	42
BP	GO:0001763	morphogenesis of a branching structure	27/678	203/18903	4.48115e-09	3.65628e-07	2.68519e-07	SOX8/HGF/TIE1/FGFR2/FGF10/GLI2/NFATC4/FOXF1/SFRP1/TMEM59L/GLI3/TCF21/WNT2B/EPHA7/FGF2/FGF7/SLIT2/SFRP2/ADAMTS16/RSPO3/EDNRA/DCHS1/GREM1/AR/SIX2/CCL11/FOXC2	27
BP	GO:0055074	calcium ion homeostasis	34/678	309/18903	6.92541e-09	5.54788e-07	4.0744e-07	ATP1A2/ATP2B4/SCGN/HTR2A/DMPK/CXCL12/CALCA/SLC8A2/CASQ2/TRPC4/KL/APLNR/FGF2/SYPL2/TRPC1/ANK2/JPH2/CACNA1C/AKAP6/EDNRA/PTH1R/PRKCB/SGCD/CCL11/CCL19/XCR1/PRKD1/SLC24A3/FLNA/ELANE/PLN/RYR2/DMD/ITGB3	34
BP	GO:0019935	cyclic-nucleotide-mediated signaling	17/678	86/18903	8.7111e-09	6.85377e-07	5.03344e-07	GUCY1B1/IRAG1/RASD2/CAP2/APLNR/CD36/THBS1/ADCYAP1/AKAP6/GIP/GUCY1A1/ADCY1/NPR1/PDE7B/PDE3A/PRKG1/PDE2A	17
BP	GO:0050890	cognition	34/678	314/18903	1.04114e-08	8.0478e-07	5.91035e-07	PRKAR2B/ATP1A2/NRXN3/TACR2/ITGA8/KCNK2/NFATC4/HTR2A/NRXN2/BCHE/TACR1/SLC8A2/CNR1/PDE1B/GRPR/C1QL1/PPP1R1B/SERPINF1/SYT11/SYT4/NGF/VIP/KIT/GIP/ITGA5/ADCY1/NLGN4Y/MAP1A/FAM107A/CX3CR1/CCL11/SLC2A4/CLDN5/NLGN3	34
BP	GO:0006874	cellular calcium ion homeostasis	32/678	284/18903	1.08641e-08	8.25296e-07	6.06102e-07	ATP1A2/ATP2B4/SCGN/HTR2A/DMPK/CXCL12/CALCA/SLC8A2/CASQ2/TRPC4/APLNR/FGF2/SYPL2/TRPC1/ANK2/JPH2/CACNA1C/AKAP6/EDNRA/PTH1R/PRKCB/CCL11/CCL19/XCR1/PRKD1/SLC24A3/FLNA/ELANE/PLN/RYR2/DMD/ITGB3	32
BP	GO:0001508	action potential	22/678	146/18903	1.21069e-08	8.89048e-07	6.52921e-07	ATP1A2/CNTNAP1/TACR1/SLC8A2/CNR1/KCNA5/CD36/SCN7A/ANK2/CACNA1C/AKAP6/KCNE4/CACNA2D1/CACNB2/KCNH6/SCN4B/GJC1/CNR2/CACNA1H/FLNA/RYR2/DMD	22
BP	GO:0072073	kidney epithelium development	22/678	146/18903	1.21069e-08	8.89048e-07	6.52921e-07	SOX8/CRLF1/WWTR1/FGFR2/SFRP1/TMEM59L/GLI3/TCF21/WNT2B/EPHA7/FGF2/SLIT2/ADAMTS16/EDNRA/HEYL/RET/DCHS1/GREM1/SIX2/FOXC2/ADIPOQ/KANK2	22
BP	GO:0032956	regulation of actin cytoskeleton organization	37/678	365/18903	1.38261e-08	9.98649e-07	7.33413e-07	MYOC/EPHA3/GPM6B/ELN/FERMT2/ACTN2/CORO2B/SFRP1/CXCL12/PDGFRB/TACR1/RGS4/TGFB3/TEK/FHOD3/AVIL/TMOD1/TPM1/PHLDB2/SLIT2/DAAM2/DIXDC1/CDC42EP3/LMOD1/CFL2/JAM3/FAM107A/S1PR1/SYNPO/CCL11/SYNPO2/NEB/KIRREL1/FLNA/SVIL/ARHGEF15/ITGB3	37
BP	GO:0003007	heart morphogenesis	30/678	258/18903	1.52056e-08	1.08058e-06	7.93583e-07	ELN/FGFR2/ASB2/CCM2L/FOXF1/CPE/TEK/APLNR/TPM1/SLIT2/SFRP2/EDNRA/ADAMTS1/ACTC1/HEYL/HAND2/NPY1R/SOX17/TMEM100/DCHS1/ZFPM2/S1PR1/HEG1/FOXC2/NKX2-5/CLDN5/SLIT3/FLRT2/FLNA/RYR2	30
BP	GO:0006937	regulation of muscle contraction	24/678	174/18903	1.57533e-08	1.09352e-06	8.0309e-07	ATP1A2/TACR2/PPP1R12B/CHRNA3/MYL9/DMPK/CALCA/TACR1/CASQ2/CNN1/TPM1/MYOCD/ANK2/CACNA1C/KCNMA1/KIT/GUCY1A1/CHRM2/NKX2-5/PRKG1/PLN/RYR2/DMD/MIR145	24
BP	GO:0060562	epithelial tube morphogenesis	35/678	335/18903	1.58841e-08	1.09352e-06	8.0309e-07	SOX8/NTN1/TIE1/FGFR2/FGF10/GLI2/ASB2/NFATC4/FOXF1/SFRP1/TMEM59L/GLI3/TCF21/WNT2B/APLNR/EPHA7/FGF2/PRICKLE1/SLIT2/SFRP2/ADAMTS16/EDNRA/HAND2/SOX17/RET/DCHS1/GREM1/AR/SIX2/CCL11/MMRN2/FOXC2/RGMA/NKX2-5/RYR2	35
BP	GO:0001823	mesonephros development	18/678	102/18903	2.08914e-08	1.41612e-06	1.04e-06	SOX8/CRLF1/FGFR2/FGF10/SFRP1/TMEM59L/GLI3/ZBTB16/TCF21/WNT2B/FGF2/SLIT2/ADAMTS16/RET/DCHS1/GREM1/SIX2/FOXC2	18
BP	GO:0008217	regulation of blood pressure	25/678	191/18903	2.31638e-08	1.54636e-06	1.13565e-06	ATP1A2/ABCC9/CMA1/CTSG/CORO2B/ACTA2/CALCA/NPR3/TACR1/CNR1/NPY/KL/EMILIN1/TPM1/AGTR1/ADAMTS16/EDNRA/CPA3/GUCY1A1/NPY1R/CARTPT/AVPR1A/AR/NPR1/ADIPOQ	25
BP	GO:0010959	regulation of metal ion transport	40/678	423/18903	2.52277e-08	1.659e-06	1.21838e-06	ATP1A2/FHL1/ATP2B4/MYLK/ABCC9/ACTN2/REM1/HTR2A/DMPK/CXCL12/PDGFRB/KCNIP3/GCG/RGS4/CASQ2/ATP1B2/KCNA5/GRP/APLNR/FXYD6/TRPC1/ANK2/KCNMB1/VIP/JPH2/CACNA1C/AKAP6/KCNE4/CACNA2D1/GEM/CACNB2/KCNK3/SCN4B/NKX2-5/PRKD1/FLNA/PLN/RYR2/DMD/ITGB3	40
BP	GO:0035265	organ growth	24/678	180/18903	3.07654e-08	1.99342e-06	1.46398e-06	IGF1/FGFR2/FGF10/EVC/KCNK2/COMP/GLI1/PDGFRB/LEPR/RGS4/FGF2/FGF7/MAEL/TENM4/AKAP6/DDR2/PI16/AR/ZFPM2/S1PR1/BNC2/HEG1/FOXC2/NKX2-5	24
BP	GO:0007044	cell-substrate junction assembly	17/678	95/18903	4.15404e-08	2.65257e-06	1.94806e-06	MYOC/EPHA3/GPM6B/FERMT2/ACTN2/SORBS1/CORO2B/SFRP1/TEK/THBS1/PHLDB2/ITGA5/GREM1/FAM107A/APOD/STON1/ITGB3	17
BP	GO:0002027	regulation of heart rate	18/678	107/18903	4.52565e-08	2.84413e-06	2.08874e-06	BVES/RGS4/CASQ2/POPDC2/KCNA5/TPM1/ANK2/CACNA1C/EDNRA/KCNE4/CACNA2D1/CACNB2/AVPR1A/KCNH6/SCN4B/PLN/RYR2/DMD	18
BP	GO:0048662	negative regulation of smooth muscle cell proliferation	15/678	74/18903	4.58314e-08	2.84413e-06	2.08874e-06	VIPR2/OGN/NPR3/IGFBP5/TGFB3/CNN1/TPM1/MYOCD/VIP/NPR1/ADIPOQ/PRKG1/APOD/TAFA5/MIR145	15
BP	GO:0048754	branching morphogenesis of an epithelial tube	22/678	157/18903	4.67151e-08	2.8587e-06	2.09945e-06	SOX8/TIE1/FGFR2/FGF10/GLI2/NFATC4/FOXF1/TMEM59L/GLI3/TCF21/WNT2B/FGF2/SLIT2/SFRP2/ADAMTS16/EDNRA/DCHS1/GREM1/AR/SIX2/CCL11/FOXC2	22
BP	GO:0035051	cardiocyte differentiation	22/678	159/18903	5.88862e-08	3.55415e-06	2.61018e-06	IGF1/ACTN2/ASB2/BVES/PDGFRB/RGS4/MYH11/FHOD3/PRICKLE1/MYOCD/TENM4/AKAP6/EDNRA/ACTC1/HAND2/PI16/SOX17/GREM1/SGCD/NKX2-5/NEB/MIR145	22
BP	GO:0045766	positive regulation of angiogenesis	24/678	187/18903	6.46386e-08	3.79013e-06	2.78349e-06	HSPB6/HGF/TIE1/CMA1/SMOC2/AKT3/TEK/TNN/PTGIS/APLNR/THBS1/CYP1B1/EMILIN1/FGF2/SFRP2/ITGA5/PRKCB/GREM1/CX3CR1/CCL11/CYSLTR1/FOXC2/PRKD1/ITGB3	24
BP	GO:1904018	positive regulation of vasculature development	24/678	187/18903	6.46386e-08	3.79013e-06	2.78349e-06	HSPB6/HGF/TIE1/CMA1/SMOC2/AKT3/TEK/TNN/PTGIS/APLNR/THBS1/CYP1B1/EMILIN1/FGF2/SFRP2/ITGA5/PRKCB/GREM1/CX3CR1/CCL11/CYSLTR1/FOXC2/PRKD1/ITGB3	24
BP	GO:0007409	axonogenesis	40/678	438/18903	6.54582e-08	3.79013e-06	2.78349e-06	SEMA3G/NRXN3/EPHA3/NGFR/NTN1/FGFR2/GLI2/GLI3/CXCL12/CNTNAP1/PLPPR4/TNN/PALLD/MAP1B/NGF/EPHA7/TUBB2B/CDH11/CNTN4/BOC/SLIT2/NCAM1/DIXDC1/EDNRA/NEXN/NFASC/ADCY1/RET/MAP1A/ISLR2/NPTX1/MAP6/GAP43/NDN/SLIT3/FLRT2/NLGN3/LAMA2/PLXNA4/ARHGEF25	40
BP	GO:0035296	regulation of tube diameter	21/678	147/18903	6.70971e-08	3.79013e-06	2.78349e-06	ATP1A2/MMP2/HTR2A/COMP/ACTA2/CALCA/NPR3/TACR1/KCNA5/CRP/AGTR1/KCNMB1/EDNRA/KCNMA1/GUCY1A1/VSTM4/AVPR1A/NPR1/CYSLTR1/FOXC2/PRKG1	21
BP	GO:0097746	blood vessel diameter maintenance	21/678	147/18903	6.70971e-08	3.79013e-06	2.78349e-06	ATP1A2/MMP2/HTR2A/COMP/ACTA2/CALCA/NPR3/TACR1/KCNA5/CRP/AGTR1/KCNMB1/EDNRA/KCNMA1/GUCY1A1/VSTM4/AVPR1A/NPR1/CYSLTR1/FOXC2/PRKG1	21
BP	GO:0035150	regulation of tube size	21/678	148/18903	7.56067e-08	4.21675e-06	3.0968e-06	ATP1A2/MMP2/HTR2A/COMP/ACTA2/CALCA/NPR3/TACR1/KCNA5/CRP/AGTR1/KCNMB1/EDNRA/KCNMA1/GUCY1A1/VSTM4/AVPR1A/NPR1/CYSLTR1/FOXC2/PRKG1	21
BP	GO:0060070	canonical Wnt signaling pathway	32/678	310/18903	8.70655e-08	4.79513e-06	3.52157e-06	WWTR1/ADGRA2/FGFR2/FGF10/SFRP1/SFRP4/GLI3/GLI1/TNN/RECK/BICC1/WNT2B/FGF2/PRICKLE1/IGFBP4/WNT9A/RBMS3/SFRP2/DAAM2/RSPO3/DIXDC1/EDNRA/FRZB/SOX17/GREM1/RSPO1/ZEB2/PYGO1/SHISA3/NKX2-5/DACT3/MIR145	32
BP	GO:0007204	positive regulation of cytosolic calcium ion concentration	25/678	205/18903	9.51677e-08	5.17665e-06	3.80176e-06	TAC1/PTGER3/HTR2A/CALCA/TACR1/CNR1/PTGFR/CD36/ADCYAP1/AGTR1/JPH2/CACNA1C/EDNRA/CACNA2D1/PTGER1/CACNB2/AVPR1A/CX3CR1/S1PR1/ADCY5/CYSLTR1/XCR1/RYR2/GPR20/S1PR3	25
BP	GO:0150115	cell-substrate junction organization	17/678	101/18903	1.05987e-07	5.69484e-06	4.18232e-06	MYOC/EPHA3/GPM6B/FERMT2/ACTN2/SORBS1/CORO2B/SFRP1/TEK/THBS1/PHLDB2/ITGA5/GREM1/FAM107A/APOD/STON1/ITGB3	17
BP	GO:0050673	epithelial cell proliferation	42/678	481/18903	1.07405e-07	5.70153e-06	4.18723e-06	IGF1/HGF/PTPRN/NGFR/TIE1/FGFR2/FGF10/LIMS2/FGFR1/SFRP1/FGL1/CXCL12/GLI1/THBS4/TACR1/IGFBP5/AKT3/NKX2-3/TEK/SERPINF1/APLNR/THBS1/FGF2/FGF7/IGFBP4/COL8A1/AGTR1/SFRP2/VIP/ZEB1/KIT/VSTM4/AR/COL8A2/REG3A/CCL11/CYP7B1/MMRN2/GPBAR1/NKX2-5/PRKD1/ITGB3	42
BP	GO:0003231	cardiac ventricle development	19/678	126/18903	1.17832e-07	6.17721e-06	4.53658e-06	FGFR2/KCNK2/FOXF1/CPE/APLNR/TPM1/MYOCD/SLIT2/SFRP2/EDNRA/HEYL/HAND2/ZFPM2/HEG1/FOXC2/NKX2-5/SLIT3/PDE2A/RYR2	19
BP	GO:0010810	regulation of cell-substrate adhesion	26/678	222/18903	1.19928e-07	6.17721e-06	4.53658e-06	MYOC/EPHA3/GPM6B/LIMS2/FERMT2/FBLN1/CCDC80/FOXF1/CORO2B/SFRP1/ECM2/TEK/NPY/CD36/THBS1/EMILIN1/COL8A1/PHLDB2/ABI3BP/ITGA5/FBLN2/GREM1/FAM107A/APOD/FLNA/ITGB3	26
BP	GO:0072006	nephron development	21/678	152/18903	1.20572e-07	6.17721e-06	4.53658e-06	SOX8/WWTR1/COL4A4/TMEM59L/GLI3/ACTA2/PDGFRB/TCF21/TEK/WNT2B/FGF2/ADAMTS16/EDNRA/HEYL/RET/DCHS1/GREM1/SIX2/FOXC2/ADIPOQ/ITGB3	21
BP	GO:0019722	calcium-mediated signaling	25/678	208/18903	1.26543e-07	6.4086e-06	4.70651e-06	SELE/IGF1/ATP1A2/ATP2B4/NFATC4/DMPK/SLC8A2/CASQ2/PTGFR/AGTR1/ANK2/CACNA1C/AKAP6/AVPR1A/TMEM100/CX3CR1/SGCD/NMUR1/AZU1/RCAN2/XCR1/SELP/PLN/RYR2/DMD	25
BP	GO:0003205	cardiac chamber development	22/678	167/18903	1.42987e-07	7.15909e-06	5.25767e-06	FGFR2/KCNK2/FOXF1/CPE/TEK/APLNR/TPM1/MYOCD/SLIT2/ANK2/SFRP2/EDNRA/ADAMTS1/HEYL/HAND2/ZFPM2/HEG1/FOXC2/NKX2-5/SLIT3/PDE2A/RYR2	22
BP	GO:2000146	negative regulation of cell motility	36/678	383/18903	1.47412e-07	7.29774e-06	5.3595e-06	DCN/ATP2B4/NGFR/TIE1/FBLN1/CHRD/SFRP1/HAS1/MEOX2/CXCL12/DPYSL3/IGFBP5/TNN/RECK/ATP1B2/SERPINF1/THBS1/CYP1B1/EMILIN1/FGF2/TPM1/MYOCD/PHLDB2/SLIT2/SFRP2/GREM1/CX3CR1/COL3A1/MMRN2/PODN/ADIPOQ/CLDN5/PRKG1/APOD/TAFA5/MIR145	36
BP	GO:0045667	regulation of osteoblast differentiation	20/678	141/18903	1.54909e-07	7.58368e-06	5.56949e-06	IGF1/WWTR1/HGF/FGFR2/FERMT2/CHRD/SFRP1/GLI3/GLI1/IGFBP5/TNN/FGF2/SFRP2/DDR2/HAND2/GREM1/TMEM119/PRKD1/TWIST2/GDF10	20
BP	GO:0070252	actin-mediated cell contraction	17/678	104/18903	1.64728e-07	7.91263e-06	5.81107e-06	ATP1A2/ABCC9/ACTA2/KCNA5/TPM1/ANK2/CACNA1C/KCNE4/CACNA2D1/ACTC1/CACNB2/SGCD/SCN4B/GJC1/FLNA/PLN/RYR2	17
BP	GO:0030336	negative regulation of cell migration	35/678	368/18903	1.65221e-07	7.91263e-06	5.81107e-06	DCN/ATP2B4/NGFR/TIE1/CHRD/SFRP1/HAS1/MEOX2/CXCL12/DPYSL3/IGFBP5/TNN/RECK/ATP1B2/SERPINF1/THBS1/CYP1B1/EMILIN1/FGF2/TPM1/MYOCD/PHLDB2/SLIT2/SFRP2/GREM1/CX3CR1/COL3A1/MMRN2/PODN/ADIPOQ/CLDN5/PRKG1/APOD/TAFA5/MIR145	35
BP	GO:0040013	negative regulation of locomotion	38/678	419/18903	1.67385e-07	7.9301e-06	5.82391e-06	SEMA3G/DCN/ATP2B4/NGFR/TIE1/FBLN1/CHRD/SFRP1/HAS1/MEOX2/CXCL12/DPYSL3/IGFBP5/TNN/RECK/ATP1B2/SERPINF1/THBS1/CYP1B1/EMILIN1/FGF2/TPM1/MYOCD/PHLDB2/SLIT2/SFRP2/GREM1/CX3CR1/COL3A1/MMRN2/PODN/ADIPOQ/CLDN5/PRKG1/APOD/ELANE/TAFA5/MIR145	38
BP	GO:0030111	regulation of Wnt signaling pathway	33/678	336/18903	1.7742e-07	8.2513e-06	6.0598e-06	WWTR1/ADGRA2/FGFR2/FGF10/NFATC4/SFRP1/SFRP4/GLI3/GLI1/TNN/RECK/BICC1/BARX1/FGF2/PRICKLE1/IGFBP4/RBMS3/SFRP2/DAAM2/RSPO3/DIXDC1/FRZB/SOX17/GREM1/RSPO1/ZEB2/HIC1/SHISA3/NKX2-5/DACT3/APCDD1L/TRABD2B/MIR145	33
BP	GO:0006875	cellular metal ion homeostasis	38/678	420/18903	1.7791e-07	8.2513e-06	6.0598e-06	ATP1A2/ATP2B4/CYBRD1/SCGN/SLC22A17/HTR2A/DMPK/CXCL12/CALCA/SLC8A2/CASQ2/ATP1B2/TRPC4/APLNR/FGF2/SYPL2/TRPC1/ANK2/JPH2/CACNA1C/AKAP6/EDNRA/KCNMA1/PTH1R/PRKCB/SCARA5/PRND/CCL11/CCL19/XCR1/PRKD1/SLC24A3/FLNA/ELANE/PLN/RYR2/DMD/ITGB3	38
BP	GO:0001667	ameboidal-type cell migration	42/678	492/18903	1.99618e-07	9.16163e-06	6.72835e-06	SOX8/SEMA3G/DCN/ADGRA2/ATP2B4/FGF10/FGFR1/TNS1/SYDE1/HAS1/MEOX2/ACTA2/SMOC2/TACR1/AKT3/TEK/RHOJ/SERPINF1/THBS1/CYP1B1/FGF2/FGF7/SLIT2/DAAM2/EDNRA/KIT/DDR2/FSTL1/HAND2/SOX17/VSTM4/RET/AMOTL1/GREM1/ZEB2/MMRN2/CLEC14A/FOXC2/PRKD1/KANK2/ITGB3/MIR145	42
BP	GO:0072503	cellular divalent inorganic cation homeostasis	32/678	323/18903	2.23735e-07	1.0113e-05	7.42705e-06	ATP1A2/ATP2B4/SCGN/HTR2A/DMPK/CXCL12/CALCA/SLC8A2/CASQ2/TRPC4/APLNR/FGF2/SYPL2/TRPC1/ANK2/JPH2/CACNA1C/AKAP6/EDNRA/PTH1R/PRKCB/CCL11/CCL19/XCR1/PRKD1/SLC24A3/FLNA/ELANE/PLN/RYR2/DMD/ITGB3	32
BP	GO:0072507	divalent inorganic cation homeostasis	34/678	356/18903	2.24938e-07	1.0113e-05	7.42705e-06	ATP1A2/ATP2B4/SCGN/HTR2A/DMPK/CXCL12/CALCA/SLC8A2/CASQ2/TRPC4/KL/APLNR/FGF2/SYPL2/TRPC1/ANK2/JPH2/CACNA1C/AKAP6/EDNRA/PTH1R/PRKCB/SGCD/CCL11/CCL19/XCR1/PRKD1/SLC24A3/FLNA/ELANE/PLN/RYR2/DMD/ITGB3	34
BP	GO:0007178	transmembrane receptor protein serine/threonine kinase signaling pathway	36/678	390/18903	2.30393e-07	1.02536e-05	7.53032e-06	WWTR1/LTBP1/CHRDL2/FGF10/FERMT2/ITGA8/CHRD/CHRDL1/ZNF423/SFRP1/COMP/SFRP4/ASPN/TGFB3/SMAD9/LRRC32/THBS1/EMILIN1/CILP/TGFB1I1/MYOCD/SFRP2/ZEB1/BMP3/FSTL1/FBN1/TMEM100/RBPMS2/GREM1/COL3A1/ZEB2/GREM2/RGMA/CLDN5/PEG10/GDF10	36
BP	GO:0001649	osteoblast differentiation	27/678	246/18903	2.6068e-07	1.14856e-05	8.43505e-06	SOX8/IGF1/WWTR1/HGF/MYOC/TNC/FGFR2/FERMT2/GLI2/CHRD/SFRP1/GLI3/GLI1/IGFBP5/TNN/FGF2/SFRP2/BMP3/PTH1R/DDR2/HAND2/GREM1/PENK/TMEM119/PRKD1/TWIST2/GDF10	27
BP	GO:0090288	negative regulation of cellular response to growth factor stimulus	18/678	120/18903	2.74293e-07	1.19657e-05	8.78766e-06	DCN/ADGRA2/CHRDL2/ATP2B4/NGFR/CHRD/CHRDL1/SFRP1/THBS1/EMILIN1/FGF2/SLIT2/SFRP2/FBN1/RBPMS2/GREM1/MMRN2/GREM2	18
BP	GO:0030178	negative regulation of Wnt signaling pathway	22/678	174/18903	2.96321e-07	1.27999e-05	9.40033e-06	WWTR1/NFATC4/SFRP1/SFRP4/GLI3/GLI1/TNN/BICC1/BARX1/PRICKLE1/IGFBP4/RBMS3/SFRP2/FRZB/SOX17/GREM1/HIC1/SHISA3/NKX2-5/DACT3/APCDD1L/TRABD2B	22
BP	GO:0048041	focal adhesion assembly	15/678	85/18903	3.13498e-07	1.32818e-05	9.75419e-06	MYOC/EPHA3/GPM6B/FERMT2/ACTN2/SORBS1/CORO2B/SFRP1/TEK/THBS1/PHLDB2/GREM1/FAM107A/APOD/STON1	15
BP	GO:0060348	bone development	26/678	233/18903	3.13505e-07	1.32818e-05	9.75419e-06	IGF1/MYOC/FGFR2/EVC/COMP/SFRP4/GLI3/OGN/ZBTB16/RAB23/GHR/PAPPA2/LEPR/TGFB3/TNN/LRRC17/MMP16/KIT/DDR2/FBN1/DCHS1/GREM1/COL3A1/BNC2/TMEM119/FLNA	26
BP	GO:0001657	ureteric bud development	16/678	97/18903	3.3391e-07	1.40115e-05	1.02901e-05	SOX8/CRLF1/FGFR2/SFRP1/TMEM59L/GLI3/TCF21/WNT2B/FGF2/SLIT2/ADAMTS16/RET/DCHS1/GREM1/SIX2/FOXC2	16
BP	GO:0007218	neuropeptide signaling pathway	17/678	110/18903	3.78848e-07	1.5747e-05	1.15647e-05	TAC1/CPE/GLRB/CALCA/NPY/GRPR/PYY/GRP/ADCYAP1/NPY1R/CARTPT/ECEL1/NMUR1/CYSLTR1/PENK/NXPH3/SORCS2	17
BP	GO:0072163	mesonephric epithelium development	16/678	98/18903	3.85992e-07	1.5747e-05	1.15647e-05	SOX8/CRLF1/FGFR2/SFRP1/TMEM59L/GLI3/TCF21/WNT2B/FGF2/SLIT2/ADAMTS16/RET/DCHS1/GREM1/SIX2/FOXC2	16
BP	GO:0072164	mesonephric tubule development	16/678	98/18903	3.85992e-07	1.5747e-05	1.15647e-05	SOX8/CRLF1/FGFR2/SFRP1/TMEM59L/GLI3/TCF21/WNT2B/FGF2/SLIT2/ADAMTS16/RET/DCHS1/GREM1/SIX2/FOXC2	16
BP	GO:0022612	gland morphogenesis	18/678	123/18903	4.00525e-07	1.619e-05	1.18901e-05	HGF/TNC/NTN1/FGFR2/FGF10/LIMS2/MMP2/SFRP1/FGL1/GLI3/GLI1/IGFBP5/TGFB3/NKX2-3/FGF7/AR/CCL11/CYP7B1	18
BP	GO:0048762	mesenchymal cell differentiation	27/678	252/18903	4.23247e-07	1.69365e-05	1.24382e-05	SOX8/SEMA3G/IGF1/WWTR1/HGF/EPHA3/FGFR2/FGF10/FERMT2/FGFR1/SFRP1/TCF21/TGFB3/TGFB1I1/PHLDB2/SFRP2/EDNRA/FRZB/HEYL/HAND2/RET/TMEM100/GREM1/SIX2/FOXC2/FLNA/DACT3	27
BP	GO:0006940	regulation of smooth muscle contraction	13/678	65/18903	4.2668e-07	1.69365e-05	1.24382e-05	ATP1A2/TACR2/CHRNA3/CALCA/TACR1/CNN1/MYOCD/KCNMA1/KIT/GUCY1A1/CHRM2/PRKG1/MIR145	13
BP	GO:0010518	positive regulation of phospholipase activity	12/678	55/18903	4.38436e-07	1.72478e-05	1.26669e-05	SELE/FGFR2/FGFR1/HTR2A/PDGFRB/PLA2G5/FGF2/AGTR1/EDNRA/KIT/AVPR1A/NMUR1	12
BP	GO:0086003	cardiac muscle cell contraction	14/678	76/18903	4.4799e-07	1.74676e-05	1.28283e-05	ATP1A2/ABCC9/KCNA5/ANK2/CACNA1C/KCNE4/CACNA2D1/CACNB2/SGCD/SCN4B/GJC1/FLNA/PLN/RYR2	14
BP	GO:0051209	release of sequestered calcium ion into cytosol	18/678	124/18903	4.53131e-07	1.75131e-05	1.28617e-05	ATP1A2/HTR2A/CASQ2/APLNR/FGF2/TRPC1/ANK2/JPH2/CACNA1C/AKAP6/CCL19/XCR1/PRKD1/FLNA/PLN/RYR2/DMD/ITGB3	18
BP	GO:1902903	regulation of supramolecular fiber organization	35/678	384/18903	4.58133e-07	1.75525e-05	1.28906e-05	MYOC/ELN/FERMT2/ACTN2/CORO2B/SFRP1/STMN2/CLIP3/CXCL12/CRYAB/TACR1/RGS4/TGFB3/MAP1B/FHOD3/AVIL/TMOD1/EMILIN1/TPM1/PHLDB2/SLIT2/DAAM2/CDC42EP3/LMOD1/CFL2/MAP1A/TNXB/S1PR1/SYNPO/CCL11/SYNPO2/KIRREL1/FLNA/SVIL/ARHGEF15	35
BP	GO:0086019	cell-cell signaling involved in cardiac conduction	10/678	37/18903	4.77721e-07	1.81452e-05	1.33259e-05	CASQ2/KCNA5/ANK2/CACNA1C/CACNA2D1/CACNB2/SCN4B/GJC1/FLNA/RYR2	10
BP	GO:0048771	tissue remodeling	22/678	179/18903	4.8637e-07	1.83158e-05	1.34512e-05	TIE1/FGF10/MMP2/SFRP1/CALCA/THBS4/IGFBP5/LEPR/TGFB3/RSPO3/EDNRA/PTH1R/DDR2/HAND2/CARTPT/GREM1/S1PR1/CSPG4/FOXC2/TMEM119/FLNA/ITGB3	22
BP	GO:0051283	negative regulation of sequestering of calcium ion	18/678	125/18903	5.11951e-07	1.91157e-05	1.40387e-05	ATP1A2/HTR2A/CASQ2/APLNR/FGF2/TRPC1/ANK2/JPH2/CACNA1C/AKAP6/CCL19/XCR1/PRKD1/FLNA/PLN/RYR2/DMD/ITGB3	18
BP	GO:0016049	cell growth	41/678	493/18903	5.55662e-07	2.05735e-05	1.51093e-05	SEMA3G/IGF1/FHL1/TNC/NTN1/RASGRP2/SFRP1/CXCL12/CRYAB/IGFBP5/PAPPA2/RGS4/PTCH2/TNN/MAP1B/SYT4/NGF/RERG/EPHA7/FBLN5/MYOCD/IGFBP4/AGTR1/SLIT2/SFRP2/AKAP6/EDNRA/FRZB/IGFBP7/PI16/SOX17/AVPR1A/GREM1/ISLR2/FAM107A/NPR1/NDN/SLIT3/NLGN3/DACT3/PLXNA4	41
BP	GO:0001558	regulation of cell growth	37/678	422/18903	5.60622e-07	2.05842e-05	1.51171e-05	SEMA3G/IGF1/FHL1/TNC/NTN1/RASGRP2/SFRP1/CXCL12/CRYAB/IGFBP5/PAPPA2/RGS4/PTCH2/MAP1B/SYT4/NGF/RERG/EPHA7/FBLN5/MYOCD/IGFBP4/AGTR1/SLIT2/SFRP2/AKAP6/FRZB/IGFBP7/PI16/SOX17/AVPR1A/GREM1/ISLR2/FAM107A/NPR1/SLIT3/DACT3/PLXNA4	37
BP	GO:0003206	cardiac chamber morphogenesis	18/678	126/18903	5.77638e-07	2.10336e-05	1.54472e-05	FGFR2/FOXF1/CPE/TEK/APLNR/TPM1/SLIT2/SFRP2/EDNRA/ADAMTS1/HEYL/HAND2/ZFPM2/HEG1/FOXC2/NKX2-5/SLIT3/RYR2	18
BP	GO:0043266	regulation of potassium ion transport	17/678	114/18903	6.38449e-07	2.30091e-05	1.6898e-05	FHL1/ABCC9/ACTN2/HTR2A/KCNIP3/RGS4/CASQ2/ATP1B2/KCNA5/GRP/ANK2/KCNMB1/VIP/AKAP6/KCNE4/KCNK3/FLNA	17
BP	GO:0042060	wound healing	38/678	442/18903	6.42332e-07	2.30091e-05	1.6898e-05	IGF1/MYLK/FGFR2/FGF10/FERMT2/MCAM/FBLN1/CTSG/MYL9/COMP/TFPI2/GLI3/ACTA2/SMOC2/PDGFRB/TGFB3/F13A1/SYT11/CD36/BLK/THBS1/EMILIN1/FGF2/MMRN1/TPM1/PHLDB2/CSRP1/ITGA5/DDR2/COL3A1/REG3A/SELP/FOXC2/F8/PRKG1/FLNA/TAFA5/ITGB3	38
BP	GO:0051282	regulation of sequestering of calcium ion	18/678	127/18903	6.509e-07	2.31279e-05	1.69853e-05	ATP1A2/HTR2A/CASQ2/APLNR/FGF2/TRPC1/ANK2/JPH2/CACNA1C/AKAP6/CCL19/XCR1/PRKD1/FLNA/PLN/RYR2/DMD/ITGB3	18
BP	GO:0061448	connective tissue development	28/678	274/18903	6.83091e-07	2.40776e-05	1.76827e-05	SOX8/CHRDL2/EVC/COMP/GLI3/OGN/ACTA2/NKX3-2/ZBTB16/MGP/GHR/PDGFRB/EFEMP1/WNT2B/FGF2/WNT9A/SFRP2/ZEB1/BMP3/PTH1R/FRZB/HAND2/GREM1/COL3A1/SIX2/FOXC2/EBF2/ITGB3	28
BP	GO:0007568	aging	21/678	169/18903	7.34816e-07	2.56137e-05	1.88109e-05	MPO/MMP2/HTR2A/RETN/COMP/CRYAB/CALCA/PDGFRB/IGFBP5/CNR1/TGFB3/NPY/SERPINF1/KL/FGF2/KCNMB1/EDNRA/GFRA1/AVPR1A/PENK/APOD	21
BP	GO:0060193	positive regulation of lipase activity	13/678	68/18903	7.38299e-07	2.56137e-05	1.88109e-05	SELE/FGFR2/FGFR1/HTR2A/PDGFRB/PLA2G5/FGF2/AGTR1/EDNRA/KIT/AVPR1A/NMUR1/GPIHBP1	13
BP	GO:0060828	regulation of canonical Wnt signaling pathway	27/678	260/18903	7.86673e-07	2.70788e-05	1.98868e-05	WWTR1/ADGRA2/FGFR2/FGF10/SFRP1/SFRP4/GLI3/GLI1/TNN/RECK/BICC1/FGF2/PRICKLE1/IGFBP4/RBMS3/SFRP2/DAAM2/RSPO3/FRZB/SOX17/GREM1/RSPO1/ZEB2/SHISA3/NKX2-5/DACT3/MIR145	27
BP	GO:0048251	elastic fiber assembly	6/678	11/18903	8.24919e-07	2.81751e-05	2.0692e-05	MYH11/EMILIN1/FBLN5/MFAP4/TNXB/COL3A1	6
BP	GO:0048644	muscle organ morphogenesis	14/678	80/18903	8.61192e-07	2.91878e-05	2.14357e-05	MYLK/FGFR2/TCF15/TPM1/EDNRA/ACTC1/COL3A1/ZFPM2/S1PR1/HEG1/FOXC2/NKX2-5/RYR2/MIR145	14
BP	GO:0007189	adenylate cyclase-activating G protein-coupled receptor signaling pathway	20/678	157/18903	9.03668e-07	3.03936e-05	2.23212e-05	PTGER3/ATP2B4/CALCA/ADGRD1/GCG/CNR1/PTGFR/GNAL/ADCYAP1/VIP/GIP/PTH1R/PTGER1/ADCY1/S1PR1/ADCY5/UCN3/CNR2/PLN/S1PR3	20
BP	GO:0110053	regulation of actin filament organization	28/678	278/18903	9.14738e-07	3.05329e-05	2.24235e-05	MYOC/ELN/FERMT2/ACTN2/CORO2B/SFRP1/CXCL12/TACR1/RGS4/TGFB3/FHOD3/AVIL/TMOD1/TPM1/PHLDB2/SLIT2/DAAM2/CDC42EP3/LMOD1/CFL2/S1PR1/SYNPO/CCL11/SYNPO2/KIRREL1/FLNA/SVIL/ARHGEF15	28
BP	GO:0033688	regulation of osteoblast proliferation	9/678	31/18903	9.24696e-07	3.06332e-05	2.24972e-05	SOX8/FGFR2/SFRP1/NPR3/TNN/GREM1/MN1/TMEM119/ITGB3	9
BP	GO:0007200	phospholipase C-activating G protein-coupled receptor signaling pathway	16/678	105/18903	1.01003e-06	3.32104e-05	2.43899e-05	PTGER3/ACTN2/HTR2A/CALCA/NPR3/TACR1/GRPR/GRP/AGTR1/VIP/PTH1R/CX3CR1/S1PR1/NMUR1/CHRM2/GPR20	16
BP	GO:0051208	sequestering of calcium ion	18/678	131/18903	1.03623e-06	3.38194e-05	2.48372e-05	ATP1A2/HTR2A/CASQ2/APLNR/FGF2/TRPC1/ANK2/JPH2/CACNA1C/AKAP6/CCL19/XCR1/PRKD1/FLNA/PLN/RYR2/DMD/ITGB3	18
BP	GO:0048557	embryonic digestive tract morphogenesis	7/678	17/18903	1.05188e-06	3.40435e-05	2.50017e-05	FGFR2/FGF10/FOXF1/GLI3/TCF21/RBPMS2/SIX2	7
BP	GO:0050900	leukocyte migration	35/678	398/18903	1.05855e-06	3.40435e-05	2.50017e-05	SELE/MMP2/MADCAM1/CTSG/ASB2/CXCL12/CALCA/THBS4/TACR1/NKX2-3/LYVE1/ITGA7/THBS1/EMILIN1/CH25H/ITGA9/SLIT2/JAM2/KIT/RET/JAM3/GREM1/CX3CR1/ROR2/S1PR1/CCL11/AZU1/CCL19/CYP7B1/SELP/CNR2/APOD/PRTN3/ELANE/ITGB3	35
BP	GO:0007015	actin filament organization	38/678	454/18903	1.2381e-06	3.92676e-05	2.88383e-05	GAS7/MYOC/ELN/FERMT2/ACTN2/SORBS1/EFS/CORO2B/SFRP1/CXCL12/DPYSL3/TACR1/RGS4/TGFB3/CALD1/FHOD3/AVIL/TMOD1/TPM1/HMCN1/PHLDB2/SLIT2/DAAM2/ACTC1/CDC42EP3/LMOD1/CFL2/FAM107A/S1PR1/SYNPO/CCL11/SYNPO2/NEB/KIRREL1/FLNA/SVIL/TPM2/ARHGEF15	38
BP	GO:0003208	cardiac ventricle morphogenesis	13/678	71/18903	1.23881e-06	3.92676e-05	2.88383e-05	FGFR2/FOXF1/CPE/TPM1/SFRP2/EDNRA/HEYL/HAND2/ZFPM2/HEG1/FOXC2/NKX2-5/RYR2	13
BP	GO:0060840	artery development	16/678	107/18903	1.30871e-06	4.11869e-05	3.02478e-05	NGFR/MYLK/FOXF1/COMP/GLI3/PDGFRB/AKT3/APLNR/PRICKLE1/MYOCD/EDNRA/HAND2/COL3A1/FOXC2/PDE2A/MIR145	16
BP	GO:0007613	memory	17/678	120/18903	1.33521e-06	4.17229e-05	3.06415e-05	ITGA8/KCNK2/NFATC4/HTR2A/TACR1/SLC8A2/CNR1/SERPINF1/SYT11/SYT4/NGF/GIP/ITGA5/ADCY1/MAP1A/CX3CR1/SLC2A4	17
BP	GO:0055013	cardiac muscle cell development	14/678	83/18903	1.36756e-06	4.2433e-05	3.1163e-05	IGF1/ACTN2/ASB2/BVES/PDGFRB/RGS4/MYH11/FHOD3/AKAP6/ACTC1/PI16/SGCD/NKX2-5/NEB	14
BP	GO:0007411	axon guidance	25/678	236/18903	1.39247e-06	4.29037e-05	3.15087e-05	SEMA3G/NRXN3/EPHA3/NGFR/NTN1/GLI2/GLI3/CXCL12/PALLD/EPHA7/TUBB2B/CNTN4/BOC/SLIT2/NCAM1/EDNRA/NEXN/NFASC/RET/GAP43/SLIT3/FLRT2/LAMA2/PLXNA4/ARHGEF25	25
BP	GO:0086065	cell communication involved in cardiac conduction	12/678	61/18903	1.42971e-06	4.37453e-05	3.21268e-05	ATP1A2/CASQ2/ATP1B2/KCNA5/ANK2/CACNA1C/CACNA2D1/CACNB2/SCN4B/GJC1/FLNA/RYR2	12
BP	GO:0097485	neuron projection guidance	25/678	237/18903	1.5051e-06	4.57343e-05	3.35875e-05	SEMA3G/NRXN3/EPHA3/NGFR/NTN1/GLI2/GLI3/CXCL12/PALLD/EPHA7/TUBB2B/CNTN4/BOC/SLIT2/NCAM1/EDNRA/NEXN/NFASC/RET/GAP43/SLIT3/FLRT2/LAMA2/PLXNA4/ARHGEF25	25
BP	GO:0006816	calcium ion transport	37/678	440/18903	1.53101e-06	4.6203e-05	3.39317e-05	ATP1A2/ATP2B4/MYLK/REM1/HTR2A/NCS1/CXCL12/PDGFRB/GCG/RGS4/SLC8A2/CASQ2/TRPC4/APLNR/FGF2/TRPC1/ANK2/JPH2/CACNA1C/AKAP6/EDNRA/CACNA2D1/GEM/CACNB2/PRKCB/NMUR1/CCL19/CYSLTR1/XCR1/PRKD1/SLC24A3/CACNA1H/FLNA/PLN/RYR2/DMD/ITGB3	37
BP	GO:0060415	muscle tissue morphogenesis	13/678	73/18903	1.72203e-06	5.1614e-05	3.79056e-05	MYLK/FGFR2/TPM1/EDNRA/ACTC1/COL3A1/ZFPM2/S1PR1/HEG1/FOXC2/NKX2-5/RYR2/MIR145	13
BP	GO:0071560	cellular response to transforming growth factor beta stimulus	27/678	271/18903	1.76196e-06	5.24539e-05	3.85225e-05	LTBP1/FGFR2/FERMT2/ITGA8/SFRP1/ASPN/TGFB3/SMAD9/LRRC32/THBS1/EMILIN1/CILP/TGFB1I1/MYOCD/ZEB1/DDR2/CLEC3B/FBN1/CX3CR1/COL3A1/ZEB2/PDE3A/PENK/CLDN5/PDE2A/PEG10/GDF10	27
BP	GO:0086009	membrane repolarization	11/678	52/18903	1.84153e-06	5.41525e-05	3.97699e-05	ATP1A2/CASQ2/ATP1B2/KCNA5/ANK2/AKAP6/KCNE4/CACNA2D1/KCNH6/SCN4B/FLNA	11
BP	GO:0050679	positive regulation of epithelial cell proliferation	24/678	224/18903	1.84359e-06	5.41525e-05	3.97699e-05	IGF1/PTPRN/FGFR2/FGF10/FGFR1/SFRP1/CXCL12/THBS4/TACR1/AKT3/TEK/APLNR/FGF2/FGF7/AGTR1/VIP/AR/REG3A/CCL11/CYP7B1/GPBAR1/NKX2-5/PRKD1/ITGB3	24
BP	GO:0030282	bone mineralization	17/678	123/18903	1.89512e-06	5.52973e-05	4.06107e-05	IGF1/GPM6B/FGFR2/COMP/ASPN/MGP/TGFB3/OMD/KL/PTH1R/DDR2/CLEC3B/GREM1/ROR2/S1PR1/TMEM119/SLC24A3	17
BP	GO:0090130	tissue migration	33/678	374/18903	1.99615e-06	5.7862e-05	4.24942e-05	DCN/ADGRA2/ATP2B4/FGF10/FGFR1/FOXF1/MEOX2/ACTA2/SMOC2/TACR1/AKT3/TEK/RHOJ/SERPINF1/THBS1/CYP1B1/FGF2/FGF7/SLIT2/DAAM2/KIT/ACTC1/ACTG2/FSTL1/VSTM4/GREM1/ZEB2/MMRN2/CLEC14A/FOXC2/PRKD1/KANK2/ITGB3	33
BP	GO:0051145	smooth muscle cell differentiation	13/678	74/18903	2.02133e-06	5.82091e-05	4.27491e-05	FGFR2/FGF10/ITGA8/NFATC4/FOXF1/COMP/APLNR/MYOCD/ZEB1/EDNRA/KIT/RBPMS2/MIR145	13
BP	GO:0090092	regulation of transmembrane receptor protein serine/threonine kinase signaling pathway	28/678	290/18903	2.11536e-06	6.05213e-05	4.44472e-05	LTBP1/CHRDL2/FGF10/ITGA8/CHRD/CHRDL1/ZNF423/SFRP1/SFRP4/ASPN/TGFB3/THBS1/EMILIN1/CILP/TGFB1I1/MYOCD/SFRP2/ZEB1/BMP3/FSTL1/FBN1/RBPMS2/GREM1/ZEB2/GREM2/RGMA/PEG10/GDF10	28
BP	GO:0006941	striated muscle contraction	21/678	181/18903	2.26847e-06	6.44831e-05	4.73567e-05	ATP1A2/ABCC9/DMPK/CASQ2/KCNA5/DTNA/TPM1/ANK2/CACNA1C/KCNE4/CACNA2D1/CACNB2/SGCD/SCN4B/SYNM/GJC1/NKX2-5/FLNA/PLN/RYR2/DMD	21
BP	GO:1904062	regulation of cation transmembrane transport	34/678	394/18903	2.29873e-06	6.49243e-05	4.76807e-05	ATP1A2/FHL1/ATP2B4/ABCC9/ACTN2/REM1/KCNIP3/RGS4/CASQ2/ATP1B2/GRP/APLNR/FXYD6/TRPC1/ANK2/KCNMB1/JPH2/CACNA1C/AKAP6/EDNRA/KCNE4/CACNA2D1/GEM/CACNB2/KCNK3/CNIH2/SCN4B/PRKD1/NLGN3/FLNA/PLN/RYR2/DMD/ITGB3	34
BP	GO:0010811	positive regulation of cell-substrate adhesion	17/678	125/18903	2.378e-06	6.67356e-05	4.9011e-05	MYOC/LIMS2/FERMT2/CCDC80/FOXF1/SFRP1/ECM2/TEK/NPY/CD36/EMILIN1/COL8A1/ABI3BP/ITGA5/FBLN2/FLNA/ITGB3	17
BP	GO:0014910	regulation of smooth muscle cell migration	14/678	87/18903	2.45031e-06	6.83295e-05	5.01816e-05	IGF1/PDGFRB/TACR1/IGFBP5/CYP1B1/TPM1/MYOCD/SLIT2/ADAMTS1/DDR2/ADIPOQ/PRKG1/TAFA5/ITGB3	14
BP	GO:0097553	calcium ion transmembrane import into cytosol	21/678	182/18903	2.47975e-06	6.87156e-05	5.04651e-05	ATP1A2/ATP2B4/HTR2A/SLC8A2/CASQ2/APLNR/FGF2/TRPC1/ANK2/JPH2/CACNA1C/AKAP6/CACNA2D1/CCL19/XCR1/PRKD1/FLNA/PLN/RYR2/DMD/ITGB3	21
BP	GO:0086014	atrial cardiac muscle cell action potential	7/678	19/18903	2.55943e-06	6.96101e-05	5.1122e-05	KCNA5/ANK2/CACNA1C/CACNB2/GJC1/FLNA/RYR2	7
BP	GO:0086026	atrial cardiac muscle cell to AV node cell signaling	7/678	19/18903	2.55943e-06	6.96101e-05	5.1122e-05	KCNA5/ANK2/CACNA1C/CACNB2/GJC1/FLNA/RYR2	7
BP	GO:0086066	atrial cardiac muscle cell to AV node cell communication	7/678	19/18903	2.55943e-06	6.96101e-05	5.1122e-05	KCNA5/ANK2/CACNA1C/CACNB2/GJC1/FLNA/RYR2	7
BP	GO:0071559	response to transforming growth factor beta	27/678	277/18903	2.6786e-06	7.24043e-05	5.31741e-05	LTBP1/FGFR2/FERMT2/ITGA8/SFRP1/ASPN/TGFB3/SMAD9/LRRC32/THBS1/EMILIN1/CILP/TGFB1I1/MYOCD/ZEB1/DDR2/CLEC3B/FBN1/CX3CR1/COL3A1/ZEB2/PDE3A/PENK/CLDN5/PDE2A/PEG10/GDF10	27
BP	GO:0060048	cardiac muscle contraction	18/678	140/18903	2.75449e-06	7.40018e-05	5.43473e-05	ATP1A2/ABCC9/CASQ2/KCNA5/TPM1/ANK2/CACNA1C/KCNE4/CACNA2D1/CACNB2/SGCD/SCN4B/GJC1/NKX2-5/FLNA/PLN/RYR2/DMD	18
BP	GO:0033627	cell adhesion mediated by integrin	14/678	88/18903	2.81916e-06	7.52802e-05	5.52861e-05	ITGA8/ITGA7/CYP1B1/EMILIN1/MMRN1/ITGA9/SFRP2/ITGA5/RET/JAM3/FBN1/FOXC2/ITGBL1/ITGB3	14
BP	GO:0010517	regulation of phospholipase activity	12/678	66/18903	3.42938e-06	9.10233e-05	6.6848e-05	SELE/FGFR2/FGFR1/HTR2A/PDGFRB/PLA2G5/FGF2/AGTR1/EDNRA/KIT/AVPR1A/NMUR1	12
BP	GO:0051216	cartilage development	22/678	201/18903	3.46637e-06	9.14541e-05	6.71644e-05	CHRDL2/EVC/COMP/GLI3/OGN/NKX3-2/ZBTB16/MGP/GHR/EFEMP1/WNT2B/FGF2/WNT9A/SFRP2/ZEB1/BMP3/PTH1R/FRZB/HAND2/GREM1/COL3A1/SIX2	22
BP	GO:0019934	cGMP-mediated signaling	9/678	36/18903	3.677e-06	9.58632e-05	7.04024e-05	GUCY1B1/IRAG1/CD36/THBS1/GUCY1A1/NPR1/PDE3A/PRKG1/PDE2A	9
BP	GO:0033687	osteoblast proliferation	9/678	36/18903	3.677e-06	9.58632e-05	7.04024e-05	SOX8/FGFR2/SFRP1/NPR3/TNN/GREM1/MN1/TMEM119/ITGB3	9
BP	GO:0055006	cardiac cell development	14/678	90/18903	3.70835e-06	9.61116e-05	7.05849e-05	IGF1/ACTN2/ASB2/BVES/PDGFRB/RGS4/MYH11/FHOD3/AKAP6/ACTC1/PI16/SGCD/NKX2-5/NEB	14
BP	GO:0045165	cell fate commitment	27/678	282/18903	3.75719e-06	9.68081e-05	7.10964e-05	SOX8/CDON/FGFR2/FGF10/GLI2/SFRP1/GLI3/PTCH2/WNT2B/FGF2/TGFB1I1/WNT9A/SFRP2/TENM4/EDNRA/TAL1/FEV/SOX17/TNXB/AR/SIX2/GAP43/FOXC2/GAS1/NKX2-5/ZNF521/EBF2	27
BP	GO:0043410	positive regulation of MAPK cascade	39/678	496/18903	4.1077e-06	0.000105224	7.72771e-05	IGF1/HGF/CDON/FGFR2/FGF10/FERMT2/FGFR1/DOK5/HTR2A/ACTA2/GHR/PDGFRB/GCG/TGFB3/TEK/NPY/PLA2G5/EDA2R/KL/CD36/THBS1/FGF2/ADCYAP1/IGFBP4/DIXDC1/KIT/DDR2/HAND2/CARTPT/RET/ROR2/AR/CCL11/CCL19/CSPG4/GPBAR1/TNFAIP8L3/ELANE/ITGB3	39
BP	GO:0085029	extracellular matrix assembly	10/678	46/18903	4.17601e-06	0.000106356	7.8108e-05	GPM6B/TIE1/HAS1/MYH11/EMILIN1/FBLN5/PHLDB2/MFAP4/TNXB/COL3A1	10
BP	GO:0031346	positive regulation of cell projection organization	31/678	352/18903	4.22664e-06	0.000107026	7.86007e-05	HGF/EPHA3/NTN1/PALM/STMN2/CXCL12/DPYSL3/CNR1/TGFB3/TNN/ATP1B2/MAP1B/SERPINF1/NGF/DZIP1/AVIL/TUBB2B/SLIT2/TENM2/DIXDC1/KIT/CDC42EP3/RET/ISLR2/ROR2/MAP6/NEGR1/CCL19/PRKD1/FLNA/PLXNA4	31
BP	GO:0030003	cellular cation homeostasis	39/678	499/18903	4.73961e-06	0.00011933	8.76364e-05	ATP1A2/ATP2B4/CYBRD1/SCGN/SLC22A17/HTR2A/DMPK/CXCL12/CALCA/SLC8A2/CASQ2/ATP1B2/TRPC4/APLNR/FGF2/SYPL2/TRPC1/ANK2/JPH2/CACNA1C/AKAP6/EDNRA/KCNMA1/PTH1R/AVPR1A/PRKCB/SCARA5/PRND/CCL11/CCL19/XCR1/PRKD1/SLC24A3/FLNA/ELANE/PLN/RYR2/DMD/ITGB3	39
BP	GO:0001656	metanephros development	14/678	92/18903	4.83878e-06	0.000121134	8.89618e-05	SOX8/WWTR1/FGF10/ITGA8/GLI3/PDGFRB/TCF21/SOX17/RET/FBN1/GREM1/SIX2/FOXC2/ADIPOQ	14
BP	GO:0010975	regulation of neuron projection development	36/678	446/18903	5.37705e-06	0.000133849	9.82994e-05	SEMA3G/HGF/EPHA3/LZTS1/SEZ6/NTN1/CHRNA3/NFATC4/SFRP1/STMN2/NCS1/CXCL12/DPYSL3/CNR1/TNN/ATP1B2/MAP1B/SERPINF1/NGF/EPHA7/AVIL/TUBB2B/SLIT2/SFRP2/DIXDC1/RET/ISLR2/ROR2/MAP6/NEGR1/NR2F1/RGMA/PRKD1/RTN4RL2/FLNA/PLXNA4	36
BP	GO:0055017	cardiac muscle tissue growth	14/678	93/18903	5.51126e-06	0.000136244	0.000100058	IGF1/FGFR2/KCNK2/GLI1/RGS4/FGF2/TENM4/AKAP6/PI16/ZFPM2/S1PR1/HEG1/FOXC2/NKX2-5	14
BP	GO:0032835	glomerulus development	12/678	69/18903	5.56603e-06	0.000136244	0.000100058	WWTR1/COL4A4/ACTA2/PDGFRB/TCF21/TEK/EDNRA/HEYL/RET/FOXC2/ADIPOQ/ITGB3	12
BP	GO:0034394	protein localization to cell surface	12/678	69/18903	5.56603e-06	0.000136244	0.000100058	GPM6B/FGF10/ACTN2/FCN1/TMEM35A/FBLN5/FGF7/ANK2/JAM3/MAP1A/FLNA/GPIHBP1	12
BP	GO:0048608	reproductive structure development	28/678	306/18903	5.96368e-06	0.000144547	0.000106156	SOX8/TNC/PTPRN/FGFR2/FGF10/MMP2/SFRP1/RETN/GLI3/GLI1/PDGFRB/TCF21/SERPINF1/WNT2B/CYP1B1/MYOCD/SLIT2/SFRP2/GFRA1/ADAMTS1/KIT/PTX3/ROR2/AR/ZFPM2/CYP7B1/A2M/SLIT3	28
BP	GO:0060306	regulation of membrane repolarization	9/678	38/18903	5.97084e-06	0.000144547	0.000106156	CASQ2/KCNA5/ANK2/AKAP6/KCNE4/CACNA2D1/KCNH6/SCN4B/FLNA	9
BP	GO:0030048	actin filament-based movement	17/678	134/18903	6.22384e-06	0.000149848	0.000110049	ATP1A2/ABCC9/ACTA2/KCNA5/TPM1/ANK2/CACNA1C/KCNE4/CACNA2D1/ACTC1/CACNB2/SGCD/SCN4B/GJC1/FLNA/PLN/RYR2	17
BP	GO:0051279	regulation of release of sequestered calcium ion into cytosol	13/678	82/18903	6.62174e-06	0.000158562	0.000116449	ATP1A2/CASQ2/APLNR/TRPC1/ANK2/JPH2/CACNA1C/AKAP6/PRKD1/PLN/RYR2/DMD/ITGB3	13
BP	GO:0050678	regulation of epithelial cell proliferation	34/678	414/18903	6.76826e-06	0.000161194	0.000118382	IGF1/PTPRN/NGFR/TIE1/FGFR2/FGF10/LIMS2/FGFR1/SFRP1/CXCL12/GLI1/THBS4/TACR1/AKT3/NKX2-3/TEK/SERPINF1/APLNR/THBS1/FGF2/FGF7/AGTR1/SFRP2/VIP/ZEB1/AR/REG3A/CCL11/CYP7B1/MMRN2/GPBAR1/NKX2-5/PRKD1/ITGB3	34
BP	GO:0014909	smooth muscle cell migration	14/678	95/18903	7.10974e-06	0.000167723	0.000123177	IGF1/PDGFRB/TACR1/IGFBP5/CYP1B1/TPM1/MYOCD/SLIT2/ADAMTS1/DDR2/ADIPOQ/PRKG1/TAFA5/ITGB3	14
BP	GO:0014812	muscle cell migration	15/678	108/18903	7.11854e-06	0.000167723	0.000123177	IGF1/THBS4/PDGFRB/TACR1/IGFBP5/CYP1B1/TPM1/MYOCD/SLIT2/ADAMTS1/DDR2/ADIPOQ/PRKG1/TAFA5/ITGB3	15
BP	GO:0030278	regulation of ossification	16/678	122/18903	7.54896e-06	0.000176919	0.00012993	GPM6B/SFRP1/COMP/ZBTB16/CALCA/MGP/TACR1/TGFB3/OMD/KL/DDR2/GREM1/SIX2/S1PR1/TMEM119/GDF10	16
BP	GO:0061458	reproductive system development	28/678	310/18903	7.62439e-06	0.000177165	0.000130111	SOX8/TNC/PTPRN/FGFR2/FGF10/MMP2/SFRP1/RETN/GLI3/GLI1/PDGFRB/TCF21/SERPINF1/WNT2B/CYP1B1/MYOCD/SLIT2/SFRP2/GFRA1/ADAMTS1/KIT/PTX3/ROR2/AR/ZFPM2/CYP7B1/A2M/SLIT3	28
BP	GO:0043114	regulation of vascular permeability	10/678	49/18903	7.6399e-06	0.000177165	0.000130111	FERMT2/TACR2/TACR1/TEK/SLIT2/NPR1/AZU1/PDE3A/CLDN5/PDE2A	10
BP	GO:0010881	regulation of cardiac muscle contraction by regulation of the release of sequestered calcium ion	7/678	22/18903	7.88475e-06	0.000181886	0.000133578	ATP1A2/CASQ2/ANK2/CACNA1C/PLN/RYR2/DMD	7
BP	GO:0042698	ovulation cycle	12/678	72/18903	8.79331e-06	0.000201788	0.000148194	PTPRN/MMP2/RETN/TGFB3/SERPINF1/CYP1B1/SLIT2/ADAMTS1/PTX3/A2M/SLIT3/GDF10	12
BP	GO:0055007	cardiac muscle cell differentiation	16/678	124/18903	9.32331e-06	0.000212842	0.000156312	IGF1/ACTN2/ASB2/BVES/PDGFRB/RGS4/MYH11/FHOD3/MYOCD/AKAP6/ACTC1/PI16/GREM1/SGCD/NKX2-5/NEB	16
BP	GO:0010863	positive regulation of phospholipase C activity	9/678	40/18903	9.39309e-06	0.00021333	0.00015667	SELE/FGFR1/HTR2A/PDGFRB/FGF2/EDNRA/KIT/AVPR1A/NMUR1	9
BP	GO:0010880	regulation of release of sequestered calcium ion into cytosol by sarcoplasmic reticulum	8/678	31/18903	9.96953e-06	0.00022526	0.000165432	ATP1A2/CASQ2/ANK2/CACNA1C/AKAP6/PLN/RYR2/DMD	8
BP	GO:0006813	potassium ion transport	24/678	247/18903	1.00417e-05	0.000225734	0.00016578	ATP1A2/FHL1/ABCC9/ACTN2/KCNK2/KCND1/HTR2A/KCNIP3/RGS4/CASQ2/ATP1B2/KCNA5/GRP/KCNH3/ANK2/KCNMB1/VIP/AKAP6/KCNE4/KCNMA1/KCNK3/KCNH6/SLC24A3/FLNA	24
BP	GO:0070372	regulation of ERK1 and ERK2 cascade	28/678	315/18903	1.02912e-05	0.000230168	0.000169037	IGF1/LMO3/FGFR2/FGF10/FERMT2/FBLN1/HTR2A/ACTA2/PDGFRB/GCG/TEK/NPY/PLA2G5/DUSP26/CD36/EPHA7/EMILIN1/FGF2/ADCYAP1/DDR2/HAND2/CCL11/CCL19/GPBAR1/ADIPOQ/TNFAIP8L3/ITGB3/MIR145	28
BP	GO:0007157	heterophilic cell-cell adhesion via plasma membrane cell adhesion molecules	10/678	51/18903	1.11352e-05	0.000245309	0.000180156	SELE/HMCN1/TENM2/TENM4/ITGA5/CADM3/DCHS1/REG3A/SELP/FAT4	10
BP	GO:0030850	prostate gland development	10/678	51/18903	1.11352e-05	0.000245309	0.000180156	TNC/FGFR2/FGF10/MMP2/SFRP1/GLI3/GLI1/SERPINF1/AR/CYP7B1	10
BP	GO:0060688	regulation of morphogenesis of a branching structure	10/678	51/18903	1.11352e-05	0.000245309	0.000180156	SOX8/HGF/FGFR2/FGF10/SFRP1/WNT2B/FGF7/GREM1/AR/SIX2	10
BP	GO:0002040	sprouting angiogenesis	20/678	185/18903	1.14918e-05	0.000251904	0.000185	ADGRA2/NGFR/MEOX2/AKT3/TEK/TNN/RECK/RHOJ/APLNR/THBS1/FGF2/AGTR1/SLIT2/RSPO3/ITGA5/VSTM4/GREM1/MMRN2/CLEC14A/FOXC2	20
BP	GO:1901379	regulation of potassium ion transmembrane transport	14/678	99/18903	1.15837e-05	0.000252663	0.000185557	FHL1/ABCC9/ACTN2/KCNIP3/RGS4/CASQ2/ATP1B2/GRP/ANK2/KCNMB1/AKAP6/KCNE4/KCNK3/FLNA	14
BP	GO:0007158	neuron cell-cell adhesion	6/678	16/18903	1.22567e-05	0.000266024	0.000195369	NRXN3/NRXN2/CNTN4/NLGN4Y/RET/NLGN3	6
BP	GO:0090090	negative regulation of canonical Wnt signaling pathway	17/678	141/18903	1.23779e-05	0.000267337	0.000196334	WWTR1/SFRP1/SFRP4/GLI3/GLI1/TNN/BICC1/PRICKLE1/IGFBP4/RBMS3/SFRP2/FRZB/SOX17/GREM1/SHISA3/NKX2-5/DACT3	17
BP	GO:0051384	response to glucocorticoid	17/678	142/18903	1.36012e-05	0.000292327	0.000214687	PTGDS/GHR/BCHE/CDO1/SERPINF1/CYP1B1/SLIT2/FBXO32/IGFBP7/AVPR1A/FAM107A/PCSK1/A2M/FIBIN/UCN3/ADIPOQ/SLIT3	17
BP	GO:1900274	regulation of phospholipase C activity	9/678	42/18903	1.43658e-05	0.00030726	0.000225653	SELE/FGFR1/HTR2A/PDGFRB/FGF2/EDNRA/KIT/AVPR1A/NMUR1	9
BP	GO:1901888	regulation of cell junction assembly	21/678	204/18903	1.48962e-05	0.000315645	0.000231811	MYOC/EPHA3/GPM6B/NTN1/FERMT2/SFRP1/TEK/APLNR/EPHA7/THBS1/PHLDB2/GREM1/FAM107A/NPTX1/NEGR1/LRRN3/GPBAR1/CLDN5/FLRT2/APOD/NLGN3	21
BP	GO:0030534	adult behavior	17/678	143/18903	1.49314e-05	0.000315645	0.000231811	ATP1A2/NRXN3/PREX2/SEZ6/CHRNA3/HTR2A/CXCL12/GLRB/NRXN2/NPY/PPP1R1B/TMOD1/LGI4/GIP/RNF180/CARTPT/NLGN3	17
BP	GO:0021700	developmental maturation	27/678	304/18903	1.49727e-05	0.000315645	0.000231811	SOX8/IGF1/MYOC/PTPRN/SEZ6/MMP2/PALM/NFATC4/CHRDL1/LHX6/ZBTB16/RECK/C1QL1/MAP1B/EDNRA/LGI4/PTH1R/FEV/RET/DCHS1/GREM1/CX3CR1/S1PR1/PDE3A/CCL19/ARHGEF15/RHEX	27
BP	GO:0030199	collagen fibril organization	11/678	64/18903	1.53361e-05	0.000318731	0.000234077	COMP/CYP1B1/EMILIN1/DPT/SFRP2/DDR2/GREM1/TNXB/COL3A1/FOXC2/COL14A1	11
BP	GO:0051893	regulation of focal adhesion assembly	11/678	64/18903	1.53361e-05	0.000318731	0.000234077	MYOC/EPHA3/GPM6B/FERMT2/SFRP1/TEK/THBS1/PHLDB2/GREM1/FAM107A/APOD	11
BP	GO:0090109	regulation of cell-substrate junction assembly	11/678	64/18903	1.53361e-05	0.000318731	0.000234077	MYOC/EPHA3/GPM6B/FERMT2/SFRP1/TEK/THBS1/PHLDB2/GREM1/FAM107A/APOD	11
BP	GO:2000027	regulation of animal organ morphogenesis	16/678	129/18903	1.54867e-05	0.000320349	0.000235266	SOX8/HGF/NGFR/FGF10/SFRP1/WNT2B/FGF2/PRICKLE1/FGF7/SFRP2/RSPO3/PRICKLE2/GREM1/ROR2/AR/SIX2	16
BP	GO:0019933	cAMP-mediated signaling	10/678	53/18903	1.59291e-05	0.000327961	0.000240856	RASD2/CAP2/APLNR/ADCYAP1/AKAP6/GIP/ADCY1/PDE7B/PDE3A/PDE2A	10
BP	GO:0060419	heart growth	14/678	102/18903	1.64174e-05	0.000335905	0.00024669	IGF1/FGFR2/KCNK2/GLI1/RGS4/FGF2/TENM4/AKAP6/PI16/ZFPM2/S1PR1/HEG1/FOXC2/NKX2-5	14
BP	GO:0048566	embryonic digestive tract development	8/678	33/18903	1.64674e-05	0.000335905	0.00024669	FGFR2/FGF10/GLI2/FOXF1/GLI3/TCF21/RBPMS2/SIX2	8
BP	GO:0048678	response to axon injury	13/678	89/18903	1.65811e-05	0.000336665	0.000247249	TNC/KCNK2/MMP2/DPYSL3/MAP1B/FGF2/GIP/GAP43/PCSK1/RGMA/RTN4RL2/APOD/FLNA	13
BP	GO:0043270	positive regulation of ion transport	26/678	289/18903	1.71521e-05	0.000345488	0.000253728	FHL1/MYLK/TACR2/ACTN2/CXCL12/PDGFRB/GCG/ATP1B2/SYT4/APLNR/TRPC1/ANK2/KCNMB1/JPH2/AKAP6/EDNRA/CACNA2D1/CACNB2/AVPR1A/KCNK3/SCN4B/NKX2-5/NLGN3/FLNA/RYR2/DMD	26
BP	GO:0072009	nephron epithelium development	15/678	116/18903	1.71725e-05	0.000345488	0.000253728	SOX8/WWTR1/TMEM59L/GLI3/TCF21/WNT2B/FGF2/ADAMTS16/EDNRA/HEYL/DCHS1/GREM1/SIX2/FOXC2/ADIPOQ	15
BP	GO:1905330	regulation of morphogenesis of an epithelium	11/678	65/18903	1.78695e-05	0.000357878	0.000262827	SOX8/HGF/FGF10/SFRP1/WNT2B/FGF2/FGF7/GREM1/AR/SIX2/MMRN2	11
BP	GO:0051017	actin filament bundle assembly	18/678	160/18903	1.81385e-05	0.000361622	0.000265577	MYOC/ELN/FERMT2/SORBS1/CORO2B/SFRP1/DPYSL3/TACR1/TGFB3/CALD1/TPM1/PHLDB2/FAM107A/S1PR1/SYNPO/SYNPO2/FLNA/ARHGEF15	18
BP	GO:0071805	potassium ion transmembrane transport	22/678	223/18903	1.83871e-05	0.000364927	0.000268004	ATP1A2/FHL1/ABCC9/ACTN2/KCNK2/KCND1/KCNIP3/RGS4/CASQ2/ATP1B2/KCNA5/GRP/KCNH3/ANK2/KCNMB1/AKAP6/KCNE4/KCNMA1/KCNK3/KCNH6/SLC24A3/FLNA	22
BP	GO:0060191	regulation of lipase activity	13/678	90/18903	1.87544e-05	0.000370547	0.000272132	SELE/FGFR2/FGFR1/HTR2A/PDGFRB/PLA2G5/FGF2/AGTR1/EDNRA/KIT/AVPR1A/NMUR1/GPIHBP1	13
BP	GO:0086002	cardiac muscle cell action potential involved in contraction	10/678	54/18903	1.8928e-05	0.000372306	0.000273424	KCNA5/ANK2/CACNA1C/KCNE4/CACNA2D1/CACNB2/SCN4B/GJC1/FLNA/RYR2	10
BP	GO:0060538	skeletal muscle organ development	19/678	176/18903	1.92978e-05	0.000377894	0.000277527	SOX8/ELN/CDON/ASB2/MEOX2/CNTNAP1/HLF/RBM24/BVES/SMYD1/TCF21/POPDC2/ITGA7/MYOCD/HEYL/CFL2/DES/SVIL/DMD	19
BP	GO:0070588	calcium ion transmembrane transport	29/678	345/18903	2.07129e-05	0.00040381	0.00029656	ATP1A2/ATP2B4/REM1/HTR2A/NCS1/SLC8A2/CASQ2/TRPC4/APLNR/FGF2/TRPC1/ANK2/JPH2/CACNA1C/AKAP6/EDNRA/CACNA2D1/GEM/CACNB2/CCL19/XCR1/PRKD1/SLC24A3/CACNA1H/FLNA/PLN/RYR2/DMD/ITGB3	29
BP	GO:0048333	mesodermal cell differentiation	8/678	34/18903	2.08621e-05	0.000404927	0.000297381	FGFR2/ITGA8/FOXF1/SFRP2/SIX2/FOXC2/ITGB3/MIR145	8
BP	GO:0048562	embryonic organ morphogenesis	26/678	294/18903	2.31065e-05	0.000446523	0.000327929	NTN1/FGFR2/FGF10/ITGA8/ASB2/FOXF1/GLI3/NKX3-2/GLI1/EFEMP1/TCF21/TGFB3/APLNR/ZEB1/EDNRA/MMP16/FRZB/HAND2/SOX17/FBN1/RBPMS2/SIX2/FOXC2/NKX2-5/MFAP5/RYR2	26
BP	GO:0086001	cardiac muscle cell action potential	12/678	79/18903	2.33137e-05	0.000448559	0.000329424	ATP1A2/KCNA5/ANK2/CACNA1C/KCNE4/CACNA2D1/CACNB2/SCN4B/GJC1/FLNA/RYR2/DMD	12
BP	GO:0045444	fat cell differentiation	23/678	244/18903	2.48926e-05	0.000476856	0.000350206	SOX8/WWTR1/LMO3/FGF10/FERMT2/RUNX1T1/C1QTNF3/HTR2A/MEDAG/SFRP1/RETN/CLIP3/ZBTB16/TGFB1I1/SFRP2/FNDC5/FRZB/ZFPM2/FABP4/ADIPOQ/SLC2A4/EBF2/GDF10	23
BP	GO:0007519	skeletal muscle tissue development	18/678	164/18903	2.53915e-05	0.000482219	0.000354144	SOX8/ELN/CDON/ASB2/MEOX2/CNTNAP1/HLF/RBM24/BVES/SMYD1/TCF21/POPDC2/ITGA7/MYOCD/HEYL/CFL2/SVIL/DMD	18
BP	GO:0061572	actin filament bundle organization	18/678	164/18903	2.53915e-05	0.000482219	0.000354144	MYOC/ELN/FERMT2/SORBS1/CORO2B/SFRP1/DPYSL3/TACR1/TGFB3/CALD1/TPM1/PHLDB2/FAM107A/S1PR1/SYNPO/SYNPO2/FLNA/ARHGEF15	18
BP	GO:0014808	release of sequestered calcium ion into cytosol by sarcoplasmic reticulum	8/678	35/18903	2.61997e-05	0.000495433	0.000363849	ATP1A2/CASQ2/ANK2/CACNA1C/AKAP6/PLN/RYR2/DMD	8
BP	GO:0003151	outflow tract morphogenesis	12/678	80/18903	2.65462e-05	0.000499037	0.000366496	ELN/FGFR2/SFRP2/EDNRA/HEYL/HAND2/NPY1R/SOX17/ZFPM2/FOXC2/NKX2-5/CLDN5	12
BP	GO:0010882	regulation of cardiac muscle contraction by calcium ion signaling	7/678	26/18903	2.68324e-05	0.000499037	0.000366496	ATP1A2/CASQ2/ANK2/CACNA1C/PLN/RYR2/DMD	7
BP	GO:0060740	prostate gland epithelium morphogenesis	7/678	26/18903	2.68324e-05	0.000499037	0.000366496	TNC/FGFR2/FGF10/MMP2/SFRP1/AR/CYP7B1	7
BP	GO:1904705	regulation of vascular associated smooth muscle cell proliferation	13/678	93/18903	2.68434e-05	0.000499037	0.000366496	IGF1/MMP2/IGFBP5/TGFB3/CNN1/FGF2/TPM1/MYOCD/ADAMTS1/DDR2/ADIPOQ/PRKG1/TAFA5	13
BP	GO:0007612	learning	17/678	150/18903	2.79731e-05	0.000517855	0.000380316	PRKAR2B/ATP1A2/NRXN3/TACR2/NRXN2/BCHE/TACR1/SLC8A2/PDE1B/C1QL1/PPP1R1B/SYT11/KIT/NLGN4Y/MAP1A/CLDN5/NLGN3	17
BP	GO:0045785	positive regulation of cell adhesion	36/678	484/18903	3.17261e-05	0.000584875	0.000429535	SELE/IGF1/MYOC/LIMS2/FERMT2/GLI2/CHRD/CCDC80/CTSG/FOXF1/SFRP1/GLI3/ECM2/CXCL12/ZBTB16/TEK/NPY/DUSP26/CD36/EMILIN1/MMRN1/TPM1/COL8A1/SFRP2/ABI3BP/ITGA5/FBLN2/RET/AZU1/CCL19/SELP/FOXC2/LAMA2/FLNA/ELANE/ITGB3	36
BP	GO:0150116	regulation of cell-substrate junction organization	11/678	69/18903	3.19732e-05	0.000586974	0.000431077	MYOC/EPHA3/GPM6B/FERMT2/SFRP1/TEK/THBS1/PHLDB2/GREM1/FAM107A/APOD	11
BP	GO:0086010	membrane depolarization during action potential	8/678	36/18903	3.26348e-05	0.000594169	0.000436361	ATP1A2/SCN7A/ANK2/CACNA1C/CACNA2D1/CACNB2/SCN4B/CACNA1H	8
BP	GO:1903514	release of sequestered calcium ion into cytosol by endoplasmic reticulum	8/678	36/18903	3.26348e-05	0.000594169	0.000436361	ATP1A2/CASQ2/ANK2/CACNA1C/AKAP6/PLN/RYR2/DMD	8
BP	GO:1990874	vascular associated smooth muscle cell proliferation	13/678	95/18903	3.37981e-05	0.000612816	0.000450056	IGF1/MMP2/IGFBP5/TGFB3/CNN1/FGF2/TPM1/MYOCD/ADAMTS1/DDR2/ADIPOQ/PRKG1/TAFA5	13
BP	GO:0060326	cell chemotaxis	27/678	319/18903	3.51272e-05	0.000634305	0.000465837	HGF/FGFR1/MMP2/CTSG/CXCL12/CALCA/SMOC2/THBS4/PDGFRB/THBS1/CH25H/FGF2/ITGA9/AGTR1/SLIT2/KIT/JAM3/GREM1/CX3CR1/S1PR1/CCL11/AZU1/CCL19/CYP7B1/XCR1/PRKD1/CNR2	27
BP	GO:0048568	embryonic organ development	34/678	449/18903	3.65896e-05	0.000658016	0.000483251	NTN1/FGFR2/FGF10/GLI2/ITGA8/ASB2/FOXF1/GLI3/NKX3-2/GLI1/EFEMP1/TCF21/TGFB3/APLNR/TUBB2B/RSPO3/ZEB1/EDNRA/MMP16/KIT/TAL1/FRZB/HAND2/SOX17/FBN1/RBPMS2/ZFPM2/SIX2/A2M/FOXC2/NKX2-5/MFAP5/RYR2/PLXNA4	34
BP	GO:0086067	AV node cell to bundle of His cell communication	5/678	12/18903	3.75559e-05	0.000672648	0.000493996	CACNA1C/CACNB2/SCN4B/GJC1/RYR2	5
BP	GO:0001837	epithelial to mesenchymal transition	18/678	169/18903	3.80242e-05	0.000678279	0.000498131	IGF1/WWTR1/HGF/EPHA3/FGFR2/FERMT2/FGFR1/SFRP1/TGFB3/TGFB1I1/PHLDB2/SFRP2/EDNRA/HEYL/TMEM100/GREM1/FLNA/DACT3	18
BP	GO:0042310	vasoconstriction	12/678	83/18903	3.86926e-05	0.000687418	0.000504843	ATP1A2/MMP2/HTR2A/COMP/ACTA2/TACR1/KCNA5/CRP/AGTR1/EDNRA/AVPR1A/CYSLTR1	12
BP	GO:0048545	response to steroid hormone	28/678	339/18903	3.91849e-05	0.000693368	0.000509213	ATP1A2/LMO3/SFRP1/PTGDS/GHR/BCHE/TACR1/TCF21/TGFB3/CDO1/SERPINF1/THBS1/CYP1B1/SLIT2/FBXO32/IGFBP7/HEYL/AVPR1A/FAM107A/AR/CYP7B1/PCSK1/A2M/FIBIN/UCN3/ADIPOQ/SLIT3/KANK2	28
BP	GO:0070371	ERK1 and ERK2 cascade	28/678	340/18903	4.12868e-05	0.000727638	0.000534381	IGF1/LMO3/FGFR2/FGF10/FERMT2/FBLN1/HTR2A/ACTA2/PDGFRB/GCG/TEK/NPY/PLA2G5/DUSP26/CD36/EPHA7/EMILIN1/FGF2/ADCYAP1/DDR2/HAND2/CCL11/CCL19/GPBAR1/ADIPOQ/TNFAIP8L3/ITGB3/MIR145	28
BP	GO:0060993	kidney morphogenesis	13/678	97/18903	4.22758e-05	0.0007421	0.000545002	SOX8/WWTR1/FGF10/TMEM59L/GLI3/PDGFRB/TCF21/WNT2B/FGF2/ADAMTS16/DCHS1/GREM1/SIX2	13
BP	GO:0008038	neuron recognition	9/678	48/18903	4.45893e-05	0.000779605	0.000572546	EPHA3/CRTAC1/CNR1/TNN/PALLD/CNTN4/NEXN/GAP43/NDN	9
BP	GO:0014072	response to isoquinoline alkaloid	7/678	28/18903	4.53713e-05	0.000783945	0.000575733	GHR/TACR1/RGS4/CNR1/PPP1R1B/PCSK1/PENK	7
BP	GO:0043278	response to morphine	7/678	28/18903	4.53713e-05	0.000783945	0.000575733	GHR/TACR1/RGS4/CNR1/PPP1R1B/PCSK1/PENK	7
BP	GO:0060512	prostate gland morphogenesis	7/678	28/18903	4.53713e-05	0.000783945	0.000575733	TNC/FGFR2/FGF10/MMP2/SFRP1/AR/CYP7B1	7
BP	GO:0048661	positive regulation of smooth muscle cell proliferation	13/678	98/18903	4.71694e-05	0.00081183	0.000596212	IGF1/FGFR2/MMP2/PDGFRB/IGFBP5/THBS1/FGF2/ADAMTS1/DDR2/RBPMS2/S1PR1/ELANE/ITGB3	13
BP	GO:0018108	peptidyl-tyrosine phosphorylation	30/678	380/18903	4.87759e-05	0.000835892	0.000613884	CRLF1/IGF1/HGF/EPHA3/TIE1/FGFR2/FGF10/FGFR1/HTR2A/SFRP1/GHR/THBS4/PDGFRB/EFEMP1/TEK/CD36/EPHA7/BLK/FGF7/SFRP2/GFRA1/KIT/ITGA5/DDR2/RET/GREM1/ROR2/CSPG4/ADIPOQ/ITGB3	30
BP	GO:0001658	branching involved in ureteric bud morphogenesis	10/678	60/18903	4.91366e-05	0.000835892	0.000613884	SOX8/TMEM59L/GLI3/TCF21/WNT2B/FGF2/ADAMTS16/DCHS1/GREM1/SIX2	10
BP	GO:0055008	cardiac muscle tissue morphogenesis	10/678	60/18903	4.91366e-05	0.000835892	0.000613884	FGFR2/TPM1/EDNRA/ACTC1/ZFPM2/S1PR1/HEG1/FOXC2/NKX2-5/RYR2	10
BP	GO:0007229	integrin-mediated signaling pathway	14/678	113/18903	5.27074e-05	0.000893188	0.000655962	LIMS2/FERMT2/ITGA8/MADCAM1/ITGA7/ITGA9/ADAMTS1/ITGA5/COL3A1/PRKD1/LAMA2/FLNA/ITGBL1/ITGB3	14
BP	GO:0018212	peptidyl-tyrosine modification	30/678	382/18903	5.37093e-05	0.000906679	0.00066587	CRLF1/IGF1/HGF/EPHA3/TIE1/FGFR2/FGF10/FGFR1/HTR2A/SFRP1/GHR/THBS4/PDGFRB/EFEMP1/TEK/CD36/EPHA7/BLK/FGF7/SFRP2/GFRA1/KIT/ITGA5/DDR2/RET/GREM1/ROR2/CSPG4/ADIPOQ/ITGB3	30
BP	GO:0070374	positive regulation of ERK1 and ERK2 cascade	21/678	223/18903	5.62091e-05	0.000945257	0.000694202	IGF1/FGFR2/FGF10/FERMT2/HTR2A/ACTA2/PDGFRB/GCG/TEK/NPY/PLA2G5/CD36/FGF2/ADCYAP1/DDR2/HAND2/CCL11/CCL19/GPBAR1/TNFAIP8L3/ITGB3	21
BP	GO:0098900	regulation of action potential	10/678	61/18903	5.69072e-05	0.000953358	0.000700151	TACR1/SLC8A2/CNR1/CD36/ANK2/CACNA1C/CACNA2D1/CNR2/FLNA/RYR2	10
BP	GO:0072012	glomerulus vasculature development	7/678	29/18903	5.79685e-05	0.000963809	0.000707826	ACTA2/PDGFRB/TCF21/TEK/EDNRA/FOXC2/ITGB3	7
BP	GO:0099623	regulation of cardiac muscle cell membrane repolarization	7/678	29/18903	5.79685e-05	0.000963809	0.000707826	KCNA5/ANK2/KCNE4/CACNA2D1/KCNH6/SCN4B/FLNA	7
BP	GO:0010631	epithelial cell migration	29/678	366/18903	6.08046e-05	0.00100716	0.000739666	DCN/ADGRA2/ATP2B4/FGF10/FGFR1/MEOX2/SMOC2/TACR1/AKT3/TEK/RHOJ/SERPINF1/THBS1/CYP1B1/FGF2/FGF7/SLIT2/DAAM2/KIT/FSTL1/VSTM4/GREM1/ZEB2/MMRN2/CLEC14A/FOXC2/PRKD1/KANK2/ITGB3	29
BP	GO:0007585	respiratory gaseous exchange by respiratory system	11/678	74/18903	6.22996e-05	0.00102422	0.000752195	ATP1A2/ELN/TSHZ3/TCF15/GRPR/GRP/EDNRA/ECEL1/CYSLTR1/NDN/NLGN3	11
BP	GO:0045123	cellular extravasation	11/678	74/18903	6.22996e-05	0.00102422	0.000752195	SELE/MADCAM1/CXCL12/LYVE1/JAM2/JAM3/CX3CR1/AZU1/SELP/PRTN3/ELANE	11
BP	GO:0045216	cell-cell junction organization	20/678	208/18903	6.26987e-05	0.00102695	0.0007542	CLDN11/CDH19/LIMS2/FERMT2/MPDZ/CNTNAP1/TGFB3/APLNR/CDH11/ANK2/SVEP1/JAM3/DCHS1/HEG1/GPBAR1/GJC1/KIRREL1/CLDN5/PRTN3/FLNA	20
BP	GO:0051147	regulation of muscle cell differentiation	17/678	160/18903	6.39042e-05	0.00104149	0.000764873	IGF1/FGFR2/DMPK/RBM24/SMYD1/RGS4/MYOCD/ZEB1/AKAP6/KIT/PLPP7/PI16/RBPMS2/NKX2-5/TMEM119/LAMA2/MIR145	17
BP	GO:0001938	positive regulation of endothelial cell proliferation	14/678	115/18903	6.40587e-05	0.00104149	0.000764873	FGF10/FGFR1/CXCL12/THBS4/AKT3/TEK/APLNR/FGF2/FGF7/AGTR1/VIP/CCL11/PRKD1/ITGB3	14
BP	GO:1902905	positive regulation of supramolecular fiber organization	18/678	176/18903	6.50076e-05	0.00105303	0.000773349	MYOC/FERMT2/ACTN2/SFRP1/STMN2/TACR1/TGFB3/MAP1B/TPM1/CDC42EP3/LMOD1/CFL2/TNXB/SYNPO/CCL11/SYNPO2/KIRREL1/ARHGEF15	18
BP	GO:0051651	maintenance of location in cell	21/678	226/18903	6.82185e-05	0.00110099	0.000808574	ATP1A2/HTR2A/GRIK5/CASQ2/SYNE1/APLNR/DZIP1/FGF2/TRPC1/ANK2/JPH2/CACNA1C/AKAP6/CCL19/XCR1/PRKD1/FLNA/PLN/RYR2/DMD/ITGB3	21
BP	GO:0090132	epithelium migration	29/678	369/18903	7.03032e-05	0.0011305	0.000830242	DCN/ADGRA2/ATP2B4/FGF10/FGFR1/MEOX2/SMOC2/TACR1/AKT3/TEK/RHOJ/SERPINF1/THBS1/CYP1B1/FGF2/FGF7/SLIT2/DAAM2/KIT/FSTL1/VSTM4/GREM1/ZEB2/MMRN2/CLEC14A/FOXC2/PRKD1/KANK2/ITGB3	29
BP	GO:0045669	positive regulation of osteoblast differentiation	11/678	75/18903	7.06777e-05	0.00113238	0.000831629	IGF1/WWTR1/HGF/FERMT2/GLI3/FGF2/SFRP2/DDR2/TMEM119/PRKD1/GDF10	11
BP	GO:0001654	eye development	30/678	388/18903	7.13333e-05	0.00113875	0.000836303	SOX8/ATP2B4/CDON/FGF10/CHRDL1/GLI3/CRYAB/PRPH2/PDGFRB/EFEMP1/RHOJ/SERPINF1/WNT2B/TMOD1/CYP1B1/FGF2/WNT9A/COL8A1/ZEB1/CACNA1C/VSTM4/RET/SALL2/FBN1/TUB/COL8A2/ANGPTL7/FOXC2/MFAP5/ARHGEF15	30
BP	GO:0048705	skeletal system morphogenesis	21/678	227/18903	7.27013e-05	0.0011564	0.000849264	FGFR2/FGFR1/MMP2/SFRP1/COMP/SFRP4/GLI3/NKX3-2/MGP/RAB23/GHR/PAPPA2/TGFB3/TCF15/ZEB1/MMP16/GREM1/COL3A1/SIX2/FOXC2/TMEM119	21
BP	GO:0022602	ovulation cycle process	9/678	51/18903	7.349e-05	0.00116474	0.000855389	PTPRN/MMP2/RETN/TGFB3/SLIT2/ADAMTS1/PTX3/A2M/SLIT3	9
BP	GO:0071772	response to BMP	18/678	178/18903	7.53281e-05	0.00118534	0.000870521	CHRDL2/CHRD/CHRDL1/ZNF423/SFRP1/COMP/SFRP4/TGFB3/SMAD9/SFRP2/FSTL1/HEYL/FBN1/TMEM100/RBPMS2/GREM1/GREM2/RGMA	18
BP	GO:0071773	cellular response to BMP stimulus	18/678	178/18903	7.53281e-05	0.00118534	0.000870521	CHRDL2/CHRD/CHRDL1/ZNF423/SFRP1/COMP/SFRP4/TGFB3/SMAD9/SFRP2/FSTL1/HEYL/FBN1/TMEM100/RBPMS2/GREM1/GREM2/RGMA	18
BP	GO:0009612	response to mechanical stimulus	20/678	211/18903	7.65895e-05	0.0012009	0.000881948	MPO/ATP1A2/KCNK2/MMP2/HTR2A/RETN/CXCL12/NRXN2/TACR1/KCNA5/MAP1B/CASP5/THBS1/FGF2/KIT/DDR2/PDE2A/RYR2/DMD/ITGB3	20
BP	GO:0019233	sensory perception of pain	13/678	103/18903	7.97577e-05	0.00124614	0.000915174	TAC1/HTR2A/CXCL12/CALCA/TACR1/CNR1/VIP/GIP/NPY1R/TMEM100/PENK/NDN/CNR2	13
BP	GO:0032412	regulation of ion transmembrane transporter activity	24/678	281/18903	8.17611e-05	0.00127293	0.000934846	ATP1A2/FHL1/ABCC9/ACTN2/REM1/CASQ2/ATP1B2/GRP/FXYD6/ANK2/JPH2/AKAP6/EDNRA/KCNE4/CACNA2D1/GEM/CACNB2/KCNK3/CNIH2/SCN4B/NLGN3/PLN/RYR2/DMD	24
BP	GO:0150063	visual system development	30/678	392/18903	8.58199e-05	0.00133142	0.000977799	SOX8/ATP2B4/CDON/FGF10/CHRDL1/GLI3/CRYAB/PRPH2/PDGFRB/EFEMP1/RHOJ/SERPINF1/WNT2B/TMOD1/CYP1B1/FGF2/WNT9A/COL8A1/ZEB1/CACNA1C/VSTM4/RET/SALL2/FBN1/TUB/COL8A2/ANGPTL7/FOXC2/MFAP5/ARHGEF15	30
BP	GO:0050920	regulation of chemotaxis	21/678	230/18903	8.77633e-05	0.00135679	0.000996433	SEMA3G/ADGRA2/FGF10/FGFR1/CXCL12/SMOC2/THBS4/PDGFRB/TUBB2B/THBS1/FGF2/SLIT2/JAM3/GREM1/CX3CR1/S1PR1/AZU1/CCL19/PRKD1/ELANE/PLXNA4	21
BP	GO:0017145	stem cell division	7/678	31/18903	9.1755e-05	0.00140372	0.0010309	WWTR1/ZBTB16/SFRP2/KIT/SOX17/NAP1L2/MIR145	7
BP	GO:0061437	renal system vasculature development	7/678	31/18903	9.1755e-05	0.00140372	0.0010309	ACTA2/PDGFRB/TCF21/TEK/EDNRA/FOXC2/ITGB3	7
BP	GO:0061440	kidney vasculature development	7/678	31/18903	9.1755e-05	0.00140372	0.0010309	ACTA2/PDGFRB/TCF21/TEK/EDNRA/FOXC2/ITGB3	7
BP	GO:0048863	stem cell differentiation	22/678	248/18903	9.21226e-05	0.00140447	0.00103145	MEOX1/SOX8/SEMA3G/FGFR2/SFRP1/RBM24/TCF15/FGF2/PRICKLE1/MYOCD/SFRP2/EDNRA/KIT/FRZB/HAND2/SOX17/RET/GREM1/A2M/FOXC2/NKX2-5/NAP1L2	22
BP	GO:0031960	response to corticosteroid	17/678	165/18903	9.39051e-05	0.00142671	0.00104778	PTGDS/GHR/BCHE/CDO1/SERPINF1/CYP1B1/SLIT2/FBXO32/IGFBP7/AVPR1A/FAM107A/PCSK1/A2M/FIBIN/UCN3/ADIPOQ/SLIT3	17
BP	GO:0086012	membrane depolarization during cardiac muscle cell action potential	6/678	22/18903	9.49834e-05	0.00143813	0.00105617	ATP1A2/ANK2/CACNA1C/CACNA2D1/CACNB2/SCN4B	6
BP	GO:0051588	regulation of neurotransmitter transport	13/678	105/18903	9.74378e-05	0.00147024	0.00107975	ATP1A2/GPM6B/TACR2/CHRNA3/HTR2A/CNR1/SYT11/SYT4/ADCY1/CACNB2/PRKCB/CHRM2/ITGB3	13
BP	GO:0007389	pattern specification process	34/678	472/18903	9.80241e-05	0.00147404	0.00108254	MEOX1/CDON/FGFR2/FGF10/GLI2/CHRD/ASB2/CHRDL1/FOXF1/SFRP1/MEOX2/GLI3/NKX3-2/ZBTB16/GLI1/BICC1/TCF15/BARX1/WNT2B/APLNR/FGF2/SFRP2/DAAM2/ZEB1/HEYL/HAND2/SOX17/DCHS1/GREM1/AR/SIX2/FOXC2/GREM2/NKX2-5	34
BP	GO:0003170	heart valve development	10/678	65/18903	9.93137e-05	0.00148835	0.00109305	ELN/TIE1/APLNR/EMILIN1/SLIT2/HEYL/DCHS1/NKX2-5/SLIT3/PDE2A	10
BP	GO:0043010	camera-type eye development	27/678	340/18903	0.000104111	0.00154995	0.00113829	SOX8/ATP2B4/CDON/FGF10/GLI3/CRYAB/PRPH2/PDGFRB/EFEMP1/RHOJ/SERPINF1/WNT2B/TMOD1/CYP1B1/FGF2/WNT9A/COL8A1/ZEB1/CACNA1C/VSTM4/RET/FBN1/TUB/COL8A2/ANGPTL7/FOXC2/ARHGEF15	27
BP	GO:0001935	endothelial cell proliferation	19/678	199/18903	0.000104281	0.00154995	0.00113829	NGFR/TIE1/FGF10/FGFR1/CXCL12/THBS4/AKT3/TEK/APLNR/THBS1/FGF2/FGF7/AGTR1/VIP/VSTM4/CCL11/MMRN2/PRKD1/ITGB3	19
BP	GO:0010463	mesenchymal cell proliferation	8/678	42/18903	0.000105284	0.00154995	0.00113829	FGFR2/CHRD/FOXF1/FGF7/ZEB1/HAND2/DCHS1/SIX2	8
BP	GO:0070296	sarcoplasmic reticulum calcium ion transport	8/678	42/18903	0.000105284	0.00154995	0.00113829	ATP1A2/CASQ2/ANK2/CACNA1C/AKAP6/PLN/RYR2/DMD	8
BP	GO:0086091	regulation of heart rate by cardiac conduction	8/678	42/18903	0.000105284	0.00154995	0.00113829	KCNA5/ANK2/CACNA1C/KCNE4/CACNA2D1/CACNB2/KCNH6/SCN4B	8
BP	GO:0060560	developmental growth involved in morphogenesis	21/678	233/18903	0.000105535	0.00154995	0.00113829	SEMA3G/NTN1/FGFR2/FGF10/SFRP1/CXCL12/TNN/MAP1B/SYT4/NGF/EPHA7/SLIT2/SFRP2/EDNRA/ISLR2/S1PR1/CCL11/NDN/SLIT3/NLGN3/PLXNA4	21
BP	GO:0015837	amine transport	13/678	106/18903	0.000107482	0.0015714	0.00115404	ATP1A2/TACR2/CHRNA3/HTR2A/CXCL12/RGS4/CNR1/SYT11/SYT4/VIP/CARTPT/SLC18A2/AVPR1A	13
BP	GO:0001936	regulation of endothelial cell proliferation	18/678	183/18903	0.000107708	0.0015714	0.00115404	NGFR/TIE1/FGF10/FGFR1/CXCL12/THBS4/AKT3/TEK/APLNR/THBS1/FGF2/FGF7/AGTR1/VIP/CCL11/MMRN2/PRKD1/ITGB3	18
BP	GO:0030509	BMP signaling pathway	17/678	167/18903	0.000109002	0.00158503	0.00116406	CHRDL2/CHRD/CHRDL1/ZNF423/SFRP1/COMP/SFRP4/TGFB3/SMAD9/SFRP2/FSTL1/FBN1/TMEM100/RBPMS2/GREM1/GREM2/RGMA	17
BP	GO:0048880	sensory system development	30/678	398/18903	0.000112541	0.00163111	0.00119789	SOX8/ATP2B4/CDON/FGF10/CHRDL1/GLI3/CRYAB/PRPH2/PDGFRB/EFEMP1/RHOJ/SERPINF1/WNT2B/TMOD1/CYP1B1/FGF2/WNT9A/COL8A1/ZEB1/CACNA1C/VSTM4/RET/SALL2/FBN1/TUB/COL8A2/ANGPTL7/FOXC2/MFAP5/ARHGEF15	30
BP	GO:0060675	ureteric bud morphogenesis	10/678	66/18903	0.000113342	0.0016312	0.00119796	SOX8/TMEM59L/GLI3/TCF21/WNT2B/FGF2/ADAMTS16/DCHS1/GREM1/SIX2	10
BP	GO:0003180	aortic valve morphogenesis	7/678	32/18903	0.000113841	0.0016312	0.00119796	ELN/TIE1/EMILIN1/SLIT2/HEYL/NKX2-5/SLIT3	7
BP	GO:0043552	positive regulation of phosphatidylinositol 3-kinase activity	7/678	32/18903	0.000113841	0.0016312	0.00119796	PDGFRB/TEK/FGF2/KIT/CCL19/TNFAIP8L3/PRKD1	7
BP	GO:0007193	adenylate cyclase-inhibiting G protein-coupled receptor signaling pathway	11/678	79/18903	0.000114543	0.0016312	0.00119796	PALM/NPR3/EDNRA/NPY1R/S1PR1/ADCY5/CHRM2/PDE2A/FLNA/S1PR3/ITGB3	11
BP	GO:0048844	artery morphogenesis	11/678	79/18903	0.000114543	0.0016312	0.00119796	MYLK/FOXF1/COMP/PDGFRB/AKT3/MYOCD/EDNRA/HAND2/COL3A1/FOXC2/MIR145	11
BP	GO:0051235	maintenance of location	27/678	342/18903	0.000114769	0.0016312	0.00119796	ATP1A2/LTBP1/HTR2A/FCER2/GRIK5/CASQ2/SYNE1/CRP/APLNR/DZIP1/CD36/FGF2/TRPC1/ANK2/JPH2/CACNA1C/AKAP6/SLC18A2/FBN1/CCL19/XCR1/PRKD1/FLNA/PLN/RYR2/DMD/ITGB3	27
BP	GO:0061041	regulation of wound healing	15/678	137/18903	0.000121051	0.00171496	0.00125947	MYLK/FERMT2/ACTA2/SMOC2/CD36/THBS1/EMILIN1/FGF2/MMRN1/PHLDB2/DDR2/REG3A/FOXC2/PRKG1/TAFA5	15
BP	GO:0097305	response to alcohol	22/678	253/18903	0.000123286	0.00174101	0.00127861	FGFR2/SFRP1/TACR1/RGS4/CNR1/PTGFR/CDO1/CYP1B1/SLIT2/KCNMB1/IGFBP7/ADCY1/AVPR1A/CCL19/ADCY5/A2M/UCN3/ADIPOQ/PENK/SLC2A4/CLDN5/SLIT3	22
BP	GO:0010720	positive regulation of cell development	25/678	307/18903	0.000125415	0.00176543	0.00129654	SOX8/MYOC/NTN1/LIMS2/FERMT2/GLI3/CXCL12/MAP1B/SERPINF1/NGF/FGF2/SLIT2/TENM4/DIXDC1/KIT/RET/ISLR2/CX3CR1/MAP6/PDE3A/ADIPOQ/CLDN5/FLNA/PLXNA4/ITGB3	25
BP	GO:0014068	positive regulation of phosphatidylinositol 3-kinase signaling	11/678	80/18903	0.000128571	0.00178262	0.00130917	DCN/IGF1/HGF/MYOC/FGFR1/PDGFRB/TEK/FGF2/KIT/ROR2/SELP	11
BP	GO:0072028	nephron morphogenesis	11/678	80/18903	0.000128571	0.00178262	0.00130917	SOX8/TMEM59L/GLI3/PDGFRB/TCF21/WNT2B/FGF2/ADAMTS16/DCHS1/GREM1/SIX2	11
BP	GO:0072171	mesonephric tubule morphogenesis	10/678	67/18903	0.000129008	0.00178262	0.00130917	SOX8/TMEM59L/GLI3/TCF21/WNT2B/FGF2/ADAMTS16/DCHS1/GREM1/SIX2	10
BP	GO:0051051	negative regulation of transport	34/678	479/18903	0.000130005	0.00178262	0.00130917	ATP1A2/EPHA3/GPM6B/PTGER3/TACR2/ACTN2/REM1/HTR2A/FOXF1/SFRP1/SFRP4/CRYAB/RAB23/RGS4/CNR1/CASQ2/MAP1B/SYT11/SYT4/GRP/CD36/THBS1/VIP/KCNE4/CARTPT/GEM/PRKCB/CNIH2/ADIPOQ/PRKD1/APOD/PRTN3/PLN/ITGB3	34
BP	GO:0003214	cardiac left ventricle morphogenesis	5/678	15/18903	0.000130175	0.00178262	0.00130917	FOXF1/CPE/SFRP2/EDNRA/RYR2	5
BP	GO:0032231	regulation of actin filament bundle assembly	13/678	108/18903	0.000130278	0.00178262	0.00130917	MYOC/FERMT2/CORO2B/SFRP1/TACR1/TGFB3/TPM1/PHLDB2/S1PR1/SYNPO/SYNPO2/FLNA/ARHGEF15	13
BP	GO:0071867	response to monoamine	13/678	108/18903	0.000130278	0.00178262	0.00130917	ATP2B4/GNAO1/PALM/HTR2A/RGS4/GNAL/PTGER1/ADCY5/CHRM2/ADIPOQ/PENK/FLNA/RYR2	13
BP	GO:0071869	response to catecholamine	13/678	108/18903	0.000130278	0.00178262	0.00130917	ATP2B4/GNAO1/PALM/HTR2A/RGS4/GNAL/PTGER1/ADCY5/CHRM2/ADIPOQ/PENK/FLNA/RYR2	13
BP	GO:0090263	positive regulation of canonical Wnt signaling pathway	13/678	108/18903	0.000130278	0.00178262	0.00130917	ADGRA2/FGFR2/FGF10/SFRP1/SFRP4/RECK/FGF2/SFRP2/DAAM2/RSPO3/RSPO1/ZEB2/MIR145	13
BP	GO:0034764	positive regulation of transmembrane transport	21/678	237/18903	0.000134161	0.00183007	0.00134401	IGF1/ACTN2/SORBS1/CLIP3/ATP1B2/APLNR/TRPC1/ANK2/KCNMB1/JPH2/AKAP6/EDNRA/CACNA2D1/GIP/CACNB2/KCNK3/ADIPOQ/NLGN3/FLNA/RYR2/DMD	21
BP	GO:0072132	mesenchyme morphogenesis	9/678	55/18903	0.000135181	0.0018383	0.00135006	FOXF1/ACTA2/APLNR/ACTC1/ACTG2/HEYL/TMEM100/DCHS1/FOXC2	9
BP	GO:0050901	leukocyte tethering or rolling	7/678	33/18903	0.000140057	0.00189545	0.00139203	SELE/MADCAM1/CXCL12/JAM2/CX3CR1/SELP/ELANE	7
BP	GO:0022898	regulation of transmembrane transporter activity	24/678	291/18903	0.000140244	0.00189545	0.00139203	ATP1A2/FHL1/ABCC9/ACTN2/REM1/CASQ2/ATP1B2/GRP/FXYD6/ANK2/JPH2/AKAP6/EDNRA/KCNE4/CACNA2D1/GEM/CACNB2/KCNK3/CNIH2/SCN4B/NLGN3/PLN/RYR2/DMD	24
BP	GO:0001570	vasculogenesis	11/678	81/18903	0.000144036	0.00194074	0.00142529	TIE1/FOXF1/PDGFRB/APLNR/MYOCD/SOX17/TMEM100/ZFPM2/HEG1/GJC1/NKX2-5	11
BP	GO:1901654	response to ketone	19/678	205/18903	0.000154249	0.00207201	0.0015217	SFRP1/TACR1/TGFB3/PTGFR/SERPINF1/THBS1/CYP1B1/SLIT2/FBXO32/IGFBP7/ADCY1/AVPR1A/AR/CCL19/ADCY5/A2M/FIBIN/UCN3/SLIT3	19
BP	GO:1903034	regulation of response to wounding	17/678	172/18903	0.000156414	0.00209471	0.00153837	MYLK/FERMT2/ACTA2/SMOC2/CD36/THBS1/EMILIN1/FGF2/MMRN1/PHLDB2/DDR2/REG3A/FOXC2/RGMA/PRKG1/FLNA/TAFA5	17
BP	GO:2000738	positive regulation of stem cell differentiation	6/678	24/18903	0.000161163	0.00215178	0.00158028	RBM24/TCF15/FGF2/SOX17/NKX2-5/NAP1L2	6
BP	GO:0003073	regulation of systemic arterial blood pressure	12/678	96/18903	0.000163363	0.002168	0.00159219	CMA1/CTSG/CORO2B/CALCA/TACR1/KL/TPM1/AGTR1/ADAMTS16/CPA3/AVPR1A/AR	12
BP	GO:0072080	nephron tubule development	12/678	96/18903	0.000163363	0.002168	0.00159219	SOX8/WWTR1/TMEM59L/GLI3/TCF21/WNT2B/FGF2/ADAMTS16/HEYL/DCHS1/GREM1/SIX2	12
BP	GO:0055021	regulation of cardiac muscle tissue growth	10/678	69/18903	0.00016587	0.00219466	0.00161177	IGF1/FGFR2/KCNK2/GLI1/RGS4/FGF2/AKAP6/PI16/ZFPM2/NKX2-5	10
BP	GO:0030510	regulation of BMP signaling pathway	13/678	111/18903	0.000172241	0.00227214	0.00166867	CHRDL2/CHRD/CHRDL1/ZNF423/SFRP1/SFRP4/SFRP2/FSTL1/FBN1/RBPMS2/GREM1/GREM2/RGMA	13
BP	GO:1903053	regulation of extracellular matrix organization	9/678	57/18903	0.000179451	0.00235929	0.00173267	TIE1/TCF15/EMILIN1/PHLDB2/DDR2/TNXB/ANGPTL7/LAMA2/ITGB3	9
BP	GO:0031214	biomineral tissue development	17/678	174/18903	0.000179918	0.00235929	0.00173267	IGF1/GPM6B/FGFR2/COMP/ASPN/MGP/TGFB3/OMD/KL/PTH1R/DDR2/CLEC3B/GREM1/ROR2/S1PR1/TMEM119/SLC24A3	17
BP	GO:0090101	negative regulation of transmembrane receptor protein serine/threonine kinase signaling pathway	16/678	158/18903	0.000182868	0.00238679	0.00175287	LTBP1/CHRDL2/CHRD/CHRDL1/SFRP1/ASPN/TGFB3/EMILIN1/CILP/TGFB1I1/SFRP2/FBN1/RBPMS2/GREM1/GREM2/PEG10	16
BP	GO:1903532	positive regulation of secretion by cell	23/678	278/18903	0.000183099	0.00238679	0.00175287	IGF1/NNAT/TACR2/C1QTNF3/MYOM1/RETN/CXCL12/GCG/TACR1/CNR1/TGFB3/SYT4/GRP/BLK/ADCYAP1/VIP/GIP/CARTPT/CACNB2/AVPR1A/PCSK1/UCN3/CACNA1H	23
BP	GO:1901016	regulation of potassium ion transmembrane transporter activity	10/678	70/18903	0.000187394	0.00243557	0.0017887	FHL1/ABCC9/ACTN2/CASQ2/ATP1B2/GRP/ANK2/AKAP6/KCNE4/KCNK3	10
BP	GO:0051952	regulation of amine transport	12/678	98/18903	0.000199056	0.00257953	0.00189442	ATP1A2/TACR2/CHRNA3/HTR2A/CXCL12/RGS4/CNR1/SYT11/SYT4/VIP/CARTPT/AVPR1A	12
BP	GO:0051899	membrane depolarization	11/678	84/18903	0.000200249	0.00258738	0.00190018	DCN/ATP1A2/FHL1/MYOC/SCN7A/ANK2/CACNA1C/CACNA2D1/CACNB2/SCN4B/CACNA1H	11
BP	GO:0055010	ventricular cardiac muscle tissue morphogenesis	8/678	46/18903	0.000205148	0.00262762	0.00192974	FGFR2/TPM1/EDNRA/ZFPM2/HEG1/FOXC2/NKX2-5/RYR2	8
BP	GO:1904752	regulation of vascular associated smooth muscle cell migration	8/678	46/18903	0.000205148	0.00262762	0.00192974	IGFBP5/TPM1/MYOCD/ADAMTS1/DDR2/ADIPOQ/PRKG1/TAFA5	8
BP	GO:0048010	vascular endothelial growth factor receptor signaling pathway	9/678	58/18903	0.000205749	0.00262762	0.00192974	FGF10/EMILIN1/ITGA5/PRKCB/MMRN2/CLEC14A/FOXC2/PRKD1/ITGB3	9
BP	GO:0061005	cell differentiation involved in kidney development	9/678	58/18903	0.000205749	0.00262762	0.00192974	WWTR1/GLI3/ACTA2/TCF21/EDNRA/GREM1/SIX2/FOXC2/ADIPOQ	9
BP	GO:0050808	synapse organization	31/678	432/18903	0.000210233	0.00267713	0.0019661	TNC/SEZ6/NTN1/PALM/NFATC4/CHRDL1/DMPK/CNTNAP1/GLRB/NRXN2/SLC8A2/PDZRN3/C1QL1/MAP1B/EPHA7/SPARCL1/LGI2/NFASC/NLGN4Y/CACNB2/TUBA1A/CX3CR1/NPTX1/SYNPO/GAP43/NEGR1/LRRN3/FLRT2/NLGN3/FLNA/ARHGEF15	31
BP	GO:0061326	renal tubule development	12/678	99/18903	0.000219264	0.00278408	0.00204464	SOX8/WWTR1/TMEM59L/GLI3/TCF21/WNT2B/FGF2/ADAMTS16/HEYL/DCHS1/GREM1/SIX2	12
BP	GO:0034103	regulation of tissue remodeling	11/678	85/18903	0.000222696	0.00281953	0.00207068	SFRP1/CALCA/THBS4/LEPR/DDR2/HAND2/CARTPT/GREM1/S1PR1/TMEM119/ITGB3	11
BP	GO:0035567	non-canonical Wnt signaling pathway	10/678	72/18903	0.000237533	0.00299877	0.00220231	MYOC/SFRP1/SFRP4/PRICKLE1/SFRP2/DAAM2/RSPO3/FRZB/PRICKLE2/ROR2	10
BP	GO:0050919	negative chemotaxis	8/678	47/18903	0.000239556	0.00299944	0.00220281	SEMA3G/NTN1/EPHA7/SLIT2/SLIT3/FLRT2/PLXNA4/ITGB3	8
BP	GO:0061383	trabecula morphogenesis	8/678	47/18903	0.000239556	0.00299944	0.00220281	MMP2/SFRP1/TEK/ADAMTS1/GREM1/S1PR1/HEG1/NKX2-5	8
BP	GO:0051495	positive regulation of cytoskeleton organization	18/678	195/18903	0.000239629	0.00299944	0.00220281	MYOC/FERMT2/ACTN2/SFRP1/STMN2/TACR1/TGFB3/TEK/MAP1B/TPM1/CDC42EP3/LMOD1/CFL2/SYNPO/CCL11/SYNPO2/KIRREL1/ARHGEF15	18
BP	GO:0090218	positive regulation of lipid kinase activity	7/678	36/18903	0.000249273	0.00311132	0.00228497	PDGFRB/TEK/FGF2/KIT/CCL19/TNFAIP8L3/PRKD1	7
BP	GO:0008228	opsonization	5/678	17/18903	0.000252694	0.00313625	0.00230328	FCN1/PLA2G5/CRP/PTX3/C4B	5
BP	GO:0010763	positive regulation of fibroblast migration	5/678	17/18903	0.000252694	0.00313625	0.00230328	ACTA2/THBS1/DDR2/ITGB3/MIR145	5
BP	GO:0007369	gastrulation	18/678	196/18903	0.000255251	0.00315024	0.00231355	FGFR2/ITGA8/MMP2/FOXF1/SFRP1/APLNR/ITGA7/COL8A1/PHLDB2/SFRP2/TENM4/ITGA5/SOX17/SIX2/FOXC2/ADIPOQ/ITGB3/MIR145	18
BP	GO:0045664	regulation of neuron differentiation	18/678	196/18903	0.000255251	0.00315024	0.00231355	SOX8/CDON/FGFR1/SFRP1/GLI3/CXCL12/MAP1B/NGF/FGF2/CNTN4/SFRP2/ZEB1/DIXDC1/BEND6/HEYL/RET/NKX2-5/NAP1L2	18
BP	GO:0060343	trabecula formation	6/678	26/18903	0.000259319	0.00319151	0.00234386	MMP2/SFRP1/TEK/ADAMTS1/GREM1/NKX2-5	6
BP	GO:0051047	positive regulation of secretion	24/678	304/18903	0.000270288	0.00331674	0.00243583	IGF1/NNAT/TACR2/C1QTNF3/MYOM1/RETN/CXCL12/GCG/TACR1/CNR1/TGFB3/SYT4/GRP/BLK/ADCYAP1/VIP/GIP/CARTPT/CACNB2/AVPR1A/NPR1/PCSK1/UCN3/CACNA1H	24
BP	GO:0007626	locomotory behavior	18/678	197/18903	0.000271753	0.00331674	0.00243583	ATP1A2/PREX2/SEZ6/CHRNA3/RASD2/CXCL12/GLRB/PDE1B/C1QL1/PPP1R1B/TMOD1/LGI4/GIP/NPY1R/SLC18A2/NEGR1/ADCY5/PENK	18
BP	GO:2001257	regulation of cation channel activity	18/678	197/18903	0.000271753	0.00331674	0.00243583	ABCC9/ACTN2/REM1/CASQ2/GRP/ANK2/JPH2/AKAP6/EDNRA/KCNE4/CACNA2D1/GEM/CACNB2/KCNK3/CNIH2/NLGN3/PLN/DMD	18
BP	GO:0010232	vascular transport	11/678	87/18903	0.000274017	0.00332595	0.00244259	SLC7A2/ATP1A2/ATP2B4/ABCC9/LEPR/SLC8A2/ATP1B2/CD36/AVPR1A/SLC2A4/SLC24A3	11
BP	GO:0150104	transport across blood-brain barrier	11/678	87/18903	0.000274017	0.00332595	0.00244259	SLC7A2/ATP1A2/ATP2B4/ABCC9/LEPR/SLC8A2/ATP1B2/CD36/AVPR1A/SLC2A4/SLC24A3	11
BP	GO:0046850	regulation of bone remodeling	8/678	48/18903	0.000278549	0.00335325	0.00246264	SFRP1/CALCA/LEPR/CARTPT/GREM1/S1PR1/TMEM119/ITGB3	8
BP	GO:0060976	coronary vasculature development	8/678	48/18903	0.000278549	0.00335325	0.00246264	PDGFRB/APLNR/FGF2/PRICKLE1/MYOCD/HAND2/SGCD/MIR145	8
BP	GO:1904738	vascular associated smooth muscle cell migration	8/678	48/18903	0.000278549	0.00335325	0.00246264	IGFBP5/TPM1/MYOCD/ADAMTS1/DDR2/ADIPOQ/PRKG1/TAFA5	8
BP	GO:0051924	regulation of calcium ion transport	22/678	268/18903	0.000279873	0.00336	0.0024676	ATP1A2/MYLK/REM1/CXCL12/PDGFRB/GCG/RGS4/CASQ2/APLNR/TRPC1/ANK2/JPH2/CACNA1C/AKAP6/CACNA2D1/GEM/CACNB2/PRKD1/PLN/RYR2/DMD/ITGB3	22
BP	GO:0110148	biomineralization	17/678	181/18903	0.000288165	0.00344172	0.00252762	IGF1/GPM6B/FGFR2/COMP/ASPN/MGP/TGFB3/OMD/KL/PTH1R/DDR2/CLEC3B/GREM1/ROR2/S1PR1/TMEM119/SLC24A3	17
BP	GO:0014012	peripheral nervous system axon regeneration	4/678	10/18903	0.000289805	0.00344172	0.00252762	TNC/MMP2/MAP1B/APOD	4
BP	GO:0014848	urinary tract smooth muscle contraction	4/678	10/18903	0.000289805	0.00344172	0.00252762	ATP2B4/HTR2A/TACR1/KCNMA1	4
BP	GO:0048865	stem cell fate commitment	4/678	10/18903	0.000289805	0.00344172	0.00252762	SFRP1/SFRP2/EDNRA/SOX17	4
BP	GO:1901019	regulation of calcium ion transmembrane transporter activity	12/678	102/18903	0.000290685	0.0034429	0.00252848	ATP1A2/REM1/CASQ2/ANK2/JPH2/AKAP6/CACNA2D1/GEM/CACNB2/PLN/RYR2/DMD	12
BP	GO:0003176	aortic valve development	7/678	37/18903	0.000298024	0.00352036	0.00258537	ELN/TIE1/EMILIN1/SLIT2/HEYL/NKX2-5/SLIT3	7
BP	GO:0032409	regulation of transporter activity	25/678	326/18903	0.000315953	0.00372216	0.00273357	ATP1A2/FHL1/ABCC9/ACTN2/REM1/CASQ2/ATP1B2/GRP/FXYD6/ANK2/JPH2/AKAP6/EDNRA/KCNE4/CACNA2D1/GEM/CACNB2/KCNK3/CNIH2/SCN4B/ADIPOQ/NLGN3/PLN/RYR2/DMD	25
BP	GO:0046620	regulation of organ growth	12/678	103/18903	0.0003185	0.00374216	0.00274826	IGF1/FGFR2/KCNK2/GLI1/RGS4/FGF2/MAEL/AKAP6/PI16/ZFPM2/FOXC2/NKX2-5	12
BP	GO:0072078	nephron tubule morphogenesis	10/678	75/18903	0.000333496	0.00390793	0.00287	SOX8/TMEM59L/GLI3/TCF21/WNT2B/FGF2/ADAMTS16/DCHS1/GREM1/SIX2	10
BP	GO:0043116	negative regulation of vascular permeability	5/678	18/18903	0.000339607	0.00395849	0.00290714	FERMT2/SLIT2/PDE3A/CLDN5/PDE2A	5
BP	GO:0046851	negative regulation of bone remodeling	5/678	18/18903	0.000339607	0.00395849	0.00290714	SFRP1/CALCA/CARTPT/GREM1/TMEM119	5
BP	GO:0031102	neuron projection regeneration	9/678	62/18903	0.000345094	0.00398032	0.00292317	HGF/TNC/MMP2/MAP1B/GAP43/RGMA/RTN4RL2/APOD/FLNA	9
BP	GO:0032233	positive regulation of actin filament bundle assembly	9/678	62/18903	0.000345094	0.00398032	0.00292317	MYOC/FERMT2/SFRP1/TACR1/TGFB3/TPM1/SYNPO/SYNPO2/ARHGEF15	9
BP	GO:0035904	aorta development	9/678	62/18903	0.000345094	0.00398032	0.00292317	NGFR/MYLK/PDGFRB/APLNR/PRICKLE1/EDNRA/COL3A1/PDE2A/MIR145	9
BP	GO:0090303	positive regulation of wound healing	9/678	62/18903	0.000345094	0.00398032	0.00292317	MYLK/FERMT2/SMOC2/CD36/THBS1/EMILIN1/DDR2/REG3A/FOXC2	9
BP	GO:0001505	regulation of neurotransmitter levels	19/678	219/18903	0.000359576	0.00413654	0.00303789	ATP1A2/GPM6B/TACR2/CHRNA3/HTR2A/GRIK5/NRXN2/BCHE/CNR1/PDE1B/SYT11/SYT4/ADCY1/SLC18A2/CACNB2/PRKCB/PRIMA1/CHRM2/ITGB3	19
BP	GO:0060420	regulation of heart growth	10/678	76/18903	0.000371904	0.00426721	0.00313386	IGF1/FGFR2/KCNK2/GLI1/RGS4/FGF2/AKAP6/PI16/ZFPM2/NKX2-5	10
BP	GO:0051897	positive regulation of protein kinase B signaling	13/678	120/18903	0.000374398	0.00428467	0.00314669	IGF1/MYOC/FERMT2/FGFR1/RASD2/IGFBP5/TEK/THBS1/FGF2/RET/CX3CR1/CCL19/TNFAIP8L3	13
BP	GO:1901343	negative regulation of vasculature development	15/678	152/18903	0.000380718	0.00432579	0.00317688	DCN/ATP2B4/TIE1/ISM1/THBS4/TEK/SERPINF1/THBS1/EMILIN1/ADAMTS1/NPR1/ANGPTL7/CLDN5/TAFA5/MIR145	15
BP	GO:0071868	cellular response to monoamine stimulus	12/678	105/18903	0.000380937	0.00432579	0.00317688	ATP2B4/GNAO1/PALM/HTR2A/RGS4/GNAL/PTGER1/ADCY5/CHRM2/ADIPOQ/FLNA/RYR2	12
BP	GO:0071870	cellular response to catecholamine stimulus	12/678	105/18903	0.000380937	0.00432579	0.00317688	ATP2B4/GNAO1/PALM/HTR2A/RGS4/GNAL/PTGER1/ADCY5/CHRM2/ADIPOQ/FLNA/RYR2	12
BP	GO:0030514	negative regulation of BMP signaling pathway	9/678	63/18903	0.000390006	0.00441739	0.00324416	CHRDL2/CHRD/CHRDL1/SFRP1/SFRP2/FBN1/RBPMS2/GREM1/GREM2	9
BP	GO:1903779	regulation of cardiac conduction	6/678	28/18903	0.0003992	0.00450993	0.00331212	ATP2B4/SLC8A2/TRPC1/ANK2/NKX2-5/RYR2	6
BP	GO:0045446	endothelial cell differentiation	13/678	121/18903	0.000406002	0.00457505	0.00335994	TIE1/ARHGEF26/BARX1/ZEB1/EDNRA/FSTL1/SOX17/TMEM100/S1PR1/HEG1/CLDN5/PDE2A/S1PR3	13
BP	GO:0072088	nephron epithelium morphogenesis	10/678	77/18903	0.000413925	0.00463931	0.00340714	SOX8/TMEM59L/GLI3/TCF21/WNT2B/FGF2/ADAMTS16/DCHS1/GREM1/SIX2	10
BP	GO:1903036	positive regulation of response to wounding	10/678	77/18903	0.000413925	0.00463931	0.00340714	MYLK/FERMT2/SMOC2/CD36/THBS1/EMILIN1/DDR2/REG3A/FOXC2/FLNA	10
BP	GO:0048638	regulation of developmental growth	25/678	332/18903	0.000414864	0.00463931	0.00340714	SEMA3G/IGF1/NTN1/FGFR2/KCNK2/CXCL12/GLI1/GHR/RGS4/MAP1B/SYT4/NGF/EPHA7/FGF2/MAEL/AKAP6/NPY1R/PI16/ISLR2/AR/ZFPM2/FOXC2/FOXS1/NKX2-5/PLXNA4	25
BP	GO:0050806	positive regulation of synaptic transmission	16/678	170/18903	0.000420429	0.00468965	0.0034441	TACR2/SCGN/NFATC4/RETN/TACR1/SLC8A2/CNR1/TSHZ3/GIP/ADCY1/CACNB2/FAM107A/CX3CR1/ROR2/NLGN3/LAMA2	16
BP	GO:0030324	lung development	17/678	187/18903	0.000422064	0.00469599	0.00344876	FGFR2/FGF10/GLI2/FOXF1/GLI3/GLI1/PDGFRB/IGFBP5/TCF21/TGFB3/WNT2B/FGF2/FGF7/MYOCD/COL3A1/ZFPM2/HEG1	17
BP	GO:0023061	signal release	32/678	470/18903	0.000423571	0.00470089	0.00345236	NNAT/PTPRN/TACR2/CHRNA3/C1QTNF3/HTR2A/SFRP1/RETN/GRIK5/CXCL12/CPE/NRXN2/GCG/TACR1/CNR1/KCNA5/SYT11/SYT4/GRP/BLK/ADCYAP1/AGTR1/VIP/GIP/CARTPT/ADCY1/CACNB2/PRKCB/ADCY5/UCN3/CHRM2/ADIPOQ	32
BP	GO:0035581	sequestering of extracellular ligand from receptor	4/678	11/18903	0.000442508	0.00487195	0.00357799	LTBP1/FBN1/GREM1/GREM2	4
BP	GO:0086016	AV node cell action potential	4/678	11/18903	0.000442508	0.00487195	0.00357799	CACNA1C/CACNB2/SCN4B/RYR2	4
BP	GO:0086027	AV node cell to bundle of His cell signaling	4/678	11/18903	0.000442508	0.00487195	0.00357799	CACNA1C/CACNB2/SCN4B/RYR2	4
BP	GO:0055003	cardiac myofibril assembly	5/678	19/18903	0.000447371	0.00487195	0.00357799	PDGFRB/FHOD3/ACTC1/NKX2-5/NEB	5
BP	GO:0061298	retina vasculature development in camera-type eye	5/678	19/18903	0.000447371	0.00487195	0.00357799	PDGFRB/RHOJ/CYP1B1/VSTM4/ARHGEF15	5
BP	GO:0071625	vocalization behavior	5/678	19/18903	0.000447371	0.00487195	0.00357799	NRXN3/GLI3/NRXN2/NLGN4Y/NLGN3	5
BP	GO:1904064	positive regulation of cation transmembrane transport	16/678	171/18903	0.000448788	0.00487195	0.00357799	ACTN2/ATP1B2/APLNR/TRPC1/ANK2/KCNMB1/JPH2/AKAP6/EDNRA/CACNA2D1/CACNB2/KCNK3/NLGN3/FLNA/RYR2/DMD	16
BP	GO:0030308	negative regulation of cell growth	17/678	188/18903	0.000448936	0.00487195	0.00357799	SEMA3G/FHL1/NTN1/SFRP1/CRYAB/RGS4/RERG/EPHA7/SLIT2/SFRP2/FRZB/PI16/SOX17/GREM1/NPR1/SLIT3/DACT3	17
BP	GO:1903169	regulation of calcium ion transmembrane transport	17/678	188/18903	0.000448936	0.00487195	0.00357799	ATP1A2/REM1/CASQ2/APLNR/TRPC1/ANK2/JPH2/CACNA1C/AKAP6/CACNA2D1/GEM/CACNB2/PRKD1/PLN/RYR2/DMD/ITGB3	17
BP	GO:0032963	collagen metabolic process	12/678	107/18903	0.000453417	0.00490849	0.00360482	MMP2/TNS2/PDGFRB/TGFB3/EMILIN1/MMP16/DDR2/MFAP4/TNXB/MMP23B/PRTN3/MIR145	12
BP	GO:0071674	mononuclear cell migration	18/678	206/18903	0.000467171	0.00504499	0.00370506	MADCAM1/CTSG/ASB2/CXCL12/CALCA/THBS1/CH25H/SLIT2/JAM2/RET/GREM1/CX3CR1/S1PR1/CCL11/CCL19/CYP7B1/APOD/ITGB3	18
BP	GO:0003158	endothelium development	14/678	139/18903	0.000479658	0.00514552	0.0037789	TIE1/ARHGEF26/BARX1/ZEB1/EDNRA/FSTL1/SOX17/TMEM100/S1PR1/HEG1/FOXC2/CLDN5/PDE2A/S1PR3	14
BP	GO:0048265	response to pain	6/678	29/18903	0.000488217	0.00514552	0.0037789	TAC1/CALCA/THBS4/TACR1/THBS1/RET	6
BP	GO:0060074	synapse maturation	6/678	29/18903	0.000488217	0.00514552	0.0037789	SEZ6/PALM/NFATC4/CHRDL1/CX3CR1/ARHGEF15	6
BP	GO:0035176	social behavior	8/678	52/18903	0.000489788	0.00514552	0.0037789	NRXN3/NRXN2/GRPR/GRP/NLGN4Y/AVPR1A/CX3CR1/NLGN3	8
BP	GO:0043268	positive regulation of potassium ion transport	8/678	52/18903	0.000489788	0.00514552	0.0037789	FHL1/ACTN2/ATP1B2/ANK2/KCNMB1/AKAP6/KCNK3/FLNA	8
BP	GO:0051480	regulation of cytosolic calcium ion concentration	8/678	52/18903	0.000489788	0.00514552	0.0037789	ATP2B4/SCGN/CALCA/SLC8A2/TRPC4/TRPC1/PLN/RYR2	8
BP	GO:0045666	positive regulation of neuron differentiation	11/678	93/18903	0.000491441	0.00514552	0.0037789	CDON/FGFR1/CXCL12/MAP1B/NGF/FGF2/ZEB1/BEND6/HEYL/NKX2-5/NAP1L2	11
BP	GO:0007212	dopamine receptor signaling pathway	7/678	40/18903	0.000491663	0.00514552	0.0037789	GNAO1/PALM/RGS4/GNAL/PTGER1/ADCY5/FLNA	7
BP	GO:0009187	cyclic nucleotide metabolic process	7/678	40/18903	0.000491663	0.00514552	0.0037789	GUCY1B1/GUCY1A1/ADCY1/NPR1/PDE7B/ADCY5/PDE2A	7
BP	GO:0010762	regulation of fibroblast migration	7/678	40/18903	0.000491663	0.00514552	0.0037789	HAS1/ACTA2/THBS1/FGF2/DDR2/ITGB3/MIR145	7
BP	GO:0035886	vascular associated smooth muscle cell differentiation	7/678	40/18903	0.000491663	0.00514552	0.0037789	NFATC4/COMP/APLNR/MYOCD/EDNRA/KIT/MIR145	7
BP	GO:0043267	negative regulation of potassium ion transport	7/678	40/18903	0.000491663	0.00514552	0.0037789	ACTN2/HTR2A/RGS4/CASQ2/GRP/VIP/KCNE4	7
BP	GO:0099622	cardiac muscle cell membrane repolarization	7/678	40/18903	0.000491663	0.00514552	0.0037789	KCNA5/ANK2/KCNE4/CACNA2D1/KCNH6/SCN4B/FLNA	7
BP	GO:0007631	feeding behavior	12/678	108/18903	0.000493809	0.00515575	0.00378641	RETN/CALCA/GCG/TACR1/LEPR/CNR1/NPY/PYY/HAND2/NPY1R/CARTPT/NEGR1	12
BP	GO:0061333	renal tubule morphogenesis	10/678	79/18903	0.00050986	0.00531074	0.00390024	SOX8/TMEM59L/GLI3/TCF21/WNT2B/FGF2/ADAMTS16/DCHS1/GREM1/SIX2	10
BP	GO:0033674	positive regulation of kinase activity	33/678	496/18903	0.000519783	0.00540133	0.00396676	IGF1/EPHA3/ATP2B4/TIE1/FGFR2/FERMT2/FGFR1/CHRNA3/TCL1A/HTR2A/CALCA/GHR/PDGFRB/GCG/SLC8A2/TEK/EPHA7/THBS1/FGF2/ADCYAP1/KIT/DDR2/CARTPT/RET/GREM1/ROR2/AZU1/CCL19/ADIPOQ/TNFAIP8L3/PRKD1/ELANE/ITGB3	33
BP	GO:0043542	endothelial cell migration	22/678	281/18903	0.000536209	0.00553153	0.00406239	DCN/ADGRA2/ATP2B4/FGFR1/MEOX2/SMOC2/AKT3/TEK/RHOJ/SERPINF1/THBS1/CYP1B1/FGF2/SLIT2/FSTL1/VSTM4/GREM1/MMRN2/CLEC14A/FOXC2/PRKD1/ITGB3	22
BP	GO:0030038	contractile actin filament bundle assembly	12/678	109/18903	0.000537189	0.00553153	0.00406239	MYOC/ELN/FERMT2/SORBS1/CORO2B/SFRP1/TACR1/TGFB3/TPM1/PHLDB2/S1PR1/ARHGEF15	12
BP	GO:0043149	stress fiber assembly	12/678	109/18903	0.000537189	0.00553153	0.00406239	MYOC/ELN/FERMT2/SORBS1/CORO2B/SFRP1/TACR1/TGFB3/TPM1/PHLDB2/S1PR1/ARHGEF15	12
BP	GO:0010976	positive regulation of neuron projection development	15/678	157/18903	0.000537393	0.00553153	0.00406239	HGF/EPHA3/STMN2/DPYSL3/CNR1/TNN/ATP1B2/SERPINF1/AVIL/TUBB2B/RET/ROR2/NEGR1/PRKD1/FLNA	15
BP	GO:0030323	respiratory tube development	17/678	191/18903	0.00053859	0.00553153	0.00406239	FGFR2/FGF10/GLI2/FOXF1/GLI3/GLI1/PDGFRB/IGFBP5/TCF21/TGFB3/WNT2B/FGF2/FGF7/MYOCD/COL3A1/ZFPM2/HEG1	17
BP	GO:0044703	multi-organism reproductive process	18/678	209/18903	0.000554951	0.00568457	0.00417477	TAC1/FBLN1/MMP2/SYDE1/CALCA/TACR1/IGFBP5/CNR1/TGFB3/PTGFR/RECK/ADCYAP1/GIP/ITGA5/IGFBP7/AVPR1A/AR/ITGB3	18
BP	GO:0001952	regulation of cell-matrix adhesion	13/678	125/18903	0.000556071	0.00568457	0.00417477	MYOC/EPHA3/GPM6B/FERMT2/SFRP1/TEK/CD36/THBS1/PHLDB2/GREM1/FAM107A/APOD/ITGB3	13
BP	GO:0014912	negative regulation of smooth muscle cell migration	7/678	41/18903	0.000574776	0.00583517	0.00428538	IGFBP5/TPM1/MYOCD/SLIT2/ADIPOQ/PRKG1/TAFA5	7
BP	GO:0072210	metanephric nephron development	7/678	41/18903	0.000574776	0.00583517	0.00428538	SOX8/PDGFRB/TCF21/RET/GREM1/SIX2/ADIPOQ	7
BP	GO:1905314	semi-lunar valve development	7/678	41/18903	0.000574776	0.00583517	0.00428538	ELN/TIE1/EMILIN1/SLIT2/HEYL/NKX2-5/SLIT3	7
BP	GO:0001975	response to amphetamine	6/678	30/18903	0.000591949	0.00599569	0.00440327	RGS4/PDE1B/PPP1R1B/EDNRA/SLC18A2/CNR2	6
BP	GO:0032411	positive regulation of transporter activity	13/678	126/18903	0.000600167	0.00606499	0.00445416	ACTN2/ATP1B2/ANK2/JPH2/AKAP6/EDNRA/CACNA2D1/CACNB2/KCNK3/ADIPOQ/NLGN3/RYR2/DMD	13
BP	GO:0033555	multicellular organismal response to stress	10/678	81/18903	0.000623526	0.00628494	0.0046157	TAC1/ATP1A2/CALCA/THBS4/TACR1/GRPR/GRP/THBS1/RET/PENK	10
BP	GO:0048588	developmental cell growth	19/678	229/18903	0.000624786	0.00628494	0.0046157	SEMA3G/IGF1/NTN1/CXCL12/RGS4/TNN/MAP1B/SYT4/NGF/EPHA7/SLIT2/AKAP6/EDNRA/PI16/ISLR2/NDN/SLIT3/NLGN3/PLXNA4	19
BP	GO:0031532	actin cytoskeleton reorganization	12/678	111/18903	0.000633605	0.00635914	0.00467018	THSD7A/FGF10/ASB2/EFS/SYDE1/TEK/NRK/FGF7/HMCN1/KIT/S1PR1/FLNA	12
BP	GO:0051703	biological process involved in intraspecies interaction between organisms	8/678	54/18903	0.000635926	0.00636793	0.00467664	NRXN3/NRXN2/GRPR/GRP/NLGN4Y/AVPR1A/CX3CR1/NLGN3	8
BP	GO:0048732	gland development	30/678	441/18903	0.000642363	0.00640429	0.00470334	HGF/TNC/NTN1/FGFR2/FGF10/LIMS2/GLI2/MMP2/FOXF1/SFRP1/FGL1/GLI3/GLI1/IGFBP5/TCF21/TGFB3/NKX2-3/CDO1/SERPINF1/CYP1B1/FGF2/FGF7/EDNRA/FRZB/HAND2/AR/CCL11/CYP7B1/PCSK1/NKX2-5	30
BP	GO:0001553	luteinization	4/678	12/18903	0.000644984	0.00640429	0.00470334	PTPRN/MMP2/RETN/A2M	4
BP	GO:2000035	regulation of stem cell division	4/678	12/18903	0.000644984	0.00640429	0.00470334	SFRP2/SOX17/NAP1L2/MIR145	4
BP	GO:0051153	regulation of striated muscle cell differentiation	11/678	96/18903	0.000645371	0.00640429	0.00470334	IGF1/DMPK/RBM24/SMYD1/RGS4/MYOCD/AKAP6/PLPP7/PI16/NKX2-5/TMEM119	11
BP	GO:0001704	formation of primary germ layer	13/678	127/18903	0.000647178	0.00640779	0.00470591	FGFR2/ITGA8/MMP2/FOXF1/ITGA7/COL8A1/SFRP2/ITGA5/SOX17/SIX2/FOXC2/ITGB3/MIR145	13
BP	GO:0008037	cell recognition	19/678	230/18903	0.000658824	0.00650847	0.00477986	EPHA3/FCN1/CRTAC1/CNR1/TNN/PLA2G5/PALLD/CRP/CD36/CNTN4/COLEC12/NEXN/PTX3/TUB/GAP43/CCL19/NDN/IGHV3-33/C4B	19
BP	GO:0030177	positive regulation of Wnt signaling pathway	14/678	144/18903	0.000684387	0.00673083	0.00494316	ADGRA2/FGFR2/FGF10/SFRP1/SFRP4/RECK/FGF2/SFRP2/DAAM2/RSPO3/DIXDC1/RSPO1/ZEB2/MIR145	14
BP	GO:0050921	positive regulation of chemotaxis	14/678	144/18903	0.000684387	0.00673083	0.00494316	FGF10/FGFR1/CXCL12/SMOC2/THBS4/PDGFRB/THBS1/FGF2/SLIT2/CX3CR1/S1PR1/AZU1/CCL19/PRKD1	14
BP	GO:0001945	lymph vessel development	6/678	31/18903	0.000711995	0.00693761	0.00509502	TIE1/FGF2/SVEP1/HEG1/CLEC14A/FOXC2	6
BP	GO:0031069	hair follicle morphogenesis	6/678	31/18903	0.000711995	0.00693761	0.00509502	NGFR/FGFR2/FGF10/GLI2/IGFBP5/FGF7	6
BP	GO:0098868	bone growth	6/678	31/18903	0.000711995	0.00693761	0.00509502	FGFR2/EVC/COMP/LEPR/DDR2/BNC2	6
BP	GO:0071695	anatomical structure maturation	20/678	250/18903	0.000721022	0.00693761	0.00509502	SOX8/IGF1/MYOC/MMP2/LHX6/ZBTB16/RECK/C1QL1/EDNRA/LGI4/PTH1R/FEV/RET/DCHS1/GREM1/CX3CR1/S1PR1/PDE3A/CCL19/RHEX	20
BP	GO:0003179	heart valve morphogenesis	8/678	55/18903	0.000721159	0.00693761	0.00509502	ELN/TIE1/EMILIN1/SLIT2/HEYL/DCHS1/NKX2-5/SLIT3	8
BP	GO:0003229	ventricular cardiac muscle tissue development	8/678	55/18903	0.000721159	0.00693761	0.00509502	FGFR2/TPM1/EDNRA/ZFPM2/HEG1/FOXC2/NKX2-5/RYR2	8
BP	GO:0010761	fibroblast migration	8/678	55/18903	0.000721159	0.00693761	0.00509502	TNS1/HAS1/ACTA2/THBS1/FGF2/DDR2/ITGB3/MIR145	8
BP	GO:0031103	axon regeneration	8/678	55/18903	0.000721159	0.00693761	0.00509502	TNC/MMP2/MAP1B/GAP43/RGMA/RTN4RL2/APOD/FLNA	8
BP	GO:0045668	negative regulation of osteoblast differentiation	8/678	55/18903	0.000721159	0.00693761	0.00509502	CHRD/SFRP1/IGFBP5/TNN/HAND2/GREM1/TWIST2/GDF10	8
BP	GO:0055078	sodium ion homeostasis	8/678	55/18903	0.000721159	0.00693761	0.00509502	ATP1A2/TACR1/ATP1B2/SCN7A/AGTR1/EDNRA/AVPR1A/NPR1	8
BP	GO:0031644	regulation of nervous system process	14/678	145/18903	0.00073316	0.00703518	0.00516667	HGF/DMPK/RGS4/SLC8A2/VIP/TENM4/JAM2/CARTPT/AVPR1A/TMEM100/NPTX1/CNIH2/NLGN3/NPTXR	14
BP	GO:0007413	axonal fasciculation	5/678	21/18903	0.000737688	0.00703518	0.00516667	EPHA3/CRTAC1/CNR1/CNTN4/NDN	5
BP	GO:0060973	cell migration involved in heart development	5/678	21/18903	0.000737688	0.00703518	0.00516667	BVES/PDGFRB/EDNRA/HAND2/DCHS1	5
BP	GO:0106030	neuron projection fasciculation	5/678	21/18903	0.000737688	0.00703518	0.00516667	EPHA3/CRTAC1/CNR1/CNTN4/NDN	5
BP	GO:0007548	sex differentiation	22/678	288/18903	0.000745047	0.0070846	0.00520297	SOX8/PTPRN/FGF10/MMP2/SFRP1/RETN/PDGFRB/TCF21/WNT2B/CYP1B1/SLIT2/SFRP2/CYP17A1/GFRA1/ADAMTS1/KIT/PTX3/ROR2/AR/ZFPM2/A2M/SLIT3	22
BP	GO:0030832	regulation of actin filament length	15/678	162/18903	0.000746086	0.0070846	0.00520297	ELN/ACTN2/CXCL12/FHOD3/AVIL/TMOD1/SLIT2/DAAM2/CDC42EP3/LMOD1/CFL2/CCL11/NEB/KIRREL1/SVIL	15
BP	GO:0014902	myotube differentiation	13/678	129/18903	0.000750558	0.00711174	0.0052229	IGF1/CDON/DMPK/CNTNAP1/RBM24/SMYD1/MYOCD/JAM2/PLPP7/AVPR1A/NKX2-5/TMEM119/CACNA1H	13
BP	GO:0030500	regulation of bone mineralization	10/678	83/18903	0.000757349	0.00716069	0.00525885	GPM6B/COMP/MGP/TGFB3/OMD/KL/DDR2/GREM1/S1PR1/TMEM119	10
BP	GO:0060349	bone morphogenesis	11/678	98/18903	0.000768786	0.00725101	0.00532518	FGFR2/COMP/SFRP4/GLI3/RAB23/GHR/PAPPA2/TGFB3/MMP16/COL3A1/TMEM119	11
BP	GO:0008406	gonad development	19/678	233/18903	0.000770702	0.00725101	0.00532518	SOX8/PTPRN/MMP2/SFRP1/RETN/PDGFRB/TCF21/WNT2B/CYP1B1/SLIT2/SFRP2/GFRA1/ADAMTS1/KIT/PTX3/AR/ZFPM2/A2M/SLIT3	19
BP	GO:0048645	animal organ formation	9/678	69/18903	0.000771839	0.00725101	0.00532518	FGFR2/FGF10/GLI3/NKX3-2/WNT2B/FGF2/HAND2/SOX17/AR	9
BP	GO:0060412	ventricular septum morphogenesis	7/678	43/18903	0.000774326	0.00725889	0.00533097	FGFR2/APLNR/SLIT2/HEYL/ZFPM2/NKX2-5/SLIT3	7
BP	GO:0002062	chondrocyte differentiation	12/678	114/18903	0.00080516	0.00753193	0.00553149	COMP/GLI3/NKX3-2/ZBTB16/EFEMP1/WNT2B/WNT9A/SFRP2/PTH1R/GREM1/COL3A1/SIX2	12
BP	GO:0045761	regulation of adenylate cyclase activity	8/678	56/18903	0.00081535	0.00760787	0.00558726	PALM/VIPR2/CALCA/CAP2/NPR3/ADCYAP1/CACNA1C/EDNRA	8
BP	GO:0007179	transforming growth factor beta receptor signaling pathway	18/678	216/18903	0.000816732	0.00760787	0.00558726	LTBP1/FERMT2/ITGA8/ASPN/TGFB3/SMAD9/LRRC32/THBS1/EMILIN1/TGFB1I1/MYOCD/ZEB1/FBN1/COL3A1/ZEB2/CLDN5/PEG10/GDF10	18
BP	GO:0015844	monoamine transport	10/678	84/18903	0.000832633	0.00773962	0.00568402	GPM6B/HTR2A/CXCL12/CNR1/SYT11/SYT4/VIP/CARTPT/SLC18A2/ITGB3	10
BP	GO:0043279	response to alkaloid	11/678	99/18903	0.000837476	0.00776825	0.00570504	HTR2A/GHR/BCHE/TACR1/RGS4/CNR1/CASQ2/PPP1R1B/PCSK1/PENK/RYR2	11
BP	GO:0045598	regulation of fat cell differentiation	14/678	147/18903	0.000839561	0.00777123	0.00570723	WWTR1/LMO3/FERMT2/RUNX1T1/HTR2A/MEDAG/SFRP1/ZBTB16/TGFB1I1/SFRP2/FNDC5/FRZB/ZFPM2/ADIPOQ	14
BP	GO:0010644	cell communication by electrical coupling	6/678	32/18903	0.000850031	0.00780258	0.00573025	ATP1A2/CASQ2/ATP1B2/CACNA1C/GJC1/RYR2	6
BP	GO:0010743	regulation of macrophage derived foam cell differentiation	6/678	32/18903	0.000850031	0.00780258	0.00573025	PLA2G5/CRP/CD36/AGTR1/ADIPOQ/ITGB3	6
BP	GO:0061037	negative regulation of cartilage development	6/678	32/18903	0.000850031	0.00780258	0.00573025	GLI3/NKX3-2/EFEMP1/WNT9A/FRZB/GREM1	6
BP	GO:1990776	response to angiotensin	6/678	32/18903	0.000850031	0.00780258	0.00573025	ACTN2/KL/AGTR1/DDR2/COL3A1/MIR145	6
BP	GO:0014823	response to activity	9/678	70/18903	0.000858069	0.00785998	0.00577241	MMP2/TNS2/GCG/KL/ZEB1/FNDC5/ADIPOQ/RYR2/ITGB3	9
BP	GO:0032414	positive regulation of ion transmembrane transporter activity	12/678	115/18903	0.00087032	0.00795566	0.00584268	ACTN2/ATP1B2/ANK2/JPH2/AKAP6/EDNRA/CACNA2D1/CACNB2/KCNK3/NLGN3/RYR2/DMD	12
BP	GO:0048017	inositol lipid-mediated signaling	16/678	182/18903	0.000886156	0.00808365	0.00593668	DCN/IGF1/HGF/MYOC/PREX2/FGFR1/HTR2A/NPR3/PDGFRB/PLCL1/TEK/FGF2/KIT/ROR2/SELP/TNFAIP8L3	16
BP	GO:0014911	positive regulation of smooth muscle cell migration	7/678	44/18903	0.000892741	0.00809345	0.00594387	IGF1/PDGFRB/IGFBP5/CYP1B1/ADAMTS1/DDR2/ITGB3	7
BP	GO:0045214	sarcomere organization	7/678	44/18903	0.000892741	0.00809345	0.00594387	ACTN2/LDB3/FLNC/FHOD3/TPM1/CSRP1/CFL2	7
BP	GO:1904706	negative regulation of vascular associated smooth muscle cell proliferation	7/678	44/18903	0.000892741	0.00809345	0.00594387	TGFB3/CNN1/TPM1/MYOCD/ADIPOQ/PRKG1/TAFA5	7
BP	GO:0042415	norepinephrine metabolic process	4/678	13/18903	0.00090532	0.00811998	0.00596336	KL/EDNRA/HAND2/RNF180	4
BP	GO:0043568	positive regulation of insulin-like growth factor receptor signaling pathway	4/678	13/18903	0.00090532	0.00811998	0.00596336	IGF1/IGFBP5/IGFBP4/AR	4
BP	GO:0099550	trans-synaptic signaling, modulating synaptic transmission	4/678	13/18903	0.00090532	0.00811998	0.00596336	GUCY1B1/CNR1/SYT4/GUCY1A1	4
BP	GO:1900115	extracellular regulation of signal transduction	4/678	13/18903	0.00090532	0.00811998	0.00596336	LTBP1/FBN1/GREM1/GREM2	4
BP	GO:1900116	extracellular negative regulation of signal transduction	4/678	13/18903	0.00090532	0.00811998	0.00596336	LTBP1/FBN1/GREM1/GREM2	4
BP	GO:0050878	regulation of body fluid levels	27/678	390/18903	0.000906725	0.00811998	0.00596336	FGF10/FBLN1/CTSG/MYL9/CORO2B/COMP/TFPI2/NPR3/TACR1/F13A1/CDO1/APLNR/CD36/BLK/THBS1/EMILIN1/MMRN1/VIP/CSRP1/COL3A1/NPR1/HEG1/SELP/F8/PRKG1/FLNA/ITGB3	27
BP	GO:0044706	multi-multicellular organism process	18/678	218/18903	0.000908625	0.00812049	0.00596373	TAC1/FBLN1/MMP2/SYDE1/CALCA/TACR1/IGFBP5/CNR1/TGFB3/PTGFR/RECK/ADCYAP1/GIP/ITGA5/IGFBP7/AVPR1A/AR/ITGB3	18
BP	GO:0008347	glial cell migration	8/678	57/18903	0.00091917	0.00819811	0.00602073	NTN1/GLI3/ATP1B2/CX3CR1/COL3A1/AZU1/CSPG4/NDN	8
BP	GO:0007620	copulation	5/678	22/18903	0.000926718	0.00819904	0.00602142	TAC1/TACR1/CNR1/VIP/AVPR1A	5
BP	GO:0009190	cyclic nucleotide biosynthetic process	5/678	22/18903	0.000926718	0.00819904	0.00602142	GUCY1B1/GUCY1A1/ADCY1/NPR1/ADCY5	5
BP	GO:0034104	negative regulation of tissue remodeling	5/678	22/18903	0.000926718	0.00819904	0.00602142	SFRP1/CALCA/CARTPT/GREM1/TMEM119	5
BP	GO:0052652	cyclic purine nucleotide metabolic process	5/678	22/18903	0.000926718	0.00819904	0.00602142	GUCY1B1/GUCY1A1/ADCY1/NPR1/ADCY5	5
BP	GO:0070527	platelet aggregation	9/678	71/18903	0.000951967	0.00840554	0.00617307	CTSG/MYL9/COMP/BLK/MMRN1/CSRP1/PRKG1/FLNA/ITGB3	9
BP	GO:0016525	negative regulation of angiogenesis	14/678	149/18903	0.000958701	0.00844808	0.00620431	DCN/ATP2B4/TIE1/ISM1/THBS4/TEK/SERPINF1/THBS1/EMILIN1/ADAMTS1/NPR1/CLDN5/TAFA5/MIR145	14
BP	GO:0045137	development of primary sexual characteristics	19/678	238/18903	0.000993524	0.00873746	0.00641684	SOX8/PTPRN/MMP2/SFRP1/RETN/PDGFRB/TCF21/WNT2B/CYP1B1/SLIT2/SFRP2/GFRA1/ADAMTS1/KIT/PTX3/AR/ZFPM2/A2M/SLIT3	19
BP	GO:0030947	regulation of vascular endothelial growth factor receptor signaling pathway	6/678	33/18903	0.0010078	0.00881028	0.00647032	FGF10/EMILIN1/ITGA5/PRKCB/MMRN2/ITGB3	6
BP	GO:0090183	regulation of kidney development	6/678	33/18903	0.0010078	0.00881028	0.00647032	SOX8/WNT2B/RET/GREM1/SIX2/ADIPOQ	6
BP	GO:0098801	regulation of renal system process	6/678	33/18903	0.0010078	0.00881028	0.00647032	CORO2B/TACR1/AGTR1/AVPR1A/NPR1/ADIPOQ	6
BP	GO:0043271	negative regulation of ion transport	15/678	167/18903	0.0010199	0.00889838	0.00653502	ATP1A2/GPM6B/ACTN2/REM1/HTR2A/SFRP4/RGS4/CNR1/CASQ2/SYT11/GRP/VIP/KCNE4/GEM/PLN	15
BP	GO:1901381	positive regulation of potassium ion transmembrane transport	7/678	45/18903	0.00102497	0.00892497	0.00655455	ACTN2/ATP1B2/ANK2/KCNMB1/AKAP6/KCNK3/FLNA	7
BP	GO:0048008	platelet-derived growth factor receptor signaling pathway	8/678	58/18903	0.00103332	0.00897988	0.00659487	PDGFRL/PDGFRB/MYOCD/CSPG4/ADIPOQ/APOD/STON1/ITGB3	8
BP	GO:0043583	ear development	18/678	221/18903	0.00106298	0.00921945	0.00677082	NTN1/FGFR2/FGF10/ITGA8/KCNK2/GLI3/NKX3-2/PDGFRB/PLPPR4/TGFB3/TCF15/FGF2/ZEB1/EDNRA/FRZB/DCHS1/SIX2/KCNK3	18
BP	GO:2000181	negative regulation of blood vessel morphogenesis	14/678	151/18903	0.00109176	0.00945046	0.00694047	DCN/ATP2B4/TIE1/ISM1/THBS4/TEK/SERPINF1/THBS1/EMILIN1/ADAMTS1/NPR1/CLDN5/TAFA5/MIR145	14
BP	GO:0008543	fibroblast growth factor receptor signaling pathway	10/678	87/18903	0.00109619	0.00945844	0.00694633	NGFR/FGFR2/FGF10/FGFR1/SMOC2/KL/THBS1/FGF2/FGF7/FLRT2	10
BP	GO:0030595	leukocyte chemotaxis	19/678	240/18903	0.00109697	0.00945844	0.00694633	MMP2/CTSG/CXCL12/CALCA/THBS4/THBS1/CH25H/ITGA9/SLIT2/KIT/JAM3/GREM1/CX3CR1/S1PR1/CCL11/AZU1/CCL19/CYP7B1/CNR2	19
BP	GO:0034767	positive regulation of ion transmembrane transport	16/678	186/18903	0.0011168	0.00960556	0.00705437	ACTN2/ATP1B2/APLNR/TRPC1/ANK2/KCNMB1/JPH2/AKAP6/EDNRA/CACNA2D1/CACNB2/KCNK3/NLGN3/FLNA/RYR2/DMD	16
BP	GO:0044089	positive regulation of cellular component biogenesis	32/678	498/18903	0.0011184	0.00960556	0.00705437	MYOC/FERMT2/PALM/TCL1A/SFRP1/DPYSL3/TACR1/TGFB3/TEK/MAP1B/DZIP1/CD36/AVIL/EMILIN1/TPM1/PHLDB2/TENM2/KIT/TAL1/CDC42EP3/LMOD1/SYNPO/CCL11/SYNPO2/CCL19/LRRN3/KIRREL1/CLDN5/FLRT2/NLGN3/ARHGEF15/TRABD2B	32
BP	GO:1902904	negative regulation of supramolecular fiber organization	15/678	169/18903	0.00115101	0.0098664	0.00724594	MYOC/CORO2B/STMN2/CLIP3/CRYAB/MAP1B/FHOD3/AVIL/TMOD1/EMILIN1/PHLDB2/SLIT2/LMOD1/S1PR1/SVIL	15
BP	GO:0050764	regulation of phagocytosis	11/678	103/18903	0.00116512	0.00994871	0.00730638	FCN1/PLA2G5/SYT11/CD36/PTX3/TUB/AZU1/ADIPOQ/PRTN3/C4B/C4A	11
BP	GO:0070167	regulation of biomineral tissue development	11/678	103/18903	0.00116512	0.00994871	0.00730638	GPM6B/COMP/ASPN/MGP/TGFB3/OMD/KL/DDR2/GREM1/S1PR1/TMEM119	11
BP	GO:0070482	response to oxygen levels	24/678	337/18903	0.00116747	0.00994948	0.00730695	GUCY1B1/KCNK2/MMP2/SFRP1/CXCL12/CRYAB/PDGFRB/TGFB3/PTGIS/KCNA5/THBS1/MYOCD/KCNMB1/EDNRA/KCNMA1/DDR2/GUCY1A1/KCNK3/UCN3/ADIPOQ/PENK/SLC2A4/RYR2/MIR145	24
BP	GO:0010830	regulation of myotube differentiation	7/678	46/18903	0.00117212	0.00995062	0.00730779	DMPK/RBM24/SMYD1/MYOCD/PLPP7/NKX2-5/TMEM119	7
BP	GO:0060443	mammary gland morphogenesis	7/678	46/18903	0.00117212	0.00995062	0.00730779	NTN1/FGFR2/FGF10/GLI3/IGFBP5/AR/CCL11	7
BP	GO:0110110	positive regulation of animal organ morphogenesis	6/678	34/18903	0.00118713	0.0100586	0.0073871	SOX8/NGFR/FGF10/WNT2B/FGF2/AR	6
BP	GO:0071871	response to epinephrine	4/678	14/18903	0.00123168	0.0103565	0.00760584	ATP2B4/ADIPOQ/PENK/RYR2	4
BP	GO:0086070	SA node cell to atrial cardiac muscle cell communication	4/678	14/18903	0.00123168	0.0103565	0.00760584	KCNA5/ANK2/GJC1/RYR2	4
BP	GO:0099171	presynaptic modulation of chemical synaptic transmission	4/678	14/18903	0.00123168	0.0103565	0.00760584	CNR1/SYT4/CACNB2/PRKCB	4
BP	GO:1901841	regulation of high voltage-gated calcium channel activity	4/678	14/18903	0.00123168	0.0103565	0.00760584	REM1/CACNA2D1/GEM/CACNB2	4
BP	GO:2000241	regulation of reproductive process	17/678	206/18903	0.00125412	0.010525	0.00772963	IGF1/TACR2/SFRP1/RETN/SYDE1/PTGDS/TACR1/CNR1/SERPINF1/MAEL/VIP/KIT/AR/ZFPM2/PDE3A/CACNA1H/ITGB3	17
BP	GO:0003281	ventricular septum development	9/678	74/18903	0.00128472	0.0107614	0.0079032	FGFR2/APLNR/SLIT2/HEYL/ZFPM2/HEG1/NKX2-5/SLIT3/PDE2A	9
BP	GO:0007596	blood coagulation	18/678	225/18903	0.00130313	0.0108949	0.00800124	FBLN1/CTSG/MYL9/COMP/TFPI2/F13A1/CD36/BLK/THBS1/EMILIN1/MMRN1/CSRP1/COL3A1/SELP/F8/PRKG1/FLNA/ITGB3	18
BP	GO:0046849	bone remodeling	10/678	89/18903	0.00130708	0.0109072	0.00801028	SFRP1/CALCA/LEPR/TGFB3/PTH1R/CARTPT/GREM1/S1PR1/TMEM119/ITGB3	10
BP	GO:0003002	regionalization	25/678	360/18903	0.00132457	0.0110322	0.00810213	MEOX1/CDON/FGFR2/FGF10/GLI2/CHRD/FOXF1/SFRP1/MEOX2/GLI3/ZBTB16/GLI1/TCF15/BARX1/WNT2B/FGF2/SFRP2/HEYL/SOX17/GREM1/AR/SIX2/FOXC2/GREM2/NKX2-5	25
BP	GO:0048286	lung alveolus development	7/678	47/18903	0.00133532	0.0111008	0.00815249	FGFR2/FGF10/FOXF1/IGFBP5/TCF21/TGFB3/MYOCD	7
BP	GO:0098742	cell-cell adhesion via plasma-membrane adhesion molecules	21/678	282/18903	0.0013392	0.0111121	0.00816079	SELE/CLDN11/CDH19/PALLD/CDH11/HMCN1/CNTN4/TENM2/TENM4/SPARCL1/ITGA5/NEXN/CADM3/RET/DCHS1/REG3A/SELP/ADIPOQ/CLDN5/FAT4/PCDHGA12	21
BP	GO:0008585	female gonad development	11/678	105/18903	0.00136478	0.0112818	0.00828543	PTPRN/MMP2/SFRP1/RETN/SLIT2/ADAMTS1/KIT/PTX3/ZFPM2/A2M/SLIT3	11
BP	GO:0110149	regulation of biomineralization	11/678	105/18903	0.00136478	0.0112818	0.00828543	GPM6B/COMP/ASPN/MGP/TGFB3/OMD/KL/DDR2/GREM1/S1PR1/TMEM119	11
BP	GO:0045762	positive regulation of adenylate cyclase activity	6/678	35/18903	0.00138988	0.0114464	0.00840629	VIPR2/CALCA/CAP2/ADCYAP1/CACNA1C/EDNRA	6
BP	GO:0048730	epidermis morphogenesis	6/678	35/18903	0.00138988	0.0114464	0.00840629	NGFR/FGFR2/FGF10/GLI2/IGFBP5/FGF7	6
BP	GO:0036303	lymph vessel morphogenesis	5/678	24/18903	0.00140961	0.0115014	0.0084467	TIE1/FGF2/SVEP1/CLEC14A/FOXC2	5
BP	GO:0043576	regulation of respiratory gaseous exchange	5/678	24/18903	0.00140961	0.0115014	0.0084467	ATP1A2/TSHZ3/GRPR/GRP/NLGN3	5
BP	GO:0060307	regulation of ventricular cardiac muscle cell membrane repolarization	5/678	24/18903	0.00140961	0.0115014	0.0084467	ANK2/KCNE4/CACNA2D1/KCNH6/SCN4B	5
BP	GO:0072202	cell differentiation involved in metanephros development	5/678	24/18903	0.00140961	0.0115014	0.0084467	WWTR1/TCF21/GREM1/SIX2/ADIPOQ	5
BP	GO:2001026	regulation of endothelial cell chemotaxis	5/678	24/18903	0.00140961	0.0115014	0.0084467	FGFR1/SMOC2/THBS1/FGF2/PRKD1	5
BP	GO:0010171	body morphogenesis	7/678	48/18903	0.00151575	0.0123217	0.00904914	CDON/MMP2/TGFB3/CRISPLD1/PHLDB2/GREM2/CLDN5	7
BP	GO:0035850	epithelial cell differentiation involved in kidney development	7/678	48/18903	0.00151575	0.0123217	0.00904914	WWTR1/ACTA2/EDNRA/GREM1/SIX2/FOXC2/ADIPOQ	7
BP	GO:0046928	regulation of neurotransmitter secretion	10/678	91/18903	0.00154987	0.012576	0.00923585	TACR2/CHRNA3/HTR2A/CNR1/SYT11/SYT4/ADCY1/CACNB2/PRKCB/CHRM2	10
BP	GO:0051339	regulation of lyase activity	9/678	76/18903	0.00155447	0.0125901	0.00924624	PALM/VIPR2/NCS1/CALCA/CAP2/NPR3/ADCYAP1/CACNA1C/EDNRA	9
BP	GO:0032387	negative regulation of intracellular transport	8/678	62/18903	0.00160807	0.0129578	0.0095163	CRYAB/RAB23/MAP1B/CD36/CNIH2/ADIPOQ/APOD/PLN	8
BP	GO:0060038	cardiac muscle cell proliferation	8/678	62/18903	0.00160807	0.0129578	0.0095163	FGFR2/KCNK2/GLI1/FGF2/TENM4/ZFPM2/FOXC2/NKX2-5	8
BP	GO:0016486	peptide hormone processing	6/678	36/18903	0.001618	0.0129578	0.0095163	CMA1/CTSG/CPE/BCHE/CPA3/PCSK1	6
BP	GO:0048536	spleen development	6/678	36/18903	0.001618	0.0129578	0.0095163	FGF10/NKX3-2/TCF21/NKX2-3/BARX1/NKX2-5	6
BP	GO:0071711	basement membrane organization	6/678	36/18903	0.001618	0.0129578	0.0095163	CMA1/HMCN1/PHLDB2/COL3A1/FLRT2/LAMA2	6
BP	GO:1905332	positive regulation of morphogenesis of an epithelium	6/678	36/18903	0.001618	0.0129578	0.0095163	SOX8/WNT2B/FGF2/GREM1/AR/MMRN2	6
BP	GO:0060541	respiratory system development	17/678	211/18903	0.00162571	0.0129578	0.0095163	FGFR2/FGF10/GLI2/FOXF1/GLI3/GLI1/PDGFRB/IGFBP5/TCF21/TGFB3/WNT2B/FGF2/FGF7/MYOCD/COL3A1/ZFPM2/HEG1	17
BP	GO:0010832	negative regulation of myotube differentiation	4/678	15/18903	0.00163223	0.0129578	0.0095163	MYOCD/PLPP7/NKX2-5/TMEM119	4
BP	GO:0033689	negative regulation of osteoblast proliferation	4/678	15/18903	0.00163223	0.0129578	0.0095163	SFRP1/TNN/GREM1/MN1	4
BP	GO:0060572	morphogenesis of an epithelial bud	4/678	15/18903	0.00163223	0.0129578	0.0095163	FGFR2/FGF10/WNT2B/AR	4
BP	GO:2001028	positive regulation of endothelial cell chemotaxis	4/678	15/18903	0.00163223	0.0129578	0.0095163	FGFR1/SMOC2/FGF2/PRKD1	4
BP	GO:0050731	positive regulation of peptidyl-tyrosine phosphorylation	16/678	193/18903	0.00164274	0.0130178	0.00956034	CRLF1/IGF1/HGF/FGF10/HTR2A/GHR/THBS4/CD36/FGF7/GFRA1/KIT/ITGA5/GREM1/CSPG4/ADIPOQ/ITGB3	16
BP	GO:0050817	coagulation	18/678	230/18903	0.00166674	0.0131843	0.00968265	FBLN1/CTSG/MYL9/COMP/TFPI2/F13A1/CD36/BLK/THBS1/EMILIN1/MMRN1/CSRP1/COL3A1/SELP/F8/PRKG1/FLNA/ITGB3	18
BP	GO:0046660	female sex differentiation	12/678	124/18903	0.00168001	0.0132536	0.00973353	PTPRN/FGF10/MMP2/SFRP1/RETN/SLIT2/ADAMTS1/KIT/PTX3/ZFPM2/A2M/SLIT3	12
BP	GO:0045926	negative regulation of growth	19/678	249/18903	0.00168407	0.0132536	0.00973353	SEMA3G/FHL1/NTN1/KCNK2/SFRP1/CRYAB/IGFBP5/RGS4/RERG/EPHA7/SLIT2/SFRP2/FRZB/PI16/SOX17/GREM1/NPR1/SLIT3/DACT3	19
BP	GO:0031279	regulation of cyclase activity	9/678	77/18903	0.00170543	0.0132536	0.00973353	PALM/VIPR2/NCS1/CALCA/CAP2/NPR3/ADCYAP1/CACNA1C/EDNRA	9
BP	GO:0003081	regulation of systemic arterial blood pressure by renin-angiotensin	5/678	25/18903	0.0017106	0.0132536	0.00973353	CMA1/CTSG/TACR1/AGTR1/CPA3	5
BP	GO:0032331	negative regulation of chondrocyte differentiation	5/678	25/18903	0.0017106	0.0132536	0.00973353	GLI3/NKX3-2/EFEMP1/WNT9A/GREM1	5
BP	GO:0043567	regulation of insulin-like growth factor receptor signaling pathway	5/678	25/18903	0.0017106	0.0132536	0.00973353	IGF1/IGFBP5/CILP/IGFBP4/AR	5
BP	GO:0045932	negative regulation of muscle contraction	5/678	25/18903	0.0017106	0.0132536	0.00973353	ATP1A2/CALCA/KCNMA1/GUCY1A1/PRKG1	5
BP	GO:0048745	smooth muscle tissue development	5/678	25/18903	0.0017106	0.0132536	0.00973353	MYLK/ITGA8/TNN/COL3A1/MIR145	5
BP	GO:0086064	cell communication by electrical coupling involved in cardiac conduction	5/678	25/18903	0.0017106	0.0132536	0.00973353	ATP1A2/ATP1B2/CACNA1C/GJC1/RYR2	5
BP	GO:0003044	regulation of systemic arterial blood pressure mediated by a chemical signal	7/678	49/18903	0.00171461	0.0132536	0.00973353	CMA1/CTSG/TACR1/TPM1/AGTR1/CPA3/AVPR1A	7
BP	GO:0031281	positive regulation of cyclase activity	7/678	49/18903	0.00171461	0.0132536	0.00973353	VIPR2/NCS1/CALCA/CAP2/ADCYAP1/CACNA1C/EDNRA	7
BP	GO:0042311	vasodilation	7/678	49/18903	0.00171461	0.0132536	0.00973353	CALCA/NPR3/KCNMB1/KCNMA1/GUCY1A1/VSTM4/PRKG1	7
BP	GO:0070509	calcium ion import	7/678	49/18903	0.00171461	0.0132536	0.00973353	CXCL12/PDGFRB/GCG/TRPC4/CACNB2/CACNA1H/PLN	7
BP	GO:0032535	regulation of cellular component size	25/678	367/18903	0.00172505	0.013311	0.00977564	SEMA3G/ELN/NTN1/ACTN2/CXCL12/AKT3/MAP1B/NGF/FHOD3/EPHA7/AVIL/TMOD1/SLIT2/DAAM2/KCNMA1/CDC42EP3/LMOD1/CFL2/RET/ISLR2/CCL11/NEB/KIRREL1/SVIL/PLXNA4	25
BP	GO:0002685	regulation of leukocyte migration	18/678	231/18903	0.00174891	0.013448	0.00987627	SELE/MADCAM1/CXCL12/THBS4/TACR1/LYVE1/THBS1/EMILIN1/SLIT2/JAM2/JAM3/GREM1/CX3CR1/CCL19/SELP/APOD/ELANE/ITGB3	18
BP	GO:0007599	hemostasis	18/678	231/18903	0.00174891	0.013448	0.00987627	FBLN1/CTSG/MYL9/COMP/TFPI2/F13A1/CD36/BLK/THBS1/EMILIN1/MMRN1/CSRP1/COL3A1/SELP/F8/PRKG1/FLNA/ITGB3	18
BP	GO:0008064	regulation of actin polymerization or depolymerization	14/678	159/18903	0.00178922	0.013734	0.0100863	ELN/ACTN2/CXCL12/FHOD3/AVIL/TMOD1/SLIT2/DAAM2/CDC42EP3/LMOD1/CFL2/CCL11/KIRREL1/SVIL	14
BP	GO:0003014	renal system process	12/678	125/18903	0.00179936	0.0137878	0.0101258	MCAM/CHRNA3/CORO2B/NPR3/TACR1/AGTR1/EDNRA/KCNMA1/AVPR1A/NPR1/ADIPOQ/KIRREL1	12
BP	GO:0001708	cell fate specification	11/678	109/18903	0.00184851	0.0141153	0.0103663	CDON/GLI2/GLI3/PTCH2/FGF2/SFRP2/TENM4/FEV/SOX17/AR/SIX2	11
BP	GO:0046545	development of primary female sexual characteristics	11/678	109/18903	0.00184851	0.0141153	0.0103663	PTPRN/MMP2/SFRP1/RETN/SLIT2/ADAMTS1/KIT/PTX3/ZFPM2/A2M/SLIT3	11
BP	GO:0050772	positive regulation of axonogenesis	9/678	78/18903	0.0018679	0.0142075	0.0104341	NTN1/CXCL12/MAP1B/NGF/SLIT2/DIXDC1/ISLR2/MAP6/PLXNA4	9
BP	GO:0007588	excretion	6/678	37/18903	0.00187348	0.0142075	0.0104341	CHRNA3/TACR1/AGTR1/KCNMA1/AVPR1A/NPR1	6
BP	GO:0010092	specification of animal organ identity	6/678	37/18903	0.00187348	0.0142075	0.0104341	FGFR2/FGF10/GLI3/WNT2B/FGF2/AR	6
BP	GO:0055023	positive regulation of cardiac muscle tissue growth	6/678	37/18903	0.00187348	0.0142075	0.0104341	IGF1/FGFR2/GLI1/FGF2/AKAP6/ZFPM2	6
BP	GO:0042063	gliogenesis	22/678	310/18903	0.00192016	0.0145365	0.0106757	SOX8/MYOC/NTN1/FGF10/GLI3/CNTNAP1/LEPR/ATP1B2/TRPC4/TSPAN2/FGF2/DAAM2/TENM4/LGI4/CX3CR1/COL3A1/ROR2/GAP43/AZU1/CSPG4/PENK/NDN	22
BP	GO:0048015	phosphatidylinositol-mediated signaling	15/678	178/18903	0.00193014	0.0145847	0.0107111	DCN/IGF1/HGF/MYOC/PREX2/FGFR1/HTR2A/NPR3/PDGFRB/PLCL1/TEK/FGF2/KIT/ROR2/SELP	15
BP	GO:0051349	positive regulation of lyase activity	7/678	50/18903	0.00193315	0.0145847	0.0107111	VIPR2/NCS1/CALCA/CAP2/ADCYAP1/CACNA1C/EDNRA	7
BP	GO:0046879	hormone secretion	21/678	291/18903	0.00196809	0.0148229	0.010886	NNAT/PTPRN/TACR2/C1QTNF3/SFRP1/RETN/CPE/GCG/TACR1/CNR1/KCNA5/GRP/BLK/ADCYAP1/AGTR1/VIP/GIP/CARTPT/ADCY5/UCN3/ADIPOQ	21
BP	GO:0019229	regulation of vasoconstriction	8/678	64/18903	0.00197747	0.0148477	0.0109042	ATP1A2/MMP2/HTR2A/TACR1/KCNA5/AGTR1/AVPR1A/CYSLTR1	8
BP	GO:0002042	cell migration involved in sprouting angiogenesis	10/678	94/18903	0.00198149	0.0148477	0.0109042	MEOX2/AKT3/RHOJ/THBS1/FGF2/SLIT2/GREM1/MMRN2/CLEC14A/FOXC2	10
BP	GO:0051492	regulation of stress fiber assembly	10/678	94/18903	0.00198149	0.0148477	0.0109042	MYOC/FERMT2/CORO2B/SFRP1/TACR1/TGFB3/TPM1/PHLDB2/S1PR1/ARHGEF15	10
BP	GO:0090596	sensory organ morphogenesis	20/678	272/18903	0.00200263	0.0149806	0.0110019	SOX8/CDON/NTN1/FGFR2/FGF10/ITGA8/GLI3/NKX3-2/EFEMP1/WNT2B/FGF2/WNT9A/COL8A1/ZEB1/EDNRA/FRZB/FBN1/SIX2/COL8A2/MFAP5	20
BP	GO:0046883	regulation of hormone secretion	18/678	234/18903	0.0020162	0.0150566	0.0110576	NNAT/TACR2/C1QTNF3/SFRP1/RETN/GCG/TACR1/CNR1/KCNA5/GRP/BLK/ADCYAP1/AGTR1/GIP/CARTPT/ADCY5/UCN3/ADIPOQ	18
BP	GO:0060314	regulation of ryanodine-sensitive calcium-release channel activity	5/678	26/18903	0.00205614	0.0152772	0.0112196	CASQ2/JPH2/AKAP6/PLN/DMD	5
BP	GO:1904753	negative regulation of vascular associated smooth muscle cell migration	5/678	26/18903	0.00205614	0.0152772	0.0112196	TPM1/MYOCD/ADIPOQ/PRKG1/TAFA5	5
BP	GO:2000050	regulation of non-canonical Wnt signaling pathway	5/678	26/18903	0.00205614	0.0152772	0.0112196	SFRP1/SFRP4/SFRP2/DAAM2/RSPO3	5
BP	GO:0007224	smoothened signaling pathway	13/678	144/18903	0.00206021	0.0152816	0.0112229	CDON/FGFR2/FGF10/EVC/GLI2/FOXF1/SFRP1/GLI3/GLI1/PTCH2/DZIP1/BOC/GAS1	13
BP	GO:0045986	negative regulation of smooth muscle contraction	4/678	16/18903	0.00211505	0.0156095	0.0114637	CALCA/KCNMA1/GUCY1A1/PRKG1	4
BP	GO:0046068	cGMP metabolic process	4/678	16/18903	0.00211505	0.0156095	0.0114637	GUCY1B1/GUCY1A1/NPR1/PDE2A	4
BP	GO:0060841	venous blood vessel development	4/678	16/18903	0.00211505	0.0156095	0.0114637	FOXF1/APLNR/HEG1/NKX2-5	4
BP	GO:0014066	regulation of phosphatidylinositol 3-kinase signaling	11/678	111/18903	0.00213813	0.0157535	0.0115695	DCN/IGF1/HGF/MYOC/FGFR1/PDGFRB/TEK/FGF2/KIT/ROR2/SELP	11
BP	GO:0007617	mating behavior	6/678	38/18903	0.00215836	0.0157969	0.0116013	TAC1/TACR1/CNR1/PPP1R1B/VIP/AVPR1A	6
BP	GO:0010742	macrophage derived foam cell differentiation	6/678	38/18903	0.00215836	0.0157969	0.0116013	PLA2G5/CRP/CD36/AGTR1/ADIPOQ/ITGB3	6
BP	GO:0048009	insulin-like growth factor receptor signaling pathway	6/678	38/18903	0.00215836	0.0157969	0.0116013	IGF1/GHR/IGFBP5/CILP/IGFBP4/AR	6
BP	GO:0140448	signaling receptor ligand precursor processing	6/678	38/18903	0.00215836	0.0157969	0.0116013	CMA1/CTSG/CPE/BCHE/CPA3/PCSK1	6
BP	GO:0060249	anatomical structure homeostasis	23/678	333/18903	0.00217289	0.0158768	0.01166	WWTR1/SCGN/COMP/CALCA/AKT3/SLC8A2/ATP1B2/JAM2/PTH1R/CARTPT/CFL2/VSTM4/JAM3/TUB/MAP1A/COL3A1/S1PR1/TMEM119/CLDN5/LAMA2/PLN/DMD/ITGB3	23
BP	GO:0051960	regulation of nervous system development	29/678	456/18903	0.00218042	0.0159055	0.0116811	SOX8/SEMA3G/HGF/NTN1/NFATC4/GLI3/CXCL12/MAP1B/SERPINF1/SYT4/NGF/EPHA7/FGF2/SLIT2/DAAM2/TENM4/DIXDC1/LGI4/JAM2/KIT/HEYL/ISLR2/CX3CR1/MAP6/CCL11/LRRN3/FLRT2/NLGN3/PLXNA4	29
BP	GO:0014065	phosphatidylinositol 3-kinase signaling	13/678	145/18903	0.0021909	0.0159555	0.0117178	DCN/IGF1/HGF/MYOC/PREX2/FGFR1/HTR2A/PDGFRB/TEK/FGF2/KIT/ROR2/SELP	13
BP	GO:2001259	positive regulation of cation channel activity	9/678	80/18903	0.00222988	0.0162126	0.0119066	ACTN2/ANK2/JPH2/AKAP6/EDNRA/CACNA2D1/CACNB2/KCNK3/NLGN3	9
BP	GO:0051928	positive regulation of calcium ion transport	12/678	129/18903	0.00234851	0.017047	0.0125194	MYLK/CXCL12/PDGFRB/GCG/APLNR/TRPC1/ANK2/JPH2/AKAP6/CACNA2D1/CACNB2/RYR2	12
BP	GO:0008154	actin polymerization or depolymerization	16/678	200/18903	0.00236252	0.0171205	0.0125734	GAS7/ELN/ACTN2/CXCL12/FHOD3/AVIL/TMOD1/SLIT2/DAAM2/CDC42EP3/LMOD1/CFL2/FAM107A/CCL11/KIRREL1/SVIL	16
BP	GO:0001666	response to hypoxia	21/678	296/18903	0.00241496	0.0174718	0.0128314	KCNK2/MMP2/SFRP1/CXCL12/CRYAB/TGFB3/PTGIS/KCNA5/THBS1/MYOCD/KCNMB1/EDNRA/KCNMA1/DDR2/KCNK3/UCN3/ADIPOQ/PENK/SLC2A4/RYR2/MIR145	21
BP	GO:0014855	striated muscle cell proliferation	9/678	81/18903	0.00243067	0.0175551	0.0128925	HGF/FGFR2/KCNK2/GLI1/FGF2/TENM4/ZFPM2/FOXC2/NKX2-5	9
BP	GO:0051496	positive regulation of stress fiber assembly	7/678	52/18903	0.00243444	0.0175551	0.0128925	MYOC/FERMT2/SFRP1/TACR1/TGFB3/TPM1/ARHGEF15	7
BP	GO:0001990	regulation of systemic arterial blood pressure by hormone	6/678	39/18903	0.00247471	0.0177583	0.0130418	CMA1/CTSG/TACR1/AGTR1/CPA3/AVPR1A	6
BP	GO:0003016	respiratory system process	6/678	39/18903	0.00247471	0.0177583	0.0130418	ATP1A2/TSHZ3/TCF15/ECEL1/NDN/NLGN3	6
BP	GO:0090077	foam cell differentiation	6/678	39/18903	0.00247471	0.0177583	0.0130418	PLA2G5/CRP/CD36/AGTR1/ADIPOQ/ITGB3	6
BP	GO:0043502	regulation of muscle adaptation	10/678	97/18903	0.00250518	0.0179477	0.0131809	IGF1/ATP2B4/SGCA/IGFBP5/RGS4/AKAP6/FBXO32/HAND2/PI16/MIR145	10
BP	GO:0051494	negative regulation of cytoskeleton organization	14/678	165/18903	0.00252694	0.0180742	0.0132738	MYOC/CORO2B/STMN2/CLIP3/MAP1B/FHOD3/AVIL/TMOD1/PHLDB2/SLIT2/LMOD1/S1PR1/SVIL/IQCJ-SCHIP1	14
BP	GO:0044344	cellular response to fibroblast growth factor stimulus	11/678	114/18903	0.00264067	0.0188294	0.0138284	NGFR/FGFR2/FGF10/FGFR1/SFRP1/SMOC2/KL/THBS1/FGF2/FGF7/FLRT2	11
BP	GO:0007187	G protein-coupled receptor signaling pathway, coupled to cyclic nucleotide second messenger	8/678	67/18903	0.00265335	0.0188294	0.0138284	HTR2A/CNR1/NPY/PTH1R/NPY1R/XCR1/CHRM2/CNR2	8
BP	GO:0030949	positive regulation of vascular endothelial growth factor receptor signaling pathway	4/678	17/18903	0.00268808	0.0188294	0.0138284	FGF10/ITGA5/PRKCB/ITGB3	4
BP	GO:0045217	cell-cell junction maintenance	4/678	17/18903	0.00268808	0.0188294	0.0138284	FERMT2/CNTNAP1/KIRREL1/PRTN3	4
BP	GO:0051895	negative regulation of focal adhesion assembly	4/678	17/18903	0.00268808	0.0188294	0.0138284	THBS1/PHLDB2/FAM107A/APOD	4
BP	GO:0070593	dendrite self-avoidance	4/678	17/18903	0.00268808	0.0188294	0.0138284	TNN/PALLD/CNTN4/NEXN	4
BP	GO:0072109	glomerular mesangium development	4/678	17/18903	0.00268808	0.0188294	0.0138284	ACTA2/PDGFRB/FOXC2/ITGB3	4
BP	GO:0072189	ureter development	4/678	17/18903	0.00268808	0.0188294	0.0138284	SOX8/FOXF1/SOX17/RET	4
BP	GO:0072224	metanephric glomerulus development	4/678	17/18903	0.00268808	0.0188294	0.0138284	PDGFRB/TCF21/RET/ADIPOQ	4
BP	GO:0072378	blood coagulation, fibrin clot formation	4/678	17/18903	0.00268808	0.0188294	0.0138284	FBLN1/F13A1/F8/FLNA	4
BP	GO:0090136	epithelial cell-cell adhesion	4/678	17/18903	0.00268808	0.0188294	0.0138284	BVES/THBS4/CYP1B1/KIT	4
BP	GO:0150118	negative regulation of cell-substrate junction organization	4/678	17/18903	0.00268808	0.0188294	0.0138284	THBS1/PHLDB2/FAM107A/APOD	4
BP	GO:1903236	regulation of leukocyte tethering or rolling	4/678	17/18903	0.00268808	0.0188294	0.0138284	SELE/CXCL12/SELP/ELANE	4
BP	GO:0043434	response to peptide hormone	27/678	421/18903	0.00271396	0.0189805	0.0139394	GLP2R/ACTN2/SORBS1/RETN/CXCL12/TNS2/GHR/IGFBP5/CDO1/MAP1B/KL/CYP1B1/AGTR1/EDNRA/GIP/DDR2/FBN1/PRKCB/COL3A1/REG3A/PCSK1/FOXC2/ADIPOQ/SLC2A4/TWIST2/ITGB3/MIR145	27
BP	GO:0045823	positive regulation of heart contraction	6/678	40/18903	0.00282466	0.0196611	0.0144392	ATP1A2/RGS4/TPM1/AVPR1A/NKX2-5/RYR2	6
BP	GO:0051154	negative regulation of striated muscle cell differentiation	6/678	40/18903	0.00282466	0.0196611	0.0144392	RGS4/MYOCD/PLPP7/PI16/NKX2-5/TMEM119	6
BP	GO:1903115	regulation of actin filament-based movement	6/678	40/18903	0.00282466	0.0196611	0.0144392	ATP1A2/ACTA2/ANK2/CACNA1C/PLN/RYR2	6
BP	GO:0009914	hormone transport	21/678	300/18903	0.00283153	0.0196778	0.0144515	NNAT/PTPRN/TACR2/C1QTNF3/SFRP1/RETN/CPE/GCG/TACR1/CNR1/KCNA5/GRP/BLK/ADCYAP1/AGTR1/VIP/GIP/CARTPT/ADCY5/UCN3/ADIPOQ	21
BP	GO:0003416	endochondral bone growth	5/678	28/18903	0.00289577	0.020061	0.0147329	FGFR2/EVC/COMP/DDR2/BNC2	5
BP	GO:0007190	activation of adenylate cyclase activity	5/678	28/18903	0.00289577	0.020061	0.0147329	VIPR2/CALCA/CAP2/ADCYAP1/EDNRA	5
BP	GO:0097529	myeloid leukocyte migration	18/678	242/18903	0.00290182	0.0200713	0.0147405	MMP2/CTSG/CXCL12/CALCA/THBS4/THBS1/EMILIN1/ITGA9/SLIT2/KIT/JAM3/GREM1/CX3CR1/ROR2/CCL11/AZU1/CCL19/PRTN3	18
BP	GO:0048639	positive regulation of developmental growth	14/678	168/18903	0.00298051	0.0205832	0.0151164	IGF1/NTN1/FGFR2/CXCL12/GLI1/GHR/MAP1B/SYT4/NGF/FGF2/AKAP6/ISLR2/ZFPM2/FOXS1	14
BP	GO:0032330	regulation of chondrocyte differentiation	7/678	54/18903	0.0030302	0.0208937	0.0153444	GLI3/NKX3-2/ZBTB16/EFEMP1/WNT9A/GREM1/SIX2	7
BP	GO:0030900	forebrain development	25/678	383/18903	0.0030456	0.020967	0.0153983	ATP1A2/ATP2B4/CDON/FGFR2/FGF10/GLI2/GLI3/LHX6/CXCL12/GLI1/NPY/FOXP2/ATP1B2/WNT2B/FGF2/SLIT2/ZEB1/DIXDC1/AVPR1A/COL3A1/DCLK2/PCSK1/PRKG1/FAT4/PLXNA4	25
BP	GO:0048511	rhythmic process	21/678	302/18903	0.0030615	0.0210436	0.0154545	PTPRN/NGFR/MMP2/RETN/PTGDS/HLF/TGFB3/ENOX1/SERPINF1/CYP1B1/SLIT2/ADAMTS1/PTX3/CARTPT/ADCY1/A2M/ADIPOQ/SLIT3/C3orf70/FBXL22/GDF10	21
BP	GO:0035050	embryonic heart tube development	9/678	84/18903	0.00312031	0.0214145	0.0157269	ASB2/APLNR/EDNRA/HAND2/SOX17/FOXC2/NKX2-5/RYR2/PLXNA4	9
BP	GO:0002691	regulation of cellular extravasation	6/678	41/18903	0.00321036	0.021896	0.0160806	SELE/CXCL12/LYVE1/JAM3/SELP/ELANE	6
BP	GO:0060421	positive regulation of heart growth	6/678	41/18903	0.00321036	0.021896	0.0160806	IGF1/FGFR2/GLI1/FGF2/AKAP6/ZFPM2	6
BP	GO:1902742	apoptotic process involved in development	6/678	41/18903	0.00321036	0.021896	0.0160806	CRYAB/SLIT2/HAND2/FOXC2/NKX2-5/SLIT3	6
BP	GO:1903524	positive regulation of blood circulation	6/678	41/18903	0.00321036	0.021896	0.0160806	ATP1A2/RGS4/TPM1/AVPR1A/NKX2-5/RYR2	6
BP	GO:0007043	cell-cell junction assembly	13/678	152/18903	0.00330934	0.0225362	0.0165507	CLDN11/CDH19/MPDZ/CNTNAP1/APLNR/CDH11/ANK2/JAM3/DCHS1/HEG1/GPBAR1/GJC1/CLDN5	13
BP	GO:0048167	regulation of synaptic plasticity	16/678	207/18903	0.00332745	0.0226246	0.0166156	LZTS1/SCGN/NFATC4/CHRDL1/SLC8A2/TSHZ3/MAP1B/SYT4/CNTN4/KIT/GIP/ADCY1/MAP1A/FAM107A/CX3CR1/SORCS2	16
BP	GO:0043117	positive regulation of vascular permeability	4/678	18/18903	0.00335907	0.0227526	0.0167097	TACR2/TACR1/PDE3A/PDE2A	4
BP	GO:0097094	craniofacial suture morphogenesis	4/678	18/18903	0.00335907	0.0227526	0.0167097	GLI3/RAB23/TGFB3/MMP16	4
BP	GO:0006584	catecholamine metabolic process	7/678	55/18903	0.00336694	0.0227526	0.0167097	NPY/PDE1B/KL/EDNRA/HAND2/RNF180/NPR1	7
BP	GO:0009712	catechol-containing compound metabolic process	7/678	55/18903	0.00336694	0.0227526	0.0167097	NPY/PDE1B/KL/EDNRA/HAND2/RNF180/NPR1	7
BP	GO:0007263	nitric oxide mediated signal transduction	5/678	29/18903	0.00339735	0.0227834	0.0167323	ATP2B4/GUCY1B1/CD36/THBS1/GUCY1A1	5
BP	GO:0043949	regulation of cAMP-mediated signaling	5/678	29/18903	0.00339735	0.0227834	0.0167323	RASD2/APLNR/GIP/PDE3A/PDE2A	5
BP	GO:0099068	postsynapse assembly	5/678	29/18903	0.00339735	0.0227834	0.0167323	NRXN2/NLGN4Y/NPTX1/GAP43/NLGN3	5
BP	GO:0099625	ventricular cardiac muscle cell membrane repolarization	5/678	29/18903	0.00339735	0.0227834	0.0167323	ANK2/KCNE4/CACNA2D1/KCNH6/SCN4B	5
BP	GO:1901018	positive regulation of potassium ion transmembrane transporter activity	5/678	29/18903	0.00339735	0.0227834	0.0167323	ACTN2/ATP1B2/ANK2/AKAP6/KCNK3	5
BP	GO:0050730	regulation of peptidyl-tyrosine phosphorylation	19/678	266/18903	0.00352712	0.0236178	0.017345	CRLF1/IGF1/HGF/FGF10/HTR2A/SFRP1/GHR/THBS4/CD36/EPHA7/FGF7/SFRP2/GFRA1/KIT/ITGA5/GREM1/CSPG4/ADIPOQ/ITGB3	19
BP	GO:0014897	striated muscle hypertrophy	10/678	102/18903	0.00361949	0.0241995	0.0177722	IGF1/MYOC/ATP2B4/IGFBP5/RGS4/AKAP6/HAND2/PI16/RYR2/MIR145	10
BP	GO:0071692	protein localization to extracellular region	24/678	368/18903	0.00368911	0.0246276	0.0180866	IGF1/LTBP1/NNAT/PTPRN/TACR2/C1QTNF3/MYOM1/SFRP1/COMP/GCG/CNR1/TGFB3/KCNA5/SYT4/BLK/ADCYAP1/VIP/GIP/CARTPT/FBN1/ADCY5/PCSK1/CAVIN1/UCN3	24
BP	GO:0043551	regulation of phosphatidylinositol 3-kinase activity	7/678	56/18903	0.00373145	0.0248726	0.0182665	PDGFRB/TEK/FGF2/KIT/CCL19/TNFAIP8L3/PRKD1	7
BP	GO:0002548	monocyte chemotaxis	8/678	71/18903	0.00382067	0.0254288	0.018675	CTSG/CXCL12/CALCA/SLIT2/GREM1/CX3CR1/CCL11/CCL19	8
BP	GO:0071774	response to fibroblast growth factor	11/678	120/18903	0.00393102	0.0261238	0.0191854	NGFR/FGFR2/FGF10/FGFR1/SFRP1/SMOC2/KL/THBS1/FGF2/FGF7/FLRT2	11
BP	GO:2000243	positive regulation of reproductive process	9/678	87/18903	0.00395555	0.0262268	0.0192611	TACR2/RETN/SYDE1/TACR1/VIP/AR/ZFPM2/PDE3A/CACNA1H	9
BP	GO:0007202	activation of phospholipase C activity	5/678	30/18903	0.00395842	0.0262268	0.0192611	SELE/HTR2A/EDNRA/AVPR1A/NMUR1	5
BP	GO:0031099	regeneration	15/678	192/18903	0.00398109	0.0263374	0.0193423	IGF1/HGF/TNC/FGF10/MMP2/GLI3/CXCL12/SGCA/GLI1/MAP1B/GAP43/RGMA/RTN4RL2/APOD/FLNA	15
BP	GO:0010594	regulation of endothelial cell migration	17/678	230/18903	0.0039879	0.0263404	0.0193445	DCN/ADGRA2/ATP2B4/FGFR1/MEOX2/SMOC2/AKT3/TEK/RHOJ/SERPINF1/THBS1/FGF2/SLIT2/MMRN2/FOXC2/PRKD1/ITGB3	17
BP	GO:0036293	response to decreased oxygen levels	21/678	309/18903	0.00399351	0.0263404	0.0193445	KCNK2/MMP2/SFRP1/CXCL12/CRYAB/TGFB3/PTGIS/KCNA5/THBS1/MYOCD/KCNMB1/EDNRA/KCNMA1/DDR2/KCNK3/UCN3/ADIPOQ/PENK/SLC2A4/RYR2/MIR145	21
BP	GO:0030879	mammary gland development	12/678	138/18903	0.0040905	0.0269068	0.0197605	NTN1/FGFR2/FGF10/GLI2/FOXF1/GLI3/IGFBP5/TGFB3/CDO1/FGF2/AR/CCL11	12
BP	GO:0051150	regulation of smooth muscle cell differentiation	6/678	43/18903	0.0040977	0.0269068	0.0197605	FGFR2/MYOCD/ZEB1/KIT/RBPMS2/MIR145	6
BP	GO:0051954	positive regulation of amine transport	6/678	43/18903	0.0040977	0.0269068	0.0197605	TACR2/CXCL12/SYT4/VIP/CARTPT/AVPR1A	6
BP	GO:0050433	regulation of catecholamine secretion	7/678	57/18903	0.00412517	0.0269543	0.0197954	HTR2A/CXCL12/CNR1/SYT11/SYT4/VIP/CARTPT	7
BP	GO:0061756	leukocyte adhesion to vascular endothelial cell	7/678	57/18903	0.00412517	0.0269543	0.0197954	SELE/MADCAM1/CXCL12/JAM2/CX3CR1/SELP/ELANE	7
BP	GO:0006837	serotonin transport	4/678	19/18903	0.00413552	0.0269543	0.0197954	GPM6B/CNR1/SLC18A2/ITGB3	4
BP	GO:0035813	regulation of renal sodium excretion	4/678	19/18903	0.00413552	0.0269543	0.0197954	TACR1/AGTR1/AVPR1A/NPR1	4
BP	GO:0060977	coronary vasculature morphogenesis	4/678	19/18903	0.00413552	0.0269543	0.0197954	PDGFRB/FGF2/HAND2/SGCD	4
BP	GO:0014896	muscle hypertrophy	10/678	104/18903	0.0041623	0.0269568	0.0197972	IGF1/MYOC/ATP2B4/IGFBP5/RGS4/AKAP6/HAND2/PI16/RYR2/MIR145	10
BP	GO:0110020	regulation of actomyosin structure organization	10/678	104/18903	0.0041623	0.0269568	0.0197972	MYOC/FERMT2/CORO2B/SFRP1/TACR1/TGFB3/TPM1/PHLDB2/S1PR1/ARHGEF15	10
BP	GO:0014743	regulation of muscle hypertrophy	8/678	72/18903	0.0041665	0.0269568	0.0197972	IGF1/ATP2B4/IGFBP5/RGS4/AKAP6/HAND2/PI16/MIR145	8
BP	GO:0035914	skeletal muscle cell differentiation	8/678	72/18903	0.0041665	0.0269568	0.0197972	SOX8/CDON/ASB2/HLF/RBM24/SMYD1/MYOCD/HEYL	8
BP	GO:0045600	positive regulation of fat cell differentiation	8/678	72/18903	0.0041665	0.0269568	0.0197972	LMO3/HTR2A/MEDAG/SFRP1/ZBTB16/SFRP2/FNDC5/FRZB	8
BP	GO:0006836	neurotransmitter transport	16/678	212/18903	0.0041991	0.0271279	0.0199229	ATP1A2/GPM6B/TACR2/CHRNA3/HTR2A/GRIK5/NRXN2/CNR1/SYT11/SYT4/ADCY1/SLC18A2/CACNB2/PRKCB/CHRM2/ITGB3	16
BP	GO:1901879	regulation of protein depolymerization	9/678	88/18903	0.00426972	0.0275438	0.0202283	ACTN2/STMN2/MAP1B/AVIL/TMOD1/LMOD1/CFL2/MAP1A/SVIL	9
BP	GO:0043500	muscle adaptation	11/678	122/18903	0.00445836	0.0286767	0.0210603	IGF1/MYOC/ATP2B4/SGCA/IGFBP5/RGS4/AKAP6/FBXO32/HAND2/PI16/MIR145	11
BP	GO:0048675	axon extension	11/678	122/18903	0.00445836	0.0286767	0.0210603	SEMA3G/NTN1/CXCL12/MAP1B/SLIT2/EDNRA/ISLR2/NDN/SLIT3/NLGN3/PLXNA4	11
BP	GO:0010632	regulation of epithelial cell migration	20/678	292/18903	0.00449055	0.0287629	0.0211236	DCN/ADGRA2/ATP2B4/FGF10/FGFR1/MEOX2/SMOC2/TACR1/AKT3/TEK/RHOJ/SERPINF1/THBS1/FGF2/FGF7/SLIT2/MMRN2/FOXC2/PRKD1/ITGB3	20
BP	GO:0010634	positive regulation of epithelial cell migration	14/678	176/18903	0.00452439	0.0287629	0.0211236	ADGRA2/FGF10/FGFR1/SMOC2/TACR1/AKT3/TEK/RHOJ/THBS1/FGF2/FGF7/FOXC2/PRKD1/ITGB3	14
BP	GO:0050795	regulation of behavior	8/678	73/18903	0.00453594	0.0287629	0.0211236	RETN/PTGDS/LEPR/CNR1/NPY/GRPR/GRP/PENK	8
BP	GO:0051937	catecholamine transport	8/678	73/18903	0.00453594	0.0287629	0.0211236	HTR2A/CXCL12/CNR1/SYT11/SYT4/VIP/CARTPT/SLC18A2	8
BP	GO:0061035	regulation of cartilage development	8/678	73/18903	0.00453594	0.0287629	0.0211236	GLI3/NKX3-2/ZBTB16/EFEMP1/WNT9A/FRZB/GREM1/SIX2	8
BP	GO:1904888	cranial skeletal system development	8/678	73/18903	0.00453594	0.0287629	0.0211236	FGFR2/GLI3/RAB23/TGFB3/EDNRA/MMP16/SIX2/FOXC2	8
BP	GO:0050432	catecholamine secretion	7/678	58/18903	0.00454954	0.0287629	0.0211236	HTR2A/CXCL12/CNR1/SYT11/SYT4/VIP/CARTPT	7
BP	GO:0002002	regulation of angiotensin levels in blood	3/678	10/18903	0.00456391	0.0287629	0.0211236	CMA1/CTSG/CPA3	3
BP	GO:0007191	adenylate cyclase-activating dopamine receptor signaling pathway	3/678	10/18903	0.00456391	0.0287629	0.0211236	GNAL/PTGER1/ADCY5	3
BP	GO:0060346	bone trabecula formation	3/678	10/18903	0.00456391	0.0287629	0.0211236	MMP2/SFRP1/GREM1	3
BP	GO:0097104	postsynaptic membrane assembly	3/678	10/18903	0.00456391	0.0287629	0.0211236	NRXN2/NLGN4Y/NLGN3	3
BP	GO:1903365	regulation of fear response	3/678	10/18903	0.00456391	0.0287629	0.0211236	GRPR/GRP/PENK	3
BP	GO:1905809	negative regulation of synapse organization	3/678	10/18903	0.00456391	0.0287629	0.0211236	NFATC4/EPHA7/ARHGEF15	3
BP	GO:0035767	endothelial cell chemotaxis	5/678	31/18903	0.00458274	0.0287629	0.0211236	FGFR1/SMOC2/THBS1/FGF2/PRKD1	5
BP	GO:0060055	angiogenesis involved in wound healing	5/678	31/18903	0.00458274	0.0287629	0.0211236	MCAM/SMOC2/FOXC2/TAFA5/ITGB3	5
BP	GO:0060603	mammary gland duct morphogenesis	5/678	31/18903	0.00458274	0.0287629	0.0211236	NTN1/FGFR2/FGF10/AR/CCL11	5
BP	GO:0086011	membrane repolarization during action potential	5/678	31/18903	0.00458274	0.0287629	0.0211236	KCNA5/KCNE4/CACNA2D1/KCNH6/FLNA	5
BP	GO:0007266	Rho protein signal transduction	12/678	140/18903	0.0045918	0.0287718	0.0211301	MYOC/NGFR/NTN1/PDGFRB/RHOJ/AGTR1/CDC42EP3/COL3A1/HEG1/KANK2/GPR20/ARHGEF25	12
BP	GO:0014075	response to amine	6/678	44/18903	0.00460375	0.0287718	0.0211301	RGS4/PDE1B/PPP1R1B/EDNRA/SLC18A2/CNR2	6
BP	GO:0071526	semaphorin-plexin signaling pathway	6/678	44/18903	0.00460375	0.0287718	0.0211301	SEMA3G/NCAM1/EDNRA/HAND2/FLNA/PLXNA4	6
BP	GO:0043534	blood vessel endothelial cell migration	14/678	177/18903	0.00475613	0.0296821	0.0217987	ATP2B4/FGFR1/MEOX2/AKT3/RHOJ/THBS1/CYP1B1/FGF2/SLIT2/GREM1/MMRN2/CLEC14A/FOXC2/PRKD1	14
BP	GO:0009855	determination of bilateral symmetry	12/678	141/18903	0.00486024	0.0302888	0.0222443	FGF10/ASB2/FOXF1/NKX3-2/BICC1/APLNR/DAAM2/HAND2/SOX17/GREM1/GREM2/NKX2-5	12
BP	GO:0001707	mesoderm formation	8/678	74/18903	0.00493003	0.0306371	0.0225001	FGFR2/ITGA8/FOXF1/SFRP2/SIX2/FOXC2/ITGB3/MIR145	8
BP	GO:0050766	positive regulation of phagocytosis	8/678	74/18903	0.00493003	0.0306371	0.0225001	FCN1/PLA2G5/CD36/PTX3/TUB/AZU1/C4B/C4A	8
BP	GO:0001659	temperature homeostasis	14/678	178/18903	0.00499738	0.0309199	0.0227077	PTGER3/HTR2A/ZNF423/NPR3/PLCL1/LEPR/CNR1/CD36/NOVA1/ADCYAP1/FABP4/FOXC2/ADIPOQ/EBF2	14
BP	GO:0048736	appendage development	14/678	178/18903	0.00499738	0.0309199	0.0227077	FGFR2/FGF10/FERMT2/COMP/MEOX2/GLI3/ZBTB16/RECK/AFF3/SFRP2/CACNA1C/HAND2/GREM1/COL3A1	14
BP	GO:0060173	limb development	14/678	178/18903	0.00499738	0.0309199	0.0227077	FGFR2/FGF10/FERMT2/COMP/MEOX2/GLI3/ZBTB16/RECK/AFF3/SFRP2/CACNA1C/HAND2/GREM1/COL3A1	14
BP	GO:0007566	embryo implantation	7/678	59/18903	0.00500602	0.0309199	0.0227077	FBLN1/MMP2/SYDE1/CALCA/RECK/IGFBP7/ITGB3	7
BP	GO:0043586	tongue development	4/678	20/18903	0.00502465	0.0309199	0.0227077	GLI3/KIT/HAND2/BNC2	4
BP	GO:0072376	protein activation cascade	4/678	20/18903	0.00502465	0.0309199	0.0227077	FBLN1/F13A1/F8/FLNA	4
BP	GO:2000479	regulation of cAMP-dependent protein kinase activity	4/678	20/18903	0.00502465	0.0309199	0.0227077	PRKAR2B/ATP2B4/PPP1R1B/ADIPOQ	4
BP	GO:0072676	lymphocyte migration	11/678	124/18903	0.00504041	0.0309735	0.0227471	MADCAM1/CXCL12/CH25H/JAM2/RET/S1PR1/CCL11/CCL19/CYP7B1/APOD/ITGB3	11
BP	GO:0051604	protein maturation	22/678	336/18903	0.00505998	0.0310505	0.0228037	NNAT/FBLN1/CPXM1/CMA1/CTSG/COMP/GLI3/CPE/BCHE/CPXM2/F13A1/THBS1/MMP16/C1R/CPA3/CLEC3B/ECEL1/PCSK1/GAS1/F8/FLNA/SPON1	22
BP	GO:0003279	cardiac septum development	10/678	107/18903	0.00509481	0.0311774	0.0228968	FGFR2/APLNR/SLIT2/ANK2/HEYL/ZFPM2/HEG1/NKX2-5/SLIT3/PDE2A	10
BP	GO:0010717	regulation of epithelial to mesenchymal transition	10/678	107/18903	0.00509481	0.0311774	0.0228968	WWTR1/EPHA3/FERMT2/SFRP1/TGFB3/TGFB1I1/PHLDB2/SFRP2/GREM1/DACT3	10
BP	GO:0009799	specification of symmetry	12/678	142/18903	0.00514106	0.0313241	0.0230046	FGF10/ASB2/FOXF1/NKX3-2/BICC1/APLNR/DAAM2/HAND2/SOX17/GREM1/GREM2/NKX2-5	12
BP	GO:0010712	regulation of collagen metabolic process	6/678	45/18903	0.00515433	0.0313241	0.0230046	PDGFRB/TGFB3/EMILIN1/DDR2/MFAP4/MIR145	6
BP	GO:0019098	reproductive behavior	6/678	45/18903	0.00515433	0.0313241	0.0230046	TAC1/TACR1/CNR1/PPP1R1B/VIP/AVPR1A	6
BP	GO:0042551	neuron maturation	6/678	45/18903	0.00515433	0.0313241	0.0230046	MYOC/C1QL1/EDNRA/LGI4/FEV/RET	6
BP	GO:1901021	positive regulation of calcium ion transmembrane transporter activity	6/678	45/18903	0.00515433	0.0313241	0.0230046	ANK2/JPH2/AKAP6/CACNA2D1/CACNB2/RYR2	6
BP	GO:0003338	metanephros morphogenesis	5/678	32/18903	0.00527398	0.0318317	0.0233774	SOX8/FGF10/PDGFRB/GREM1/SIX2	5
BP	GO:0007435	salivary gland morphogenesis	5/678	32/18903	0.00527398	0.0318317	0.0233774	HGF/FGFR2/FGF10/TGFB3/FGF7	5
BP	GO:0010667	negative regulation of cardiac muscle cell apoptotic process	5/678	32/18903	0.00527398	0.0318317	0.0233774	MYOCD/SFRP2/HAND2/NKX2-5/MIR145	5
BP	GO:0061384	heart trabecula morphogenesis	5/678	32/18903	0.00527398	0.0318317	0.0233774	TEK/ADAMTS1/S1PR1/HEG1/NKX2-5	5
BP	GO:1901889	negative regulation of cell junction assembly	5/678	32/18903	0.00527398	0.0318317	0.0233774	EPHA7/THBS1/PHLDB2/FAM107A/APOD	5
BP	GO:1903351	cellular response to dopamine	9/678	91/18903	0.00533008	0.0321263	0.0235937	GNAO1/PALM/HTR2A/RGS4/GNAL/PTGER1/ADCY5/CHRM2/FLNA	9
BP	GO:0032526	response to retinoic acid	10/678	108/18903	0.00543957	0.0327414	0.0240455	EPHA3/TIE1/FGFR2/MMP2/PDGFRB/SERPINF1/WNT9A/IGFBP7/HAND2/RET	10
BP	GO:2000300	regulation of synaptic vesicle exocytosis	7/678	60/18903	0.00549609	0.0330365	0.0242622	HTR2A/CNR1/SYT4/ADCY1/CACNB2/PRKCB/CHRM2	7
BP	GO:0002028	regulation of sodium ion transport	9/678	92/18903	0.00572541	0.034292	0.0251842	ATP1A2/ATP2B4/DMPK/ATP1B2/GRP/FXYD6/SCN4B/NKX2-5/DMD	9
BP	GO:1903350	response to dopamine	9/678	92/18903	0.00572541	0.034292	0.0251842	GNAO1/PALM/HTR2A/RGS4/GNAL/PTGER1/ADCY5/CHRM2/FLNA	9
BP	GO:0007272	ensheathment of neurons	12/678	144/18903	0.00574142	0.034292	0.0251842	CLDN11/HGF/MYOC/CNTNAP1/TSPAN2/ANK2/TENM4/LGI4/JAM2/NFASC/JAM3/CLDN5	12
BP	GO:0008366	axon ensheathment	12/678	144/18903	0.00574142	0.034292	0.0251842	CLDN11/HGF/MYOC/CNTNAP1/TSPAN2/ANK2/TENM4/LGI4/JAM2/NFASC/JAM3/CLDN5	12
BP	GO:0010837	regulation of keratinocyte proliferation	6/678	46/18903	0.00575166	0.034292	0.0251842	FGFR2/FGF10/FGF7/ZEB1/REG3A/PRKD1	6
BP	GO:0048701	embryonic cranial skeleton morphogenesis	6/678	46/18903	0.00575166	0.034292	0.0251842	FGFR2/GLI3/TGFB3/MMP16/SIX2/FOXC2	6
BP	GO:0019226	transmission of nerve impulse	8/678	76/18903	0.00579631	0.034465	0.0253113	CNTNAP1/SCN7A/NFASC/CARTPT/JAM3/AVPR1A/S1PR1/CACNA1H	8
BP	GO:0048332	mesoderm morphogenesis	8/678	76/18903	0.00579631	0.034465	0.0253113	FGFR2/ITGA8/FOXF1/SFRP2/SIX2/FOXC2/ITGB3/MIR145	8
BP	GO:0051962	positive regulation of nervous system development	19/678	279/18903	0.00587077	0.0348607	0.0256019	SOX8/NTN1/GLI3/CXCL12/MAP1B/SERPINF1/NGF/FGF2/SLIT2/TENM4/DIXDC1/KIT/ISLR2/CX3CR1/MAP6/LRRN3/FLRT2/NLGN3/PLXNA4	19
BP	GO:0010002	cardioblast differentiation	4/678	21/18903	0.00603335	0.0352794	0.0259094	PRICKLE1/MYOCD/GREM1/NKX2-5	4
BP	GO:0035812	renal sodium excretion	4/678	21/18903	0.00603335	0.0352794	0.0259094	TACR1/AGTR1/AVPR1A/NPR1	4
BP	GO:0060445	branching involved in salivary gland morphogenesis	4/678	21/18903	0.00603335	0.0352794	0.0259094	HGF/FGFR2/FGF10/FGF7	4
BP	GO:0061050	regulation of cell growth involved in cardiac muscle cell development	4/678	21/18903	0.00603335	0.0352794	0.0259094	IGF1/RGS4/AKAP6/PI16	4
BP	GO:0090189	regulation of branching involved in ureteric bud morphogenesis	4/678	21/18903	0.00603335	0.0352794	0.0259094	SOX8/WNT2B/GREM1/SIX2	4
BP	GO:0030511	positive regulation of transforming growth factor beta receptor signaling pathway	5/678	33/18903	0.0060358	0.0352794	0.0259094	ITGA8/THBS1/TGFB1I1/MYOCD/ZEB2	5
BP	GO:0048799	animal organ maturation	5/678	33/18903	0.0060358	0.0352794	0.0259094	IGF1/ZBTB16/RET/DCHS1/GREM1	5
BP	GO:1901380	negative regulation of potassium ion transmembrane transport	5/678	33/18903	0.0060358	0.0352794	0.0259094	ACTN2/RGS4/CASQ2/GRP/KCNE4	5
BP	GO:1903846	positive regulation of cellular response to transforming growth factor beta stimulus	5/678	33/18903	0.0060358	0.0352794	0.0259094	ITGA8/THBS1/TGFB1I1/MYOCD/ZEB2	5
BP	GO:0006182	cGMP biosynthetic process	3/678	11/18903	0.00610944	0.0352794	0.0259094	GUCY1B1/GUCY1A1/NPR1	3
BP	GO:0010172	embryonic body morphogenesis	3/678	11/18903	0.00610944	0.0352794	0.0259094	CDON/PHLDB2/GREM2	3
BP	GO:0014820	tonic smooth muscle contraction	3/678	11/18903	0.00610944	0.0352794	0.0259094	MYLK/HTR2A/EDNRA	3
BP	GO:0014831	gastro-intestinal system smooth muscle contraction	3/678	11/18903	0.00610944	0.0352794	0.0259094	PTGER3/TACR2/KIT	3
BP	GO:0043084	penile erection	3/678	11/18903	0.00610944	0.0352794	0.0259094	CNR1/VIP/AVPR1A	3
BP	GO:0044557	relaxation of smooth muscle	3/678	11/18903	0.00610944	0.0352794	0.0259094	KCNMA1/GUCY1A1/PRKG1	3
BP	GO:0051610	serotonin uptake	3/678	11/18903	0.00610944	0.0352794	0.0259094	GPM6B/SLC18A2/ITGB3	3
BP	GO:0060601	lateral sprouting from an epithelium	3/678	11/18903	0.00610944	0.0352794	0.0259094	FGFR2/FGF10/AR	3
BP	GO:0061299	retina vasculature morphogenesis in camera-type eye	3/678	11/18903	0.00610944	0.0352794	0.0259094	RHOJ/CYP1B1/ARHGEF15	3
BP	GO:0061303	cornea development in camera-type eye	3/678	11/18903	0.00610944	0.0352794	0.0259094	WNT2B/WNT9A/ANGPTL7	3
BP	GO:0070944	neutrophil-mediated killing of bacterium	3/678	11/18903	0.00610944	0.0352794	0.0259094	CTSG/AZU1/ELANE	3
BP	GO:0071872	cellular response to epinephrine stimulus	3/678	11/18903	0.00610944	0.0352794	0.0259094	ATP2B4/ADIPOQ/RYR2	3
BP	GO:0050886	endocrine process	9/678	93/18903	0.00614298	0.0354267	0.0260175	TACR2/C1QTNF3/CMA1/CTSG/RETN/TACR1/AGTR1/CPA3/AVPR1A	9
BP	GO:0048706	embryonic skeletal system development	11/678	128/18903	0.00638403	0.0367687	0.0270031	FGFR2/GLI3/NKX3-2/TGFB3/WNT9A/ZEB1/EDNRA/MMP16/HAND2/SIX2/FOXC2	11
BP	GO:0120163	negative regulation of cold-induced thermogenesis	6/678	47/18903	0.00639795	0.0368007	0.0270267	ZNF423/NPR3/PLCL1/NOVA1/FOXC2/ADIPOQ	6
BP	GO:0018958	phenol-containing compound metabolic process	10/678	111/18903	0.00658417	0.0378225	0.0277771	TYRP1/NPY/PDE1B/KL/TRPC1/EDNRA/HAND2/RNF180/NPR1/ZEB2	10
BP	GO:0017015	regulation of transforming growth factor beta receptor signaling pathway	12/678	147/18903	0.00674484	0.0386447	0.0283809	LTBP1/ITGA8/ASPN/TGFB3/THBS1/EMILIN1/TGFB1I1/MYOCD/ZEB1/FBN1/ZEB2/PEG10	12
BP	GO:0051592	response to calcium ion	12/678	147/18903	0.00674484	0.0386447	0.0283809	RASGRP2/CASQ2/SYT11/SYT4/THBS1/TRPC1/KCNMB1/KCNMA1/ADCY1/PCSK1/PENK/RYR2	12
BP	GO:0055117	regulation of cardiac muscle contraction	8/678	78/18903	0.00677378	0.0387601	0.0284656	ATP1A2/CASQ2/ANK2/CACNA1C/NKX2-5/PLN/RYR2/DMD	8
BP	GO:0007431	salivary gland development	5/678	34/18903	0.00687177	0.0390671	0.0286911	HGF/FGFR2/FGF10/TGFB3/FGF7	5
BP	GO:0009954	proximal/distal pattern formation	5/678	34/18903	0.00687177	0.0390671	0.0286911	FGF10/GLI2/GLI3/GLI1/GREM1	5
BP	GO:0010664	negative regulation of striated muscle cell apoptotic process	5/678	34/18903	0.00687177	0.0390671	0.0286911	MYOCD/SFRP2/HAND2/NKX2-5/MIR145	5
BP	GO:0086004	regulation of cardiac muscle cell contraction	5/678	34/18903	0.00687177	0.0390671	0.0286911	ATP1A2/ANK2/CACNA1C/PLN/RYR2	5
BP	GO:1905207	regulation of cardiocyte differentiation	5/678	34/18903	0.00687177	0.0390671	0.0286911	PRICKLE1/MYOCD/SOX17/NKX2-5/MIR145	5
BP	GO:0034109	homotypic cell-cell adhesion	9/678	95/18903	0.0070481	0.0400179	0.0293894	CTSG/MYL9/COMP/BLK/MMRN1/CSRP1/PRKG1/FLNA/ITGB3	9
BP	GO:0003197	endocardial cushion development	6/678	48/18903	0.00709541	0.0400799	0.0294349	FOXF1/RBM24/APLNR/HEYL/TMEM100/DCHS1	6
BP	GO:0006953	acute-phase response	6/678	48/18903	0.00709541	0.0400799	0.0294349	PTGER3/CNR1/CRP/REG3A/A2M/F8	6
BP	GO:0045776	negative regulation of blood pressure	6/678	48/18903	0.00709541	0.0400799	0.0294349	ABCC9/CALCA/CNR1/NPY/KL/ADIPOQ	6
BP	GO:1903587	regulation of blood vessel endothelial cell proliferation involved in sprouting angiogenesis	6/678	48/18903	0.00709541	0.0400799	0.0294349	NGFR/APLNR/THBS1/FGF2/AGTR1/MMRN2	6
BP	GO:0002687	positive regulation of leukocyte migration	12/678	148/18903	0.00710841	0.040102	0.0294511	MADCAM1/CXCL12/THBS4/TACR1/LYVE1/THBS1/JAM2/JAM3/CX3CR1/CCL19/SELP/ITGB3	12
BP	GO:0033630	positive regulation of cell adhesion mediated by integrin	4/678	22/18903	0.00716816	0.0401308	0.0294722	SFRP2/RET/FOXC2/ITGB3	4
BP	GO:0035584	calcium-mediated signaling using intracellular calcium source	4/678	22/18903	0.00716816	0.0401308	0.0294722	PTGFR/AZU1/SELP/RYR2	4
BP	GO:0044062	regulation of excretion	4/678	22/18903	0.00716816	0.0401308	0.0294722	TACR1/AGTR1/AVPR1A/NPR1	4
BP	GO:0061042	vascular wound healing	4/678	22/18903	0.00716816	0.0401308	0.0294722	MCAM/SMOC2/FOXC2/TAFA5	4
BP	GO:0071305	cellular response to vitamin D	4/678	22/18903	0.00716816	0.0401308	0.0294722	SFRP1/MN1/PENK/KANK2	4
BP	GO:2001044	regulation of integrin-mediated signaling pathway	4/678	22/18903	0.00716816	0.0401308	0.0294722	LIMS2/PRKD1/LAMA2/FLNA	4
BP	GO:0043405	regulation of MAP kinase activity	14/678	186/18903	0.00730338	0.0408359	0.0299901	FGFR1/HTR2A/SFRP1/GHR/PDGFRB/THBS1/FGF2/SFRP2/KIT/TNXB/ROR2/CCL19/ADIPOQ/ELANE	14
BP	GO:0030072	peptide hormone secretion	16/678	225/18903	0.00736622	0.041135	0.0302098	NNAT/PTPRN/TACR2/SFRP1/CPE/GCG/CNR1/KCNA5/GRP/BLK/ADCYAP1/VIP/GIP/CARTPT/ADCY5/UCN3	16
BP	GO:0010595	positive regulation of endothelial cell migration	11/678	131/18903	0.0075645	0.0421888	0.0309837	ADGRA2/FGFR1/SMOC2/AKT3/TEK/RHOJ/THBS1/FGF2/FOXC2/PRKD1/ITGB3	11
BP	GO:0010737	protein kinase A signaling	5/678	35/18903	0.00778542	0.043034	0.0316044	MYOM1/GCG/AKAP6/EDNRA/ADIPOQ	5
BP	GO:0031128	developmental induction	5/678	35/18903	0.00778542	0.043034	0.0316044	SOX8/FGF10/WNT2B/FGF2/AR	5
BP	GO:0035633	maintenance of blood-brain barrier	5/678	35/18903	0.00778542	0.043034	0.0316044	JAM2/JAM3/CLDN5/LAMA2/DMD	5
BP	GO:0090075	relaxation of muscle	5/678	35/18903	0.00778542	0.043034	0.0316044	ATP1A2/KCNMA1/GUCY1A1/PRKG1/PLN	5
BP	GO:0050918	positive chemotaxis	7/678	64/18903	0.00782182	0.043034	0.0316044	HGF/FGF10/CXCL12/FGF2/FGF7/S1PR1/AZU1	7
BP	GO:0033628	regulation of cell adhesion mediated by integrin	6/678	49/18903	0.00784622	0.043034	0.0316044	CYP1B1/SFRP2/RET/JAM3/FOXC2/ITGB3	6
BP	GO:0035094	response to nicotine	6/678	49/18903	0.00784622	0.043034	0.0316044	ATP1A2/CHRNA3/MMP2/TACR1/CNR1/PENK	6
BP	GO:0008344	adult locomotory behavior	8/678	80/18903	0.007871	0.043034	0.0316044	ATP1A2/PREX2/SEZ6/CXCL12/GLRB/TMOD1/LGI4/GIP	8
BP	GO:1903844	regulation of cellular response to transforming growth factor beta stimulus	12/678	150/18903	0.00788169	0.043034	0.0316044	LTBP1/ITGA8/ASPN/TGFB3/THBS1/EMILIN1/TGFB1I1/MYOCD/ZEB1/FBN1/ZEB2/PEG10	12
BP	GO:0002526	acute inflammatory response	10/678	114/18903	0.00790744	0.043034	0.0316044	PTGER3/TACR1/CNR1/NPY/CRP/KL/REG3A/A2M/F8/ELANE	10
BP	GO:0001867	complement activation, lectin pathway	3/678	12/18903	0.00793092	0.043034	0.0316044	FCN1/MFAP4/A2M	3
BP	GO:0002087	regulation of respiratory gaseous exchange by nervous system process	3/678	12/18903	0.00793092	0.043034	0.0316044	ATP1A2/TSHZ3/NLGN3	3
BP	GO:0010749	regulation of nitric oxide mediated signal transduction	3/678	12/18903	0.00793092	0.043034	0.0316044	ATP2B4/THBS1/GUCY1A1	3
BP	GO:0035815	positive regulation of renal sodium excretion	3/678	12/18903	0.00793092	0.043034	0.0316044	TACR1/AVPR1A/NPR1	3
BP	GO:0043951	negative regulation of cAMP-mediated signaling	3/678	12/18903	0.00793092	0.043034	0.0316044	APLNR/PDE3A/PDE2A	3
BP	GO:0051001	negative regulation of nitric-oxide synthase activity	3/678	12/18903	0.00793092	0.043034	0.0316044	ATP2B4/CNR1/CNR2	3
BP	GO:0060379	cardiac muscle cell myoblast differentiation	3/678	12/18903	0.00793092	0.043034	0.0316044	PRICKLE1/MYOCD/GREM1	3
BP	GO:0070943	neutrophil-mediated killing of symbiont cell	3/678	12/18903	0.00793092	0.043034	0.0316044	CTSG/AZU1/ELANE	3
BP	GO:0086015	SA node cell action potential	3/678	12/18903	0.00793092	0.043034	0.0316044	KCNA5/ANK2/RYR2	3
BP	GO:0086018	SA node cell to atrial cardiac muscle cell signaling	3/678	12/18903	0.00793092	0.043034	0.0316044	KCNA5/ANK2/RYR2	3
BP	GO:0097084	vascular associated smooth muscle cell development	3/678	12/18903	0.00793092	0.043034	0.0316044	NFATC4/COMP/EDNRA	3
BP	GO:1903238	positive regulation of leukocyte tethering or rolling	3/678	12/18903	0.00793092	0.043034	0.0316044	SELE/SELP/ELANE	3
BP	GO:0006942	regulation of striated muscle contraction	9/678	97/18903	0.0080519	0.0436367	0.032047	ATP1A2/DMPK/CASQ2/ANK2/CACNA1C/NKX2-5/PLN/RYR2/DMD	9
BP	GO:0007269	neurotransmitter secretion	12/678	151/18903	0.00829227	0.0448291	0.0329227	TACR2/CHRNA3/HTR2A/GRIK5/NRXN2/CNR1/SYT11/SYT4/ADCY1/CACNB2/PRKCB/CHRM2	12
BP	GO:0099643	signal release from synapse	12/678	151/18903	0.00829227	0.0448291	0.0329227	TACR2/CHRNA3/HTR2A/GRIK5/NRXN2/CNR1/SYT11/SYT4/ADCY1/CACNB2/PRKCB/CHRM2	12
BP	GO:0007565	female pregnancy	14/678	189/18903	0.00835991	0.0450842	0.0331101	FBLN1/MMP2/SYDE1/CALCA/IGFBP5/CNR1/TGFB3/RECK/ADCYAP1/GIP/ITGA5/IGFBP7/AR/ITGB3	14
BP	GO:0051896	regulation of protein kinase B signaling	14/678	189/18903	0.00835991	0.0450842	0.0331101	IGF1/MYOC/FERMT2/FGFR1/RASD2/IGFBP5/TEK/THBS1/FGF2/RET/CX3CR1/CCL19/TNFAIP8L3/MIR145	14
BP	GO:0030041	actin filament polymerization	13/678	170/18903	0.00839861	0.0452375	0.0332227	GAS7/ELN/FHOD3/AVIL/TMOD1/SLIT2/DAAM2/CDC42EP3/LMOD1/FAM107A/CCL11/KIRREL1/SVIL	13
BP	GO:1900120	regulation of receptor binding	4/678	23/18903	0.00843524	0.045357	0.0333105	PLCL1/GREM2/ADIPOQ/RGMA	4
BP	GO:0030168	platelet activation	11/678	133/18903	0.00844139	0.045357	0.0333105	CTSG/MYL9/COMP/BLK/MMRN1/CSRP1/COL3A1/SELP/PRKG1/FLNA/ITGB3	11
BP	GO:0007422	peripheral nervous system development	8/678	81/18903	0.0084672	0.045385	0.033331	SOX8/MYOC/CNTNAP1/NGF/LGI4/NFASC/HAND2/PLXNA4	8
BP	GO:0032272	negative regulation of protein polymerization	8/678	81/18903	0.0084672	0.045385	0.033331	STMN2/CLIP3/FHOD3/AVIL/TMOD1/SLIT2/LMOD1/SVIL	8
BP	GO:0060043	regulation of cardiac muscle cell proliferation	6/678	50/18903	0.00865254	0.0462659	0.0339779	FGFR2/KCNK2/GLI1/FGF2/ZFPM2/NKX2-5	6
BP	GO:1904707	positive regulation of vascular associated smooth muscle cell proliferation	6/678	50/18903	0.00865254	0.0462659	0.0339779	IGF1/MMP2/IGFBP5/FGF2/ADAMTS1/DDR2	6
BP	GO:0033280	response to vitamin D	5/678	36/18903	0.00878017	0.0468347	0.0343956	SFRP1/KL/MN1/PENK/KANK2	5
BP	GO:0045777	positive regulation of blood pressure	5/678	36/18903	0.00878017	0.0468347	0.0343956	TACR1/CNR1/TPM1/CARTPT/AVPR1A	5
BP	GO:0046661	male sex differentiation	13/678	171/18903	0.00880177	0.0468931	0.0344385	SOX8/FGF10/SFRP1/PDGFRB/TCF21/WNT2B/CYP1B1/SFRP2/GFRA1/KIT/ROR2/AR/ZFPM2	13
BP	GO:0007265	Ras protein signal transduction	22/678	353/18903	0.00883712	0.0470246	0.0345351	IGF1/MYOC/PSD/NGFR/NTN1/RASGRP2/FGF10/SYDE1/PDGFRB/RAB9B/RHOJ/NGF/RERG/FGF2/AGTR1/CDC42EP3/COL3A1/HEG1/PRKD1/KANK2/GPR20/ARHGEF25	22
BP	GO:0016485	protein processing	17/678	250/18903	0.00898421	0.0477496	0.0350676	CPXM1/CMA1/CTSG/COMP/GLI3/CPE/BCHE/CPXM2/THBS1/MMP16/C1R/CPA3/CLEC3B/ECEL1/PCSK1/GAS1/SPON1	17
BP	GO:0002790	peptide secretion	16/678	230/18903	0.00900488	0.0478018	0.0351059	NNAT/PTPRN/TACR2/SFRP1/CPE/GCG/CNR1/KCNA5/GRP/BLK/ADCYAP1/VIP/GIP/CARTPT/ADCY5/UCN3	16
BP	GO:0051149	positive regulation of muscle cell differentiation	8/678	82/18903	0.00909657	0.0482304	0.0354207	IGF1/RBM24/SMYD1/MYOCD/AKAP6/KIT/LAMA2/MIR145	8
BP	GO:0016331	morphogenesis of embryonic epithelium	12/678	153/18903	0.00916345	0.0485267	0.0356382	SOX8/FGFR2/FGF10/SFRP1/WNT2B/PRICKLE1/TGFB1I1/SFRP2/RET/GREM1/AR/RGMA	12
BP	GO:1990138	neuron projection extension	13/678	172/18903	0.00921995	0.0486758	0.0357478	SEMA3G/NTN1/CXCL12/TNN/MAP1B/SYT4/SLIT2/EDNRA/ISLR2/NDN/SLIT3/NLGN3/PLXNA4	13
BP	GO:0001756	somitogenesis	7/678	66/18903	0.00922476	0.0486758	0.0357478	MEOX1/FOXF1/SFRP1/MEOX2/TCF15/SFRP2/FOXC2	7
BP	GO:0010812	negative regulation of cell-substrate adhesion	7/678	66/18903	0.00922476	0.0486758	0.0357478	MYOC/FBLN1/CORO2B/THBS1/PHLDB2/FAM107A/APOD	7
BP	GO:0050769	positive regulation of neurogenesis	16/678	231/18903	0.009365	0.0493567	0.0362478	SOX8/NTN1/GLI3/CXCL12/MAP1B/SERPINF1/NGF/FGF2/SLIT2/TENM4/DIXDC1/KIT/ISLR2/CX3CR1/MAP6/PLXNA4	16
BP	GO:0009308	amine metabolic process	10/678	117/18903	0.00942662	0.0495629	0.0363992	ATP2B4/NPY/PDE1B/AOC3/KL/EDNRA/HAND2/RNF180/NPR1/INMT	10
BP	GO:0043406	positive regulation of MAP kinase activity	10/678	117/18903	0.00942662	0.0495629	0.0363992	FGFR1/HTR2A/GHR/PDGFRB/THBS1/FGF2/KIT/ROR2/CCL19/ELANE	10
BP	GO:0015872	dopamine transport	6/678	51/18903	0.00951653	0.0497979	0.0365718	HTR2A/CXCL12/CNR1/SYT11/SYT4/SLC18A2	6
BP	GO:0043277	apoptotic cell clearance	6/678	51/18903	0.00951653	0.0497979	0.0365718	FCN1/CD36/THBS1/C4B/C4A/ITGB3	6
BP	GO:0051489	regulation of filopodium assembly	6/678	51/18903	0.00951653	0.0497979	0.0365718	PALM/DPYSL3/TGFB3/TENM2/DAAM2/GAP43	6
BP	GO:0060425	lung morphogenesis	6/678	51/18903	0.00951653	0.0497979	0.0365718	FGFR2/FGF10/FOXF1/TCF21/WNT2B/FGF7	6
BP	GO:0099504	synaptic vesicle cycle	14/678	192/18903	0.00953387	0.0498295	0.036595	AMPH/HTR2A/GRIK5/CNR1/SYT4/ADCY1/NLGN4Y/SLC18A2/CACNB2/PRKCB/CHRM2/SLC2A4/NLGN3/STON1	14
BP	GO:0045860	positive regulation of protein kinase activity	25/678	420/18903	0.00957844	0.0500031	0.0367225	IGF1/ATP2B4/FERMT2/FGFR1/CHRNA3/TCL1A/HTR2A/CALCA/GHR/PDGFRB/GCG/SLC8A2/THBS1/FGF2/ADCYAP1/KIT/DDR2/CARTPT/GREM1/ROR2/AZU1/CCL19/ADIPOQ/ELANE/ITGB3	25
BP	GO:0050767	regulation of neurogenesis	23/678	377/18903	0.00960167	0.0500088	0.0367267	SOX8/SEMA3G/NTN1/NFATC4/GLI3/CXCL12/MAP1B/SERPINF1/SYT4/NGF/EPHA7/FGF2/SLIT2/DAAM2/TENM4/DIXDC1/KIT/HEYL/ISLR2/CX3CR1/MAP6/CCL11/PLXNA4	23
BP	GO:0007584	response to nutrient	12/678	154/18903	0.00962493	0.0500088	0.0367267	SFRP1/BCHE/CNR1/MAP1B/KL/CYP1B1/SFRP2/MN1/A2M/ADIPOQ/PENK/KANK2	12
BP	GO:0008360	regulation of cell shape	12/678	154/18903	0.00962493	0.0500088	0.0367267	FERMT2/PALMD/PALM/FGD1/BVES/RHOJ/ITGA7/TPM1/KIT/CDC42EP3/CCL11/PLXNA4	12
BP	GO:0050905	neuromuscular process	12/678	154/18903	0.00962493	0.0500088	0.0367267	DMPK/COMP/CNTNAP1/GLRB/TCF15/EDNRA/MAP1A/ADCY5/FOXS1/PENK/SYNM/DMD	12
BP	GO:0099003	vesicle-mediated transport in synapse	15/678	212/18903	0.00969603	0.0503189	0.0369544	AMPH/HTR2A/GRIK5/CNR1/SYT4/ADCY1/NLGN4Y/SLC18A2/CACNB2/PRKCB/CHRM2/SLC2A4/NLGN3/STON1/ITGB3	15
BP	GO:0001759	organ induction	4/678	24/18903	0.00984036	0.050491	0.0370808	FGF10/WNT2B/FGF2/AR	4
BP	GO:0016048	detection of temperature stimulus	4/678	24/18903	0.00984036	0.050491	0.0370808	NGFR/HTR2A/CXCL12/CALCA	4
BP	GO:0035988	chondrocyte proliferation	4/678	24/18903	0.00984036	0.050491	0.0370808	COMP/MMP16/DDR2/SIX2	4
BP	GO:0060571	morphogenesis of an epithelial fold	4/678	24/18903	0.00984036	0.050491	0.0370808	FGFR2/FGF10/WNT2B/AR	4
BP	GO:0001941	postsynaptic membrane organization	5/678	37/18903	0.00985934	0.050491	0.0370808	CHRDL1/GLRB/NRXN2/NLGN4Y/NLGN3	5
BP	GO:0014046	dopamine secretion	5/678	37/18903	0.00985934	0.050491	0.0370808	HTR2A/CXCL12/CNR1/SYT11/SYT4	5
BP	GO:0014059	regulation of dopamine secretion	5/678	37/18903	0.00985934	0.050491	0.0370808	HTR2A/CXCL12/CNR1/SYT11/SYT4	5
BP	GO:0033144	negative regulation of intracellular steroid hormone receptor signaling pathway	5/678	37/18903	0.00985934	0.050491	0.0370808	SFRP1/TCF21/HEYL/CYP7B1/KANK2	5
BP	GO:0048846	axon extension involved in axon guidance	5/678	37/18903	0.00985934	0.050491	0.0370808	SEMA3G/CXCL12/SLIT2/SLIT3/PLXNA4	5
BP	GO:1902284	neuron projection extension involved in neuron projection guidance	5/678	37/18903	0.00985934	0.050491	0.0370808	SEMA3G/CXCL12/SLIT2/SLIT3/PLXNA4	5
BP	GO:0007498	mesoderm development	11/678	136/18903	0.00990205	0.050491	0.0370808	TIE1/FGFR2/ITGA8/FOXF1/TCF15/SFRP2/ZFPM2/SIX2/FOXC2/ITGB3/MIR145	11
BP	GO:0048839	inner ear development	14/678	193/18903	0.00995276	0.050491	0.0370808	NTN1/FGFR2/FGF10/ITGA8/KCNK2/GLI3/PDGFRB/PLPPR4/TGFB3/FGF2/ZEB1/FRZB/DCHS1/KCNK3	14
BP	GO:0045576	mast cell activation	7/678	67/18903	0.00999143	0.050491	0.0370808	FOXF1/PTGDS/CNR1/GRP/BLK/KIT/CNR2	7
BP	GO:0005513	detection of calcium ion	3/678	13/18903	0.0100386	0.050491	0.0370808	CASQ2/KCNMB1/RYR2	3
BP	GO:0007320	insemination	3/678	13/18903	0.0100386	0.050491	0.0370808	TAC1/TACR1/AVPR1A	3
BP	GO:0007512	adult heart development	3/678	13/18903	0.0100386	0.050491	0.0370808	APLNR/HAND2/NKX2-5	3
BP	GO:0010642	negative regulation of platelet-derived growth factor receptor signaling pathway	3/678	13/18903	0.0100386	0.050491	0.0370808	MYOCD/ADIPOQ/APOD	3
BP	GO:0010745	negative regulation of macrophage derived foam cell differentiation	3/678	13/18903	0.0100386	0.050491	0.0370808	CRP/ADIPOQ/ITGB3	3
BP	GO:0033604	negative regulation of catecholamine secretion	3/678	13/18903	0.0100386	0.050491	0.0370808	CNR1/SYT11/SYT4	3
BP	GO:0033605	positive regulation of catecholamine secretion	3/678	13/18903	0.0100386	0.050491	0.0370808	CXCL12/VIP/CARTPT	3
BP	GO:0033690	positive regulation of osteoblast proliferation	3/678	13/18903	0.0100386	0.050491	0.0370808	SOX8/TMEM119/ITGB3	3
BP	GO:0051481	negative regulation of cytosolic calcium ion concentration	3/678	13/18903	0.0100386	0.050491	0.0370808	ATP1A2/KCNA5/KCNK3	3
BP	GO:0061430	bone trabecula morphogenesis	3/678	13/18903	0.0100386	0.050491	0.0370808	MMP2/SFRP1/GREM1	3
BP	GO:0072537	fibroblast activation	3/678	13/18903	0.0100386	0.050491	0.0370808	ACTA2/PDGFRB/DDR2	3
BP	GO:0097048	dendritic cell apoptotic process	3/678	13/18903	0.0100386	0.050491	0.0370808	CXCL12/BLK/CCL19	3
BP	GO:2000668	regulation of dendritic cell apoptotic process	3/678	13/18903	0.0100386	0.050491	0.0370808	CXCL12/BLK/CCL19	3
BP	GO:2001046	positive regulation of integrin-mediated signaling pathway	3/678	13/18903	0.0100386	0.050491	0.0370808	LIMS2/LAMA2/FLNA	3
BP	GO:0002064	epithelial cell development	15/678	213/18903	0.0100977	0.0507303	0.0372566	SOX8/ACTA2/NKX3-2/ARHGEF26/PALLD/TMOD1/EDNRA/FRZB/AR/HEG1/FOXC2/ADIPOQ/CLDN5/PDE2A/S1PR3	15
BP	GO:0010543	regulation of platelet activation	6/678	52/18903	0.0104403	0.052332	0.0384329	CTSG/BLK/MMRN1/SELP/PRKG1/FLNA	6
BP	GO:0046622	positive regulation of organ growth	6/678	52/18903	0.0104403	0.052332	0.0384329	IGF1/FGFR2/GLI1/FGF2/AKAP6/ZFPM2	6
BP	GO:0008589	regulation of smoothened signaling pathway	8/678	84/18903	0.0104591	0.0523669	0.0384585	FGFR2/FGF10/EVC/SFRP1/GLI3/GLI1/PTCH2/GAS1	8
BP	GO:0009743	response to carbohydrate	16/678	234/18903	0.0105145	0.0525842	0.0386181	PTPRN/CMA1/GRIK5/GCG/MAP1B/SERPINF1/THBS1/COL6A2/COLEC12/GIP/PRKCB/NPTX1/ADCY5/PCSK1/UCN3/ADIPOQ	16
BP	GO:0050770	regulation of axonogenesis	12/678	156/18903	0.0106019	0.0529377	0.0388777	SEMA3G/NTN1/CXCL12/MAP1B/NGF/EPHA7/SLIT2/DIXDC1/RET/ISLR2/MAP6/PLXNA4	12
BP	GO:0001894	tissue homeostasis	18/678	275/18903	0.0106124	0.0529377	0.0388777	WWTR1/COMP/CALCA/AKT3/ATP1B2/JAM2/PTH1R/CARTPT/VSTM4/JAM3/TUB/COL3A1/S1PR1/TMEM119/CLDN5/LAMA2/DMD/ITGB3	18
BP	GO:0009306	protein secretion	22/678	359/18903	0.0106212	0.0529377	0.0388777	IGF1/NNAT/PTPRN/TACR2/C1QTNF3/MYOM1/SFRP1/COMP/GCG/CNR1/TGFB3/KCNA5/SYT4/BLK/ADCYAP1/VIP/GIP/CARTPT/ADCY5/PCSK1/CAVIN1/UCN3	22
BP	GO:0043550	regulation of lipid kinase activity	7/678	68/18903	0.0108035	0.0537856	0.0395004	PDGFRB/TEK/FGF2/KIT/CCL19/TNFAIP8L3/PRKD1	7
BP	GO:0035592	establishment of protein localization to extracellular region	22/678	360/18903	0.0109449	0.0544281	0.0399723	IGF1/NNAT/PTPRN/TACR2/C1QTNF3/MYOM1/SFRP1/COMP/GCG/CNR1/TGFB3/KCNA5/SYT4/BLK/ADCYAP1/VIP/GIP/CARTPT/ADCY5/PCSK1/CAVIN1/UCN3	22
BP	GO:0014741	negative regulation of muscle hypertrophy	5/678	38/18903	0.0110262	0.0547584	0.0402148	ATP2B4/IGFBP5/RGS4/PI16/MIR145	5
BP	GO:0035249	synaptic transmission, glutamatergic	9/678	102/18903	0.0110362	0.0547584	0.0402148	ATP1A2/HTR2A/GRIK5/PLPPR4/CNR1/TSHZ3/ROR2/CNIH2/NLGN3	9
BP	GO:0021954	central nervous system neuron development	8/678	85/18903	0.0111944	0.0554811	0.0407456	FGFR2/GLI2/LHX6/NPY/CDH11/SLIT2/DCLK2/PLXNA4	8
BP	GO:0042659	regulation of cell fate specification	4/678	25/18903	0.0113889	0.0562485	0.0413092	FGF2/SFRP2/SOX17/AR	4
BP	GO:0050927	positive regulation of positive chemotaxis	4/678	25/18903	0.0113889	0.0562485	0.0413092	FGF10/CXCL12/S1PR1/AZU1	4
BP	GO:0072273	metanephric nephron morphogenesis	4/678	25/18903	0.0113889	0.0562485	0.0413092	SOX8/PDGFRB/GREM1/SIX2	4
BP	GO:0010656	negative regulation of muscle cell apoptotic process	6/678	53/18903	0.0114259	0.0562485	0.0413092	IGF1/MYOCD/SFRP2/HAND2/NKX2-5/MIR145	6
BP	GO:0048146	positive regulation of fibroblast proliferation	6/678	53/18903	0.0114259	0.0562485	0.0413092	IGF1/NGFR/FGF10/PDGFRB/DDR2/ITGB3	6
BP	GO:0060071	Wnt signaling pathway, planar cell polarity pathway	6/678	53/18903	0.0114259	0.0562485	0.0413092	SFRP1/PRICKLE1/SFRP2/RSPO3/PRICKLE2/ROR2	6
BP	GO:0072175	epithelial tube formation	11/678	139/18903	0.0115498	0.0567952	0.0417107	SOX8/FGFR2/FGF10/SFRP1/FGF2/PRICKLE1/SFRP2/RET/GREM1/MMRN2/RGMA	11
BP	GO:0010611	regulation of cardiac muscle hypertrophy	7/678	69/18903	0.0116624	0.0570308	0.0418837	IGF1/ATP2B4/RGS4/AKAP6/HAND2/PI16/MIR145	7
BP	GO:0046847	filopodium assembly	7/678	69/18903	0.0116624	0.0570308	0.0418837	PALM/FGD1/DPYSL3/TGFB3/TENM2/DAAM2/GAP43	7
BP	GO:0051148	negative regulation of muscle cell differentiation	7/678	69/18903	0.0116624	0.0570308	0.0418837	RGS4/MYOCD/PLPP7/PI16/RBPMS2/NKX2-5/TMEM119	7
BP	GO:0061180	mammary gland epithelium development	7/678	69/18903	0.0116624	0.0570308	0.0418837	NTN1/FGFR2/FGF10/FOXF1/FGF2/AR/CCL11	7
BP	GO:1902305	regulation of sodium ion transmembrane transport	7/678	69/18903	0.0116624	0.0570308	0.0418837	ATP1A2/ATP2B4/ATP1B2/GRP/FXYD6/SCN4B/DMD	7
BP	GO:0006910	phagocytosis, recognition	9/678	103/18903	0.011721	0.0572537	0.0420474	FCN1/PLA2G5/CRP/CD36/COLEC12/PTX3/TUB/IGHV3-33/C4B	9
BP	GO:0032355	response to estradiol	10/678	121/18903	0.0117873	0.0575136	0.0422383	FGF10/MMP2/SFRP1/CRYAB/PDGFRB/TACR1/PTGFR/MAP1B/CYP1B1/PENK	10
BP	GO:0061053	somite development	8/678	86/18903	0.0119672	0.058327	0.0428356	MEOX1/FOXF1/SFRP1/MEOX2/TCF15/SFRP2/FRZB/FOXC2	8
BP	GO:0030833	regulation of actin filament polymerization	11/678	140/18903	0.0121431	0.0591189	0.0434172	ELN/FHOD3/AVIL/TMOD1/SLIT2/DAAM2/CDC42EP3/LMOD1/CCL11/KIRREL1/SVIL	11
BP	GO:0048592	eye morphogenesis	12/678	159/18903	0.0122089	0.0593079	0.0435561	SOX8/CDON/GLI3/EFEMP1/WNT2B/FGF2/WNT9A/COL8A1/ZEB1/FBN1/COL8A2/MFAP5	12
BP	GO:0060041	retina development in camera-type eye	12/678	159/18903	0.0122089	0.0593079	0.0435561	SOX8/ATP2B4/CDON/PRPH2/PDGFRB/RHOJ/SERPINF1/CYP1B1/VSTM4/RET/TUB/ARHGEF15	12
BP	GO:0009952	anterior/posterior pattern specification	15/678	218/18903	0.0123067	0.0596517	0.0438085	MEOX1/CDON/FOXF1/SFRP1/MEOX2/GLI3/ZBTB16/TCF15/BARX1/WNT2B/SFRP2/HEYL/SOX17/SIX2/FOXC2	15
BP	GO:0043491	protein kinase B signaling	15/678	218/18903	0.0123067	0.0596517	0.0438085	IGF1/MYOC/FERMT2/FGFR1/RASD2/IGFBP5/TEK/THBS1/FGF2/RET/TMEM100/CX3CR1/CCL19/TNFAIP8L3/MIR145	15
BP	GO:0003207	cardiac chamber formation	3/678	14/18903	0.0124405	0.0596811	0.0438301	EDNRA/HAND2/NKX2-5	3
BP	GO:0010752	regulation of cGMP-mediated signaling	3/678	14/18903	0.0124405	0.0596811	0.0438301	THBS1/NPR1/PDE2A	3
BP	GO:0030007	cellular potassium ion homeostasis	3/678	14/18903	0.0124405	0.0596811	0.0438301	ATP1A2/ATP1B2/KCNMA1	3
BP	GO:0033004	negative regulation of mast cell activation	3/678	14/18903	0.0124405	0.0596811	0.0438301	FOXF1/CNR1/CNR2	3
BP	GO:0035791	platelet-derived growth factor receptor-beta signaling pathway	3/678	14/18903	0.0124405	0.0596811	0.0438301	PDGFRL/PDGFRB/MYOCD	3
BP	GO:0050930	induction of positive chemotaxis	3/678	14/18903	0.0124405	0.0596811	0.0438301	FGF10/CXCL12/AZU1	3
BP	GO:0060019	radial glial cell differentiation	3/678	14/18903	0.0124405	0.0596811	0.0438301	FGF10/GLI3/GAP43	3
BP	GO:0061043	regulation of vascular wound healing	3/678	14/18903	0.0124405	0.0596811	0.0438301	SMOC2/FOXC2/TAFA5	3
BP	GO:0070942	neutrophil mediated cytotoxicity	3/678	14/18903	0.0124405	0.0596811	0.0438301	CTSG/AZU1/ELANE	3
BP	GO:0030834	regulation of actin filament depolymerization	6/678	54/18903	0.0124753	0.0596811	0.0438301	ACTN2/AVIL/TMOD1/LMOD1/CFL2/SVIL	6
BP	GO:0030857	negative regulation of epithelial cell differentiation	6/678	54/18903	0.0124753	0.0596811	0.0438301	FGF10/ZEB1/FRZB/SIX2/REG3A/S1PR3	6
BP	GO:0045778	positive regulation of ossification	6/678	54/18903	0.0124753	0.0596811	0.0438301	GPM6B/ZBTB16/TACR1/TGFB3/KL/TMEM119	6
BP	GO:0002026	regulation of the force of heart contraction	4/678	26/18903	0.0130858	0.0619289	0.0454809	ATP1A2/ATP2B4/PLN/RYR2	4
BP	GO:0002438	acute inflammatory response to antigenic stimulus	4/678	26/18903	0.0130858	0.0619289	0.0454809	CNR1/NPY/A2M/ELANE	4
BP	GO:0006929	substrate-dependent cell migration	4/678	26/18903	0.0130858	0.0619289	0.0454809	NTN1/SLIT2/CSPG4/STON1	4
BP	GO:0010259	multicellular organism aging	4/678	26/18903	0.0130858	0.0619289	0.0454809	COMP/CRYAB/EDNRA/AVPR1A	4
BP	GO:0030318	melanocyte differentiation	4/678	26/18903	0.0130858	0.0619289	0.0454809	GLI3/TYRP1/KIT/ZEB2	4
BP	GO:0033622	integrin activation	4/678	26/18903	0.0130858	0.0619289	0.0454809	FERMT2/CXCL12/JAM3/SELP	4
BP	GO:0043931	ossification involved in bone maturation	4/678	26/18903	0.0130858	0.0619289	0.0454809	IGF1/ZBTB16/DCHS1/GREM1	4
BP	GO:0050926	regulation of positive chemotaxis	4/678	26/18903	0.0130858	0.0619289	0.0454809	FGF10/CXCL12/S1PR1/AZU1	4
BP	GO:0051894	positive regulation of focal adhesion assembly	4/678	26/18903	0.0130858	0.0619289	0.0454809	MYOC/FERMT2/SFRP1/TEK	4
BP	GO:0060561	apoptotic process involved in morphogenesis	4/678	26/18903	0.0130858	0.0619289	0.0454809	CRYAB/HAND2/FOXC2/NKX2-5	4
BP	GO:0046887	positive regulation of hormone secretion	10/678	123/18903	0.013123	0.0620387	0.0455615	NNAT/C1QTNF3/RETN/GCG/TACR1/GRP/BLK/ADCYAP1/GIP/UCN3	10
BP	GO:0045927	positive regulation of growth	17/678	261/18903	0.0133625	0.0630057	0.0462717	IGF1/NTN1/FGFR2/SFRP1/CXCL12/GLI1/GHR/MAP1B/SYT4/NGF/FGF2/SFRP2/AKAP6/AVPR1A/ISLR2/ZFPM2/FOXS1	17
BP	GO:0014074	response to purine-containing compound	11/678	142/18903	0.0133991	0.0630057	0.0462717	ABCC9/IGFBP5/CASQ2/CDO1/CYP1B1/AKAP6/PDE3A/ADIPOQ/PENK/PDE2A/RYR2	11
BP	GO:0035107	appendage morphogenesis	11/678	142/18903	0.0133991	0.0630057	0.0462717	FGFR2/FGF10/GLI3/ZBTB16/RECK/AFF3/SFRP2/CACNA1C/HAND2/GREM1/COL3A1	11
BP	GO:0035108	limb morphogenesis	11/678	142/18903	0.0133991	0.0630057	0.0462717	FGFR2/FGF10/GLI3/ZBTB16/RECK/AFF3/SFRP2/CACNA1C/HAND2/GREM1/COL3A1	11
BP	GO:0042552	myelination	11/678	142/18903	0.0133991	0.0630057	0.0462717	HGF/MYOC/CNTNAP1/TSPAN2/ANK2/TENM4/LGI4/JAM2/NFASC/JAM3/CLDN5	11
BP	GO:0051057	positive regulation of small GTPase mediated signal transduction	7/678	71/18903	0.0135266	0.0635375	0.0466622	IGF1/CDON/FGF10/PDGFRB/NGF/COL3A1/GPR20	7
BP	GO:0002043	blood vessel endothelial cell proliferation involved in sprouting angiogenesis	6/678	55/18903	0.0135906	0.0636348	0.0467337	NGFR/APLNR/THBS1/FGF2/AGTR1/MMRN2	6
BP	GO:0043616	keratinocyte proliferation	6/678	55/18903	0.0135906	0.0636348	0.0467337	FGFR2/FGF10/FGF7/ZEB1/REG3A/PRKD1	6
BP	GO:0071320	cellular response to cAMP	6/678	55/18903	0.0135906	0.0636348	0.0467337	IGFBP5/CYP1B1/AKAP6/ADIPOQ/PENK/PDE2A	6
BP	GO:0006112	energy reserve metabolic process	8/678	88/18903	0.0136294	0.0636397	0.0467373	IGF1/PYGM/SORBS1/LEPR/PPP1R3C/GFPT2/KL/PPP1R1A	8
BP	GO:0001953	negative regulation of cell-matrix adhesion	5/678	40/18903	0.013635	0.0636397	0.0467373	MYOC/THBS1/PHLDB2/FAM107A/APOD	5
BP	GO:0032965	regulation of collagen biosynthetic process	5/678	40/18903	0.013635	0.0636397	0.0467373	PDGFRB/TGFB3/EMILIN1/DDR2/MIR145	5
BP	GO:0032271	regulation of protein polymerization	14/678	201/18903	0.0138463	0.0645574	0.0474113	ELN/STMN2/CLIP3/MAP1B/FHOD3/AVIL/TMOD1/SLIT2/DAAM2/CDC42EP3/LMOD1/CCL11/KIRREL1/SVIL	14
BP	GO:0010466	negative regulation of peptidase activity	17/678	263/18903	0.0143133	0.0666641	0.0489585	HGF/PAPLN/TFPI2/CRYAB/RECK/ITIH5/SERPINF1/NGF/PI15/THBS1/SFRP2/COL6A3/PI16/CST2/A2M/C4B/C4A	17
BP	GO:0032413	negative regulation of ion transmembrane transporter activity	8/678	89/18903	0.0145209	0.067481	0.0495584	ATP1A2/ACTN2/REM1/CASQ2/GRP/KCNE4/GEM/PLN	8
BP	GO:0033143	regulation of intracellular steroid hormone receptor signaling pathway	7/678	72/18903	0.0145346	0.067481	0.0495584	LMO3/SFRP1/TCF21/HEYL/AR/CYP7B1/KANK2	7
BP	GO:0060411	cardiac septum morphogenesis	7/678	72/18903	0.0145346	0.067481	0.0495584	FGFR2/APLNR/SLIT2/HEYL/ZFPM2/NKX2-5/SLIT3	7
CC	GO:0062023	collagen-containing extracellular matrix	87/707	433/19869	7.84434e-41	3.2554e-38	2.43587e-38	DCN/MYOC/TNC/LTBP1/ELN/CDON/NTN1/FGFR2/FGF10/FBLN1/COL4A4/FCN1/MMP2/CCDC80/CMA1/CTSG/SRPX/SFRP1/FGL1/COMP/OGN/ASPN/ECM2/CXCL12/ACTA2/MGP/SMOC2/THBS4/EFEMP1/ANGPTL1/PRG4/TGFB3/TNN/ITIH5/F13A1/COL21A1/OMD/SERPINF1/WNT2B/ADAMTS8/THBS1/EMILIN1/CILP/MMRN1/FBLN5/TGFB1I1/COL6A2/ADAMTS10/DPT/HMCN1/COL8A1/SFRP2/HMCN2/NCAM1/SPARCL1/ABI3BP/ADAMTS1/COL6A3/IGFBP7/FBLN2/CPA3/CLEC3B/FBN1/MFAP4/GREM1/SCARA3/TNXB…	87
CC	GO:0043292	contractile fiber	47/707	242/19869	9.67437e-22	2.00743e-19	1.50207e-19	ATP2B4/ABCC9/FERMT2/PPP1R12B/ACTN2/MMP2/ASB2/MYL9/MYOM1/ACTA2/CRYAB/FHL5/CASQ2/LDB3/CALD1/FLNC/PALLD/KCNA5/SYNE1/MYH11/FHOD3/TMOD1/TPM1/ANK2/JPH2/CACNA1C/PGM5/PDLIM3/FBXO32/CSRP1/ACTC1/SYNC/NEXN/LMOD1/CFL2/SYNPO/SYNPO2/DES/SYNM/NEB/FLNA/SVIL/FBXL22/TPM2/RYR2/DMD/ARHGEF25	47
CC	GO:0030016	myofibril	45/707	233/19869	9.20562e-21	1.27344e-18	9.52863e-19	ATP2B4/ABCC9/FERMT2/PPP1R12B/ACTN2/MMP2/ASB2/MYL9/MYOM1/CRYAB/FHL5/CASQ2/LDB3/CALD1/FLNC/PALLD/KCNA5/SYNE1/FHOD3/TMOD1/TPM1/ANK2/JPH2/CACNA1C/PGM5/PDLIM3/FBXO32/CSRP1/ACTC1/SYNC/NEXN/LMOD1/CFL2/SYNPO/SYNPO2/DES/SYNM/NEB/FLNA/SVIL/FBXL22/TPM2/RYR2/DMD/ARHGEF25	45
CC	GO:0030017	sarcomere	42/707	214/19869	9.86459e-20	1.02345e-17	7.65804e-18	ATP2B4/ABCC9/FERMT2/PPP1R12B/ACTN2/MMP2/ASB2/MYL9/MYOM1/CRYAB/FHL5/CASQ2/LDB3/FLNC/PALLD/KCNA5/SYNE1/FHOD3/TMOD1/TPM1/ANK2/JPH2/CACNA1C/PGM5/PDLIM3/FBXO32/CSRP1/ACTC1/SYNC/NEXN/LMOD1/CFL2/SYNPO/SYNPO2/DES/NEB/FLNA/FBXL22/TPM2/RYR2/DMD/ARHGEF25	42
CC	GO:0031674	I band	33/707	143/19869	5.199e-18	4.31517e-16	3.22885e-16	ATP2B4/FERMT2/PPP1R12B/ACTN2/ASB2/MYL9/CRYAB/FHL5/CASQ2/LDB3/FLNC/PALLD/KCNA5/FHOD3/ANK2/JPH2/CACNA1C/PGM5/PDLIM3/FBXO32/CSRP1/ACTC1/SYNC/NEXN/CFL2/SYNPO/SYNPO2/DES/NEB/FLNA/FBXL22/RYR2/DMD	33
CC	GO:0030018	Z disc	31/707	130/19869	1.95134e-17	1.34968e-15	1.00991e-15	ATP2B4/PPP1R12B/ACTN2/ASB2/MYL9/CRYAB/FHL5/CASQ2/LDB3/FLNC/PALLD/KCNA5/FHOD3/ANK2/JPH2/CACNA1C/PGM5/PDLIM3/FBXO32/CSRP1/SYNC/NEXN/CFL2/SYNPO/SYNPO2/DES/NEB/FLNA/FBXL22/RYR2/DMD	31
CC	GO:0043025	neuronal cell body	57/707	497/19869	5.83822e-15	3.46123e-13	2.58989e-13	PRKAR2B/TAC1/ATP1A2/PTPRN/SEZ6/NGFR/ITGA8/CHRNA3/KCNK2/KCND1/HTR2A/STMN2/GRIK5/CRYAB/CALCA/TNS2/GHR/PDE1A/SLC8A2/TGFB3/TNN/NPY/PDE1B/MAP1B/PPP1R1B/SERPINF1/SYT11/SYT4/EPHA7/TTLL7/ADCYAP1/VIP/CYP17A1/DIXDC1/CACNA1C/GFRA1/PDE1C/GIP/RET/TMEM100/MAP1A/CX3CR1/ROR2/SYNPO/GAP43/NEGR1/PCSK1/CHRM2/PENK/NDN/SORCS2/RGS7BP/RTN4RL2/CNR2/APOD/FLNA/C4A	57
CC	GO:0042383	sarcolemma	24/707	136/19869	8.06316e-11	4.18276e-09	3.12978e-09	ATP1A2/ATP2B4/SGCA/BVES/SLC8A2/TGFB3/POPDC2/FLNC/COL6A2/ANK2/CACNA1C/AKAP6/CACNA2D1/PGM5/SYNC/COL6A3/CACNB2/SGCD/DES/SLC2A4/SYNM/LAMA2/RYR2/DMD	24
CC	GO:0005581	collagen trimer	18/707	86/19869	1.06877e-09	4.71799e-08	3.53026e-08	COL4A4/C1QTNF3/FCN1/COL21A1/C1QL1/EMILIN1/COL6A2/COL8A1/C1QTNF2/COLEC12/C1QTNF7/COL6A3/SCARA3/COL3A1/COL8A2/ADIPOQ/COL14A1/COL4A6	18
CC	GO:0043204	perikaryon	24/707	154/19869	1.13686e-09	4.71799e-08	3.53026e-08	PTPRN/NGFR/ITGA8/GRIK5/CRYAB/SLC8A2/NPY/MAP1B/SYT11/TTLL7/ADCYAP1/VIP/CACNA1C/TMEM100/SYNPO/GAP43/PCSK1/PENK/NDN/SORCS2/RGS7BP/RTN4RL2/CNR2/FLNA	24
CC	GO:0032432	actin filament bundle	17/707	79/19869	1.97551e-09	7.45307e-08	5.5768e-08	MYLK/FERMT2/SORBS1/MYL9/ACTA2/CRYAB/TEK/LDB3/PALLD/TPM1/LPP/PGM5/PDLIM3/FAM107A/SYNPO/SYNPO2/FLNA	17
CC	GO:0001725	stress fiber	15/707	70/19869	1.87388e-08	5.982e-07	4.47607e-07	MYLK/FERMT2/SORBS1/MYL9/ACTA2/TEK/LDB3/PALLD/TPM1/LPP/PGM5/PDLIM3/FAM107A/SYNPO/SYNPO2	15
CC	GO:0097517	contractile actin filament bundle	15/707	70/19869	1.87388e-08	5.982e-07	4.47607e-07	MYLK/FERMT2/SORBS1/MYL9/ACTA2/TEK/LDB3/PALLD/TPM1/LPP/PGM5/PDLIM3/FAM107A/SYNPO/SYNPO2	15
CC	GO:0098636	protein complex involved in cell adhesion	13/707	52/19869	2.31781e-08	6.87064e-07	5.141e-07	TNC/ITGA8/TNN/ITGA7/EMILIN1/MMRN1/ITGA9/JAM2/ITGA5/JAM3/LAMA2/ITGBL1/ITGB3	13
CC	GO:0030055	cell-substrate junction	40/707	432/19869	3.71483e-08	1.02777e-06	7.69035e-07	FHL1/TNC/LIMS2/FERMT2/MCAM/ACTN2/ITGA8/TNS1/SORBS1/EFS/CORO2B/TNS2/PDGFRB/TEK/FLNC/PALLD/CNN1/AVIL/TGFB1I1/HMCN1/PHLDB2/LPP/DIXDC1/PGM5/CSRP1/ACTC1/ITGA5/NEXN/DDR2/NFASC/FAM107A/SYNPO2/CSPG4/FLRT2/FLNA/SVIL/ITGBL1/DMD/LAYN/ITGB3	40
CC	GO:0005604	basement membrane	17/707	99/19869	7.02289e-08	1.82156e-06	1.36299e-06	TNC/NTN1/FBLN1/COL4A4/CCDC80/ACTA2/SMOC2/THBS4/SERPINF1/HMCN1/COL8A1/ADAMTS1/FBN1/COL8A2/MMRN2/LAMA2/COL4A6	17
CC	GO:0042641	actomyosin	15/707	78/19869	8.71082e-08	2.12646e-06	1.59114e-06	MYLK/FERMT2/SORBS1/MYL9/ACTA2/TEK/LDB3/PALLD/TPM1/LPP/PGM5/PDLIM3/FAM107A/SYNPO/SYNPO2	15
CC	GO:0005925	focal adhesion	38/707	422/19869	1.67698e-07	3.80481e-06	2.84697e-06	FHL1/TNC/LIMS2/FERMT2/MCAM/ACTN2/ITGA8/TNS1/SORBS1/EFS/CORO2B/TNS2/PDGFRB/TEK/FLNC/PALLD/CNN1/AVIL/TGFB1I1/PHLDB2/LPP/DIXDC1/PGM5/CSRP1/ACTC1/ITGA5/NEXN/DDR2/NFASC/FAM107A/SYNPO2/CSPG4/FLRT2/FLNA/SVIL/ITGBL1/LAYN/ITGB3	38
CC	GO:0005901	caveola	15/707	82/19869	1.74196e-07	3.80481e-06	2.84697e-06	SELE/ATP1A2/ATP2B4/SORBS1/HTR2A/BVES/PTGIS/KCNA5/TRPC4/CD36/GASK1A/AKAP6/KCNMA1/CAVIN2/CAVIN1	15
CC	GO:0044853	plasma membrane raft	17/707	113/19869	5.05996e-07	1.04994e-05	7.85625e-06	SELE/ATP1A2/ATP2B4/CHRNA3/SORBS1/HTR2A/BVES/PTGIS/KCNA5/TRPC4/CD36/GASK1A/AKAP6/KCNMA1/CAVIN2/CAVIN1/PRTN3	17
CC	GO:0045121	membrane raft	30/707	326/19869	2.14612e-06	4.0605e-05	3.03829e-05	PRKAR2B/SELE/ATP1A2/GPM6B/ATP2B4/CHRNA3/SORBS1/HTR2A/CLIP3/SGCA/BVES/CNR1/TEK/PTGIS/KCNA5/TRPC4/CD36/GASK1A/ANK2/AKAP6/KCNMA1/ADCY1/RET/CAVIN2/S1PR1/CAVIN1/SLC2A4/RTN4RL2/PRTN3/DMD	30
CC	GO:0097060	synaptic membrane	33/707	378/19869	2.15255e-06	4.0605e-05	3.03829e-05	ATP2B4/ITGA8/CHRNA3/KCND1/HTR2A/SYDE1/GRIK5/CNTNAP1/GLRB/CRYAB/ADAM23/PLPPR4/CNR1/SYNE1/SYT11/EPHA7/FXYD6/ANK2/TENM2/CACNA1C/KCNMA1/CADM3/ADCY1/NLGN4Y/CNIH2/CHRM2/SORCS2/RGS7BP/PDE2A/NLGN3/MAGEE1/DMD/ITGB3	33
CC	GO:0098857	membrane microdomain	30/707	327/19869	2.28494e-06	4.12282e-05	3.08492e-05	PRKAR2B/SELE/ATP1A2/GPM6B/ATP2B4/CHRNA3/SORBS1/HTR2A/CLIP3/SGCA/BVES/CNR1/TEK/PTGIS/KCNA5/TRPC4/CD36/GASK1A/ANK2/AKAP6/KCNMA1/ADCY1/RET/CAVIN2/S1PR1/CAVIN1/SLC2A4/RTN4RL2/PRTN3/DMD	30
CC	GO:0005788	endoplasmic reticulum lumen	29/707	312/19869	2.59352e-06	4.48463e-05	3.35565e-05	FMO1/TNC/LTBP1/COL4A4/CHRDL1/BCHE/GCG/IGFBP5/CASQ2/COL21A1/THBS1/IGFBP4/COL6A2/COL8A1/SPARCL1/GIP/COL6A3/FSTL1/IGFBP7/FBN1/COL3A1/COL8A2/ADAMTSL1/PENK/F8/COL14A1/COL4A6/C4A/SPON1	29
CC	GO:0031091	platelet alpha granule	14/707	91/19869	3.885e-06	6.44909e-05	4.82557e-05	IGF1/HGF/ACTN2/TGFB3/F13A1/ISLR/CD36/THBS1/MMRN1/SELP/A2M/F8/CFD/ITGB3	14
CC	GO:0044306	neuron projection terminus	17/707	131/19869	4.12842e-06	6.58959e-05	4.9307e-05	PTPRN/SCGN/KCNK2/GRIK5/CALCA/SLC8A2/TNN/NPY/DIXDC1/SCRG1/SLC18A2/PRKCB/PCSK1/UCN3/CHRM2/PENK/DMD	17
CC	GO:0043197	dendritic spine	20/707	175/19869	4.43758e-06	6.82073e-05	5.10366e-05	PRKAR2B/ATP1A2/PSD/LZTS1/SEZ6/NGFR/ACTN2/ITGA8/PALMD/PALM/KCND1/CRYAB/SLC8A2/MAP1B/SYT11/TENM2/SYNPO/CNIH2/SORCS2/RGS7BP	20
CC	GO:0044309	neuron spine	20/707	176/19869	4.84281e-06	7.17773e-05	5.37078e-05	PRKAR2B/ATP1A2/PSD/LZTS1/SEZ6/NGFR/ACTN2/ITGA8/PALMD/PALM/KCND1/CRYAB/SLC8A2/MAP1B/SYT11/TENM2/SYNPO/CNIH2/SORCS2/RGS7BP	20
CC	GO:0150034	distal axon	26/707	278/19869	7.58331e-06	0.00010852	8.12006e-05	PTPRN/NGFR/SCGN/KCNK2/STMN2/GRIK5/CALCA/DPYSL3/SLC8A2/CNR1/TNN/TSHZ3/NPY/PALLD/MAP1B/BOC/TENM2/DIXDC1/SLC18A2/PRKCB/GAP43/PCSK1/UCN3/CHRM2/PENK/FLNA	26
CC	GO:0098984	neuron to neuron synapse	30/707	351/19869	9.41912e-06	0.000126256	9.44715e-05	PSD/LZTS1/NGFR/ITGA8/CHRNA3/PALM/KCND1/GRIK5/NCS1/MPDZ/CRYAB/CAP2/PLPPR4/SLC8A2/ATP1B2/MAP1B/SYT11/EPHA7/CACNA1C/ADCY1/NLGN4Y/SYNPO/GAP43/CNIH2/CHRM2/PENK/SORCS2/RGS7BP/NLGN3/INSYN1	30
CC	GO:0016529	sarcoplasmic reticulum	12/707	73/19869	9.43114e-06	0.000126256	9.44715e-05	IRAG1/DMPK/THBS4/CASQ2/THBS1/JPH2/AKAP6/CACNA2D1/SGCD/SLC2A4/PLN/RYR2	12
CC	GO:0043034	costamere	6/707	16/19869	1.17232e-05	0.000152036	0.000113762	FLNC/ANK2/PGM5/SYNM/SVIL/DMD	6
CC	GO:0005884	actin filament	15/707	114/19869	1.2703e-05	0.00015975	0.000119534	GAS7/ACTN2/DPYSL3/TEK/LDB3/PALLD/AVIL/TMOD1/TPM1/PDLIM3/ACTC1/LMOD1/JAM3/SMTN/TPM2	15
CC	GO:0043679	axon terminus	15/707	115/19869	1.41365e-05	0.000172548	0.00012911	PTPRN/SCGN/KCNK2/GRIK5/CALCA/SLC8A2/TNN/NPY/DIXDC1/SLC18A2/PRKCB/PCSK1/UCN3/CHRM2/PENK	15
CC	GO:0032279	asymmetric synapse	28/707	327/19869	1.79436e-05	0.00021276	0.000159199	PSD/LZTS1/NGFR/ITGA8/CHRNA3/PALM/KCND1/GRIK5/NCS1/MPDZ/CRYAB/CAP2/PLPPR4/SLC8A2/MAP1B/SYT11/EPHA7/CACNA1C/ADCY1/NLGN4Y/SYNPO/GAP43/CNIH2/CHRM2/SORCS2/RGS7BP/NLGN3/INSYN1	28
CC	GO:0031093	platelet alpha granule lumen	11/707	67/19869	2.2399e-05	0.000258211	0.000193208	IGF1/HGF/ACTN2/TGFB3/F13A1/ISLR/THBS1/MMRN1/A2M/F8/CFD	11
CC	GO:0009897	external side of plasma membrane	35/707	462/19869	2.4023e-05	0.000269447	0.000201616	CRLF1/SELE/MCAM/ITGA8/FCN1/FCER2/CXCL12/GHR/LEPR/ENOX1/ATP1B2/CLEC10A/CD36/ITGA7/THBS1/ITGA9/NCAM1/MS4A2/GFRA1/KIT/CD1C/CD1E/ITGA5/SCARA5/CX3CR1/S1PR1/PRND/XCR1/HEG1/SELP/CLEC14A/SLC2A4/IGHV3-33/ITGB3/GPIHBP1	35
CC	GO:0001527	microfibril	5/707	13/19869	5.7057e-05	0.000623122	0.000466255	LTBP1/ADAMTS10/FBN1/MFAP4/MFAP5	5
CC	GO:0016528	sarcoplasm	12/707	89/19869	7.2487e-05	0.000771336	0.000577157	IRAG1/DMPK/THBS4/CASQ2/THBS1/JPH2/AKAP6/CACNA2D1/SGCD/SLC2A4/PLN/RYR2	12
CC	GO:0030315	T-tubule	9/707	52/19869	8.11362e-05	0.000841788	0.000629873	ATP1A2/ATP2B4/TGFB3/ANK2/CACNA1C/AKAP6/CACNA2D1/CACNB2/SLC2A4	9
CC	GO:0098637	protein complex involved in cell-matrix adhesion	5/707	14/19869	8.61591e-05	0.000863499	0.000646118	TNC/TNN/EMILIN1/MMRN1/LAMA2	5
CC	GO:0008305	integrin complex	7/707	31/19869	8.73902e-05	0.000863499	0.000646118	ITGA8/ITGA7/EMILIN1/ITGA9/ITGA5/ITGBL1/ITGB3	7
CC	GO:0014069	postsynaptic density	26/707	321/19869	8.95374e-05	0.00086414	0.000646598	PSD/LZTS1/NGFR/ITGA8/CHRNA3/PALM/KCND1/GRIK5/NCS1/MPDZ/CRYAB/CAP2/PLPPR4/SLC8A2/MAP1B/SYT11/EPHA7/CACNA1C/ADCY1/NLGN4Y/SYNPO/GAP43/CNIH2/SORCS2/RGS7BP/INSYN1	26
CC	GO:0045211	postsynaptic membrane	23/707	269/19869	0.000100615	0.00093646	0.000700712	CHRNA3/KCND1/HTR2A/GRIK5/GLRB/PLPPR4/SYNE1/EPHA7/FXYD6/ANK2/TENM2/CACNA1C/KCNMA1/ADCY1/NLGN4Y/CNIH2/CHRM2/SORCS2/RGS7BP/NLGN3/MAGEE1/DMD/ITGB3	23
CC	GO:0099572	postsynaptic specialization	27/707	342/19869	0.000101544	0.00093646	0.000700712	PSD/LZTS1/NGFR/ITGA8/CHRNA3/PALM/KCND1/GRIK5/NCS1/MPDZ/CRYAB/CAP2/PLPPR4/SLC8A2/MAP1B/SYT11/EPHA7/CACNA1C/ADCY1/NLGN4Y/SYNPO/GAP43/CNIH2/SORCS2/RGS7BP/NLGN3/INSYN1	27
CC	GO:0034703	cation channel complex	20/707	222/19869	0.000139085	0.00125479	0.000938906	ABCC9/KCNK2/KCND1/GRIK5/KCNIP3/CASQ2/KCNA5/TRPC4/SCN7A/TRPC1/KCNMB1/CACNA1C/AKAP6/CACNA2D1/KCNMA1/CACNB2/CNIH2/SCN4B/CACNA1H/RYR2	20
CC	GO:0044291	cell-cell contact zone	10/707	72/19869	0.000223262	0.00197136	0.00147508	ATP1A2/KCNA5/ANK2/AKAP6/PGM5/JAM2/JAM3/DES/SCN4B/GJC1	10
CC	GO:0034774	secretory granule lumen	25/707	322/19869	0.000234201	0.00202486	0.00151511	MPO/IGF1/HGF/ACTN2/FCN1/CTSG/RETN/GCG/TGFB3/F13A1/ISLR/GRP/THBS1/MMRN1/GIP/PTX3/CLEC3B/AZU1/PCSK1/A2M/PENK/F8/PRTN3/ELANE/CFD	25
CC	GO:0060205	cytoplasmic vesicle lumen	25/707	325/19869	0.00026967	0.00228394	0.00170897	MPO/IGF1/HGF/ACTN2/FCN1/CTSG/RETN/GCG/TGFB3/F13A1/ISLR/GRP/THBS1/MMRN1/GIP/PTX3/CLEC3B/AZU1/PCSK1/A2M/PENK/F8/PRTN3/ELANE/CFD	25
CC	GO:0099240	intrinsic component of synaptic membrane	16/707	166/19869	0.000295811	0.00240763	0.00180153	ATP2B4/HTR2A/GRIK5/ADAM23/PLPPR4/CNR1/EPHA7/FXYD6/CADM3/ADCY1/NLGN4Y/CNIH2/CHRM2/RGS7BP/NLGN3/ITGB3	16
CC	GO:0031983	vesicle lumen	25/707	327/19869	0.000295878	0.00240763	0.00180153	MPO/IGF1/HGF/ACTN2/FCN1/CTSG/RETN/GCG/TGFB3/F13A1/ISLR/GRP/THBS1/MMRN1/GIP/PTX3/CLEC3B/AZU1/PCSK1/A2M/PENK/F8/PRTN3/ELANE/CFD	25
CC	GO:0043198	dendritic shaft	7/707	38/19869	0.000337852	0.00269632	0.00201753	PRKAR2B/SEZ6/HTR2A/MAP1A/CNIH2/KIRREL1/RGS7BP	7
CC	GO:0014704	intercalated disc	8/707	50/19869	0.000353283	0.00276627	0.00206988	ATP1A2/KCNA5/ANK2/AKAP6/PGM5/DES/SCN4B/GJC1	8
CC	GO:0005614	interstitial matrix	4/707	11/19869	0.00042947	0.0032107	0.00240243	TNC/CCDC80/ECM2/COL14A1	4
CC	GO:0032280	symmetric synapse	4/707	11/19869	0.00042947	0.0032107	0.00240243	NLGN4Y/CHRM2/PENK/NLGN3	4
CC	GO:0099699	integral component of synaptic membrane	15/707	155/19869	0.000433252	0.0032107	0.00240243	ATP2B4/HTR2A/GRIK5/ADAM23/PLPPR4/CNR1/EPHA7/FXYD6/CADM3/ADCY1/NLGN4Y/CNIH2/CHRM2/NLGN3/ITGB3	15
CC	GO:0098978	glutamatergic synapse	24/707	324/19869	0.000609834	0.00444002	0.00332227	PRKAR2B/ATP2B4/GUCY1B1/HTR2A/GRIK5/ADAM23/PLPPR4/CNR1/SYT4/EPHA7/FXYD6/CDH11/SPARCL1/ACTC1/GUCY1A1/ADCY1/NLGN4Y/NPTX1/CNIH2/CHRM2/RGS7BP/NLGN3/NPTXR/ITGB3	24
CC	GO:0090665	glycoprotein complex	5/707	22/19869	0.000894592	0.00640096	0.00478956	SGCA/PGM5/SGCD/FLNA/DMD	5
CC	GO:0034702	ion channel complex	22/707	296/19869	0.000967859	0.00680782	0.005094	ABCC9/CHRNA3/KCNK2/KCND1/GRIK5/GLRB/KCNIP3/CASQ2/KCNA5/TRPC4/SCN7A/TRPC1/KCNMB1/CACNA1C/AKAP6/CACNA2D1/KCNMA1/CACNB2/CNIH2/SCN4B/CACNA1H/RYR2	22
CC	GO:0036379	myofilament	5/707	25/19869	0.00165242	0.0114293	0.00855202	MYOM1/TMOD1/TPM1/LMOD1/TPM2	5
CC	GO:0044304	main axon	8/707	63/19869	0.00170005	0.0115659	0.00865428	MYOC/CNTNAP1/MAP1B/NFASC/MAP1A/UCN3/CLDN5/IQCJ-SCHIP1	8
CC	GO:0098889	intrinsic component of presynaptic membrane	9/707	80/19869	0.00211583	0.0141624	0.0105971	ATP2B4/HTR2A/GRIK5/ADAM23/CNR1/FXYD6/CADM3/CHRM2/RGS7BP	9
CC	GO:1902495	transmembrane transporter complex	25/707	379/19869	0.0024027	0.0158273	0.0118429	ATP1A2/ABCC9/CHRNA3/KCNK2/KCND1/GRIK5/GLRB/KCNIP3/CASQ2/ATP1B2/KCNA5/TRPC4/SCN7A/TRPC1/KCNMB1/CACNA1C/AKAP6/CACNA2D1/KCNMA1/CACNB2/CNIH2/SCN4B/CACNA1H/PLN/RYR2	25
CC	GO:0016010	dystrophin-associated glycoprotein complex	4/707	17/19869	0.00261234	0.0169394	0.012675	SGCA/PGM5/SGCD/DMD	4
CC	GO:1990351	transporter complex	26/707	405/19869	0.00287494	0.0183554	0.0137345	ATP1A2/ABCC9/CHRNA3/KCNK2/KCND1/GRIK5/GLRB/KCNIP3/CASQ2/ATP1B2/KCNA5/TRPC4/SCN7A/ATP8B2/TRPC1/KCNMB1/CACNA1C/AKAP6/CACNA2D1/KCNMA1/CACNB2/CNIH2/SCN4B/CACNA1H/PLN/RYR2	26
CC	GO:0034704	calcium channel complex	8/707	69/19869	0.00304755	0.0191303	0.0143144	CASQ2/TRPC4/CACNA1C/AKAP6/CACNA2D1/CACNB2/CACNA1H/RYR2	8
CC	GO:0033017	sarcoplasmic reticulum membrane	6/707	41/19869	0.00308851	0.0191303	0.0143144	DMPK/CASQ2/JPH2/AKAP6/PLN/RYR2	6
CC	GO:0031527	filopodium membrane	4/707	18/19869	0.00326514	0.0194739	0.0145715	PALM/GAP43/DMD/ITGB3	4
CC	GO:0090533	cation-transporting ATPase complex	4/707	18/19869	0.00326514	0.0194739	0.0145715	ATP1A2/ABCC9/ATP1B2/PLN	4
CC	GO:0031941	filamentous actin	5/707	29/19869	0.00328476	0.0194739	0.0145715	DPYSL3/LDB3/PDLIM3/JAM3/SMTN	5
CC	GO:0099056	integral component of presynaptic membrane	8/707	73/19869	0.00432954	0.0252272	0.0188764	ATP2B4/HTR2A/GRIK5/ADAM23/CNR1/FXYD6/CADM3/CHRM2	8
CC	GO:0098839	postsynaptic density membrane	9/707	89/19869	0.00437677	0.0252272	0.0188764	GRIK5/PLPPR4/EPHA7/CACNA1C/ADCY1/NLGN4Y/CNIH2/SORCS2/RGS7BP	9
CC	GO:0098936	intrinsic component of postsynaptic membrane	11/707	123/19869	0.00447758	0.0254548	0.0190467	HTR2A/GRIK5/PLPPR4/EPHA7/FXYD6/ADCY1/NLGN4Y/CNIH2/CHRM2/RGS7BP/NLGN3	11
CC	GO:0030175	filopodium	10/707	108/19869	0.00515631	0.0289171	0.0216374	ADGRA2/ACTN2/PALM/ACTA2/TENM2/ACTC1/ACTG2/GAP43/DMD/ITGB3	10
CC	GO:0005865	striated muscle thin filament	4/707	21/19869	0.00586847	0.0324722	0.0242975	TMOD1/TPM1/LMOD1/TPM2	4
CC	GO:1990454	L-type voltage-gated calcium channel complex	3/707	11/19869	0.00597644	0.0326345	0.024419	CACNA1C/CACNA2D1/CACNB2	3
CC	GO:0043195	terminal bouton	6/707	47/19869	0.0061635	0.0332189	0.0248562	SCGN/GRIK5/CALCA/TNN/NPY/SLC18A2	6
CC	GO:0042734	presynaptic membrane	12/707	148/19869	0.00670094	0.0356524	0.0266772	ATP2B4/HTR2A/GRIK5/CNTNAP1/ADAM23/CNR1/SYT11/FXYD6/CADM3/CHRM2/RGS7BP/PDE2A	12
CC	GO:0098644	complex of collagen trimers	4/707	22/19869	0.00697378	0.0362297	0.0271091	COL4A4/COL8A1/COL3A1/COL4A6	4
CC	GO:0098948	intrinsic component of postsynaptic specialization membrane	8/707	79/19869	0.00698404	0.0362297	0.0271091	GRIK5/PLPPR4/EPHA7/ADCY1/NLGN4Y/CNIH2/RGS7BP/NLGN3	8
CC	GO:0099634	postsynaptic specialization membrane	10/707	115/19869	0.00796715	0.0408193	0.0305433	GRIK5/PLPPR4/EPHA7/CACNA1C/ADCY1/NLGN4Y/CNIH2/SORCS2/RGS7BP/NLGN3	10
CC	GO:0099055	integral component of postsynaptic membrane	10/707	118/19869	0.00948181	0.0478883	0.0358327	HTR2A/GRIK5/PLPPR4/EPHA7/FXYD6/ADCY1/NLGN4Y/CNIH2/CHRM2/NLGN3	10
CC	GO:0098533	ATPase dependent transmembrane transport complex	4/707	24/19869	0.00957765	0.0478883	0.0358327	ATP1A2/ABCC9/ATP1B2/PLN	4
CC	GO:0098992	neuronal dense core vesicle	3/707	13/19869	0.00982413	0.0485359	0.0363173	NPY/SYT4/PENK	3
CC	GO:0005775	vacuolar lumen	13/707	176/19869	0.0104081	0.0508158	0.0380232	MPO/DCN/CTSG/RETN/OGN/PDGFRB/OMD/CD1E/AZU1/CSPG4/PRELP/PRTN3/ELANE	13
CC	GO:0097386	glial cell projection	5/707	38/19869	0.0106821	0.0515474	0.0385706	KCNK2/ATP1B2/SYT4/SCN7A/NFASC	5
CC	GO:0099146	intrinsic component of postsynaptic density membrane	6/707	54/19869	0.0120371	0.0574182	0.0429635	GRIK5/PLPPR4/EPHA7/ADCY1/CNIH2/RGS7BP	6
CC	GO:0034706	sodium channel complex	4/707	26/19869	0.0127419	0.0600895	0.0449623	GRIK5/SCN7A/SCN4B/CACNA1H	4
CC	GO:0034705	potassium channel complex	8/707	89/19869	0.013911	0.0648658	0.0485362	ABCC9/KCNK2/KCND1/GRIK5/KCNIP3/KCNA5/KCNMB1/KCNMA1	8
MF	GO:0005201	extracellular matrix structural constituent	43/666	173/18432	3.01724e-24	2.00043e-21	1.70871e-21	DCN/TNC/LTBP1/ELN/FBLN1/COL4A4/SRPX/COMP/TFPI2/OGN/ASPN/MGP/EFEMP1/PRG4/COL21A1/THBS1/EMILIN1/CILP/MMRN1/FBLN5/COL6A2/DPT/HMCN1/COL8A1/HMCN2/ABI3BP/COL6A3/IGFBP7/FBLN2/FBN1/MFAP4/TNXB/COL3A1/COL8A2/MMRN2/PODN/ADIPOQ/COL14A1/PRELP/LAMA2/COL4A6/MFAP5/SPON1	43
MF	GO:0005178	integrin binding	32/666	156/18432	9.52981e-16	3.15913e-13	2.69844e-13	IGF1/CCN5/FERMT2/ACTN2/FBLN1/ITGA8/MADCAM1/FCER2/COMP/ECM2/CXCL12/THBS4/ADAM23/TNN/ADAMTS8/ITGA7/THBS1/EMILIN1/FGF2/FBLN5/ITGA9/SFRP2/GFRA1/JAM2/ITGA5/JAM3/FBN1/TNXB/COL3A1/ITGBL1/S1PR3/ITGB3	32
MF	GO:0005539	glycosaminoglycan binding	36/666	237/18432	2.62441e-13	5.79996e-11	4.95416e-11	MPO/DCN/CCN5/FGFR2/FGF10/FGFR1/CCDC80/CTSG/SFRP1/COMP/ECM2/SMOC2/THBS4/DPYSL3/LYVE1/ADAMTS8/THBS1/FGF2/FGF7/SLIT2/RSPO3/ADAMTS1/FSTL1/CLEC3B/FBN1/TNXB/RSPO1/REG3A/AZU1/SUSD5/SELP/GREM2/SLIT3/PRELP/ELANE/LAYN	36
MF	GO:0008201	heparin binding	30/666	171/18432	5.83652e-13	9.67404e-11	8.26329e-11	MPO/CCN5/FGFR2/FGF10/FGFR1/CCDC80/CTSG/SFRP1/COMP/ECM2/SMOC2/THBS4/ADAMTS8/THBS1/FGF2/FGF7/SLIT2/RSPO3/ADAMTS1/FSTL1/CLEC3B/FBN1/TNXB/RSPO1/AZU1/SELP/GREM2/SLIT3/PRELP/ELANE	30
MF	GO:1901681	sulfur compound binding	32/666	270/18432	3.71336e-09	4.92392e-07	4.20587e-07	MPO/CCN5/FGFR2/FGF10/FGFR1/CCDC80/CTSG/SFRP1/COMP/ECM2/SMOC2/THBS4/DPYSL3/ADAMTS8/THBS1/FGF2/FGF7/SLIT2/RSPO3/ADAMTS1/FSTL1/CLEC3B/FBN1/TNXB/RSPO1/AZU1/SELP/GREM2/SLIT3/PRELP/ELANE/RYR2	32
MF	GO:0001664	G protein-coupled receptor binding	33/666	289/18432	5.43319e-09	6.00368e-07	5.12817e-07	TAC1/MYOC/FCN1/GNAO1/PALM/SFRP1/CXCL12/CALCA/GCG/PTCH2/CNRIP1/NPY/PYY/REEP2/WNT2B/GNAL/ADCYAP1/WNT9A/AGTR1/RSPO3/GIP/PTGER1/AVPR1A/TUB/CX3CR1/RSPO1/S1PR1/CCL11/CCL19/UCN3/PENK/FLNA/TAFA5	33
MF	GO:0019955	cytokine binding	22/666	144/18432	1.05993e-08	1.00391e-06	8.57507e-07	CRLF1/LTBP1/CHRDL2/CHRD/CHRDL1/COMP/GHR/LEPR/TGFB3/CD36/LRRC32/THBS1/FGF2/KIT/GREM1/CX3CR1/XCR1/A2M/GREM2/ELANE/ACKR1/ITGB3	22
MF	GO:0008307	structural constituent of muscle	12/666	42/18432	1.835e-08	1.52076e-06	1.29899e-06	ACTN2/MYL9/MYOM1/MYH11/TPM1/CSRP1/NEXN/SYNM/NEB/SMTN/TPM2/DMD	12
MF	GO:0003779	actin binding	41/666	439/18432	2.89684e-08	2.134e-06	1.82281e-06	GAS7/MYLK/FERMT2/ACTN2/TNS1/SORBS1/MYOM1/CORO2B/CAP2/LDB3/CALD1/FLNC/PALLD/CNN1/SYNE1/MAP1B/MYH11/FHOD3/AVIL/TMOD1/TPM1/DAAM2/TAGLN/DIXDC1/PDLIM3/KCNMA1/NEXN/LMOD1/CFL2/PKNOX2/CACNB2/MAP1A/FAM107A/SYNPO/SYNPO2/NEB/SMTN/FLNA/SVIL/TPM2/DMD	41
MF	GO:0048018	receptor ligand activity	43/666	491/18432	8.43756e-08	5.5941e-06	4.77832e-06	CRLF1/SEMA3G/IGF1/HGF/FGF10/CTSG/RETN/OGN/CXCL12/CALCA/THBS4/GCG/EFEMP1/TGFB3/NPY/PYY/KL/WNT2B/NGF/GRP/EPHA7/FGF2/FGF7/ADCYAP1/WNT9A/SFRP2/VIP/BMP3/GIP/FNDC5/CARTPT/FBN1/GREM1/CCL11/C1QTNF4/CCL19/UCN3/GREM2/ADIPOQ/PENK/FLRT2/TAFA5/GDF10	43
MF	GO:0030546	signaling receptor activator activity	43/666	498/18432	1.25575e-07	7.56873e-06	6.465e-06	CRLF1/SEMA3G/IGF1/HGF/FGF10/CTSG/RETN/OGN/CXCL12/CALCA/THBS4/GCG/EFEMP1/TGFB3/NPY/PYY/KL/WNT2B/NGF/GRP/EPHA7/FGF2/FGF7/ADCYAP1/WNT9A/SFRP2/VIP/BMP3/GIP/FNDC5/CARTPT/FBN1/GREM1/CCL11/C1QTNF4/CCL19/UCN3/GREM2/ADIPOQ/PENK/FLRT2/TAFA5/GDF10	43
MF	GO:0004714	transmembrane receptor protein tyrosine kinase activity	13/666	60/18432	1.71989e-07	9.50237e-06	8.11665e-06	EPHA3/TIE1/FGFR2/FGFR1/PDGFRL/PDGFRB/EFEMP1/TEK/EPHA7/KIT/DDR2/RET/ROR2	13
MF	GO:0019838	growth factor binding	19/666	132/18432	2.78464e-07	1.42017e-05	1.21306e-05	LTBP1/NGFR/FGFR2/FGFR1/CHRDL1/GHR/PDGFRB/IGFBP5/TGFB3/KL/CD36/EPHA7/LRRC32/THBS1/IGFBP4/IGFBP7/COL3A1/A2M/ITGB3	19
MF	GO:0050840	extracellular matrix binding	12/666	56/18432	5.82837e-07	2.76015e-05	2.35764e-05	DCN/ELN/SMOC2/ITGA7/THBS1/SLIT2/SPARCL1/OLFML2B/FBLN2/CLEC14A/SSC5D/ITGB3	12
MF	GO:0019199	transmembrane receptor protein kinase activity	14/666	79/18432	7.99906e-07	3.53559e-05	3.02e-05	EPHA3/LTBP1/TIE1/FGFR2/FGFR1/PDGFRL/PDGFRB/EFEMP1/TEK/EPHA7/KIT/DDR2/RET/ROR2	14
MF	GO:0001968	fibronectin binding	9/666	31/18432	9.82162e-07	4.06984e-05	3.47634e-05	MYOC/FBLN1/MMP2/CCDC80/IGFBP5/THBS1/SFRP2/SSC5D/ITGB3	9
MF	GO:0008528	G protein-coupled peptide receptor activity	19/666	147/18432	1.5006e-06	5.85235e-05	4.99891e-05	GLP2R/TACR2/MLNR/VIPR2/NPR3/TACR1/GRPR/APLNR/AGTR1/EDNRA/PTH1R/NPY1R/AVPR1A/CX3CR1/NPR1/NMUR1/CYSLTR1/XCR1/SORCS2	19
MF	GO:0005179	hormone activity	17/666	122/18432	1.86044e-06	6.85261e-05	5.8533e-05	IGF1/RETN/CALCA/GCG/NPY/PYY/KL/GRP/ADCYAP1/VIP/GIP/FNDC5/CARTPT/FBN1/UCN3/ADIPOQ/PENK	17
MF	GO:0001653	peptide receptor activity	19/666	153/18432	2.75537e-06	9.61479e-05	8.21268e-05	GLP2R/TACR2/MLNR/VIPR2/NPR3/TACR1/GRPR/APLNR/AGTR1/EDNRA/PTH1R/NPY1R/AVPR1A/CX3CR1/NPR1/NMUR1/CYSLTR1/XCR1/SORCS2	19
MF	GO:0017147	Wnt-protein binding	8/666	30/18432	8.05234e-06	0.000266935	0.000228008	SFRP1/SFRP4/RECK/SFRP2/FRZB/ROR2/APCDD1L/TRABD2B	8
MF	GO:0030020	extracellular matrix structural constituent conferring tensile strength	9/666	41/18432	1.23506e-05	0.000389927	0.000333065	COL4A4/COL21A1/COL6A2/COL8A1/COL6A3/COL3A1/COL8A2/COL14A1/COL4A6	9
MF	GO:0051015	actin filament binding	22/666	219/18432	1.54431e-05	0.0004654	0.000397531	GAS7/FERMT2/ACTN2/MYOM1/CORO2B/FLNC/SYNE1/MYH11/FHOD3/AVIL/TMOD1/TPM1/TAGLN/NEXN/CFL2/PKNOX2/CACNB2/NEB/FLNA/SVIL/TPM2/DMD	22
MF	GO:0004115	3',5'-cyclic-AMP phosphodiesterase activity	6/666	17/18432	1.91443e-05	0.000551855	0.000471379	PDE1A/PDE1B/PDE1C/PDE7B/PDE3A/PDE2A	6
MF	GO:0097493	structural molecule activity conferring elasticity	5/666	11/18432	2.3385e-05	0.000646012	0.000551805	ELN/EMILIN1/FBLN5/FBLN2/FBN1	5
MF	GO:0005518	collagen binding	11/666	69/18432	3.4156e-05	0.000905817	0.000773723	DCN/COMP/ASPN/ECM2/THBS1/COL6A2/SPARCL1/DDR2/TNXB/PODN/COL14A1	11
MF	GO:0042562	hormone binding	12/666	87/18432	6.66378e-05	0.00169927	0.00145146	ATP1A2/GLP2R/MLNR/VIPR2/GHR/NPR3/LEPR/PTH1R/AVPR1A/AR/NPR1/PDE3A	12
MF	GO:0036122	BMP binding	6/666	21/18432	7.41716e-05	0.00181669	0.00155177	CHRDL2/CHRD/CHRDL1/COMP/GREM1/GREM2	6
MF	GO:0005184	neuropeptide hormone activity	7/666	30/18432	7.67231e-05	0.00181669	0.00155177	NPY/PYY/GRP/ADCYAP1/VIP/CARTPT/PENK	7
MF	GO:0030021	extracellular matrix structural constituent conferring compression resistance	6/666	22/18432	9.88849e-05	0.00226071	0.00193104	DCN/OGN/ASPN/PRG4/PODN/PRELP	6
MF	GO:0005516	calmodulin binding	19/666	200/18432	0.000122304	0.00270293	0.00230877	ATP2B4/NGFR/MYLK/REM1/PDE1A/RGS4/SLC8A2/CALD1/PDE1B/CNN1/PNCK/MYH11/CACNA1C/PDE1C/ADCY1/GEM/MAP6/GAP43/RYR2	19
MF	GO:0047555	3',5'-cyclic-GMP phosphodiesterase activity	5/666	15/18432	0.000134733	0.00288154	0.00246133	PDE1A/PDE1B/PDE1C/PDE3A/PDE2A	5
MF	GO:0004114	3',5'-cyclic-nucleotide phosphodiesterase activity	6/666	24/18432	0.000167708	0.00347471	0.002968	PDE1A/PDE1B/PDE1C/PDE7B/PDE3A/PDE2A	6
MF	GO:0004222	metalloendopeptidase activity	13/666	112/18432	0.000202367	0.00406573	0.00347283	MMP2/PAPLN/ADAM23/PAPPA2/ADAMTS8/ADAMTS10/ADAMTS16/ADAM33/ADAMTS1/MMP16/ECEL1/MMP23B/TRABD2B	13
MF	GO:0050431	transforming growth factor beta binding	6/666	25/18432	0.000213973	0.00417248	0.00356401	LTBP1/CHRDL1/TGFB3/CD36/LRRC32/THBS1	6
MF	GO:0042805	actinin binding	7/666	36/18432	0.000260605	0.00493661	0.00421671	LDB3/PALLD/KCNA5/CACNA1C/PDLIM3/CSRP1/SYNPO2	7
MF	GO:0004112	cyclic-nucleotide phosphodiesterase activity	6/666	26/18432	0.00026973	0.00496753	0.00424313	PDE1A/PDE1B/PDE1C/PDE7B/PDE3A/PDE2A	6
MF	GO:0005244	voltage-gated ion channel activity	18/666	201/18432	0.000378435	0.00634047	0.00541585	ABCC9/KCNK2/KCND1/NCS1/KCNIP3/CNR1/KCNA5/KCNH3/SCN7A/CACNA1C/KCNE4/CACNA2D1/KCNMA1/CACNB2/KCNK3/KCNH6/SCN4B/CACNA1H	18
MF	GO:0022832	voltage-gated channel activity	18/666	201/18432	0.000378435	0.00634047	0.00541585	ABCC9/KCNK2/KCND1/NCS1/KCNIP3/CNR1/KCNA5/KCNH3/SCN7A/CACNA1C/KCNE4/CACNA2D1/KCNMA1/CACNB2/KCNK3/KCNH6/SCN4B/CACNA1H	18
MF	GO:0008237	metallopeptidase activity	17/666	184/18432	0.000379623	0.00634047	0.00541585	MMP2/CPXM1/PAPLN/CPE/ADAM23/PAPPA2/CPXM2/ADAMTS8/ADAMTS10/ADAMTS16/ADAM33/ADAMTS1/MMP16/CPA3/ECEL1/MMP23B/TRABD2B	17
MF	GO:0022843	voltage-gated cation channel activity	15/666	151/18432	0.000382532	0.00634047	0.00541585	ABCC9/KCNK2/KCND1/NCS1/CNR1/KCNA5/KCNH3/CACNA1C/KCNE4/CACNA2D1/KCNMA1/CACNB2/KCNK3/KCNH6/CACNA1H	15
MF	GO:0051393	alpha-actinin binding	6/666	28/18432	0.000415042	0.00671154	0.00573281	LDB3/PALLD/KCNA5/CACNA1C/PDLIM3/SYNPO2	6
MF	GO:0004713	protein tyrosine kinase activity	14/666	138/18432	0.000478804	0.00755826	0.00645605	EPHA3/TIE1/FGFR2/FGFR1/PDGFRL/PDGFRB/EFEMP1/TEK/EPHA7/BLK/KIT/DDR2/RET/ROR2	14
MF	GO:0017046	peptide hormone binding	8/666	52/18432	0.000513944	0.0079243	0.00676871	GLP2R/VIPR2/GHR/NPR3/LEPR/PTH1R/AVPR1A/NPR1	8
MF	GO:0099106	ion channel regulator activity	14/666	140/18432	0.000553841	0.00834538	0.00712838	ATP2B4/ABCC9/REM1/NRXN2/KCNIP3/NPY/FXYD6/KCNMB1/KCNE4/GEM/PRKCB/SCN4B/PRKG1/FLNA	14
MF	GO:0016247	channel regulator activity	14/666	145/18432	0.000786335	0.0115853	0.00989587	ATP2B4/ABCC9/REM1/NRXN2/KCNIP3/NPY/FXYD6/KCNMB1/KCNE4/GEM/PRKCB/SCN4B/PRKG1/FLNA	14
MF	GO:0005261	cation channel activity	25/666	346/18432	0.000838359	0.0120833	0.0103212	ABCC9/CHRNA3/KCNK2/KCND1/GRIK5/NCS1/KCNIP3/CNR1/KCNA5/TRPC4/KCNH3/SCN7A/TRPC1/KCNMB1/CACNA1C/KCNE4/CACNA2D1/KCNMA1/CACNB2/KCNK3/KCNH6/SCN4B/SLC24A3/CACNA1H/RYR2	25
MF	GO:0009975	cyclase activity	5/666	22/18432	0.000957704	0.0132283	0.0112992	GUCY1B1/GUCY1A1/ADCY1/NPR1/ADCY5	5
MF	GO:0033691	sialic acid binding	5/666	22/18432	0.000957704	0.0132283	0.0112992	SELE/FCN1/SIGLEC6/SELP/ADIPOQ	5
MF	GO:0019956	chemokine binding	6/666	33/18432	0.00104664	0.0141617	0.0120965	FGF2/CX3CR1/XCR1/A2M/ACKR1/ITGB3	6
MF	GO:0016849	phosphorus-oxygen lyase activity	5/666	23/18432	0.0011877	0.0154401	0.0131885	GUCY1B1/GUCY1A1/ADCY1/NPR1/ADCY5	5
MF	GO:0017134	fibroblast growth factor binding	5/666	23/18432	0.0011877	0.0154401	0.0131885	FGFR2/FGFR1/KL/THBS1/ITGB3	5
MF	GO:0046873	metal ion transmembrane transporter activity	29/666	436/18432	0.00124076	0.0158197	0.0135127	ATP1A2/ATP2B4/ABCC9/KCNK2/KCND1/GRIK5/NCS1/KCNIP3/SLC8A2/CNR1/KCNA5/TRPC4/KCNH3/SCN7A/TRPC1/KCNMB1/CACNA1C/KCNE4/CACNA2D1/KCNMA1/SLC18A2/CACNB2/KCNK3/NIPAL4/KCNH6/SCN4B/SLC24A3/CACNA1H/RYR2	29
MF	GO:0005267	potassium channel activity	12/666	122/18432	0.00155269	0.0194039	0.0165743	ABCC9/KCNK2/KCND1/GRIK5/KCNIP3/KCNA5/KCNH3/KCNMB1/KCNE4/KCNMA1/KCNK3/KCNH6	12
MF	GO:0015026	coreceptor activity	7/666	48/18432	0.00158041	0.0194039	0.0165743	NGFR/RECK/FCRL1/ROR2/CSPG4/RGMA/ITGB3	7
MF	GO:0004953	icosanoid receptor activity	4/666	15/18432	0.00167693	0.0195324	0.016684	PTGER3/PTGFR/PTGER1/CYSLTR1	4
MF	GO:0051371	muscle alpha-actinin binding	4/666	15/18432	0.00167693	0.0195324	0.016684	LDB3/PALLD/PDLIM3/SYNPO2	4
MF	GO:0071855	neuropeptide receptor binding	6/666	36/18432	0.00167925	0.0195324	0.016684	TAC1/GNAO1/NPY/PYY/ADCYAP1/UCN3	6
MF	GO:0005104	fibroblast growth factor receptor binding	5/666	25/18432	0.00176665	0.0201947	0.0172497	FGF10/KL/FGF2/FGF7/FLRT2	5
MF	GO:0015079	potassium ion transmembrane transporter activity	14/666	158/18432	0.0018026	0.0202564	0.0173024	ATP1A2/ABCC9/KCNK2/KCND1/GRIK5/KCNIP3/KCNA5/KCNH3/KCNMB1/KCNE4/KCNMA1/KCNK3/KCNH6/SLC24A3	14
MF	GO:0030169	low-density lipoprotein particle binding	4/666	17/18432	0.00276054	0.030504	0.0260556	CRP/CD36/THBS1/COLEC12	4
MF	GO:0022836	gated channel activity	23/666	341/18432	0.00319918	0.0347714	0.0297008	ABCC9/CHRNA3/KCNK2/KCND1/GRIK5/NCS1/GLRB/KCNIP3/CNR1/KCNA5/KCNH3/SCN7A/KCNMB1/CACNA1C/KCNE4/CACNA2D1/KCNMA1/CACNB2/KCNK3/KCNH6/SCN4B/CACNA1H/RYR2	23
MF	GO:0005080	protein kinase C binding	7/666	55/18432	0.00350516	0.0374826	0.0320165	LDB3/AVPR1A/PRKCB/CAVIN2/FLNA/DACT3/ITGB3	7
MF	GO:0015085	calcium ion transmembrane transporter activity	12/666	135/18432	0.00362638	0.0381633	0.032598	ATP2B4/NCS1/SLC8A2/CNR1/TRPC4/TRPC1/CACNA1C/CACNA2D1/CACNB2/SLC24A3/CACNA1H/RYR2	12
MF	GO:0071813	lipoprotein particle binding	5/666	30/18432	0.00408377	0.0416544	0.03558	CRP/CD36/THBS1/COLEC12/GPIHBP1	5
MF	GO:0071814	protein-lipid complex binding	5/666	30/18432	0.00408377	0.0416544	0.03558	CRP/CD36/THBS1/COLEC12/GPIHBP1	5
MF	GO:0005520	insulin-like growth factor binding	4/666	19/18432	0.00424525	0.0420089	0.0358828	IGFBP5/IGFBP4/IGFBP7/ITGB3	4
MF	GO:0051428	peptide hormone receptor binding	4/666	19/18432	0.00424525	0.0420089	0.0358828	GNAO1/ADCYAP1/VIP/UCN3	4
MF	GO:0008081	phosphoric diester hydrolase activity	9/666	88/18432	0.00447639	0.0436448	0.0372802	PDE1A/PLCL1/PDE1B/EDNRA/PDE1C/PDE7B/PDE3A/PLCXD3/PDE2A	9
MF	GO:0004955	prostaglandin receptor activity	3/666	10/18432	0.00465915	0.0447683	0.0382398	PTGER3/PTGFR/PTGER1	3
MF	GO:0005245	voltage-gated calcium channel activity	6/666	44/18432	0.00476972	0.045176	0.0385881	NCS1/CNR1/CACNA1C/CACNA2D1/CACNB2/CACNA1H	6
MF	GO:0005246	calcium channel regulator activity	6/666	45/18432	0.005339	0.0498557	0.0425853	REM1/NRXN2/NPY/GEM/PRKCB/PRKG1	6
MF	GO:0051427	hormone receptor binding	5/666	32/18432	0.00543867	0.0500811	0.0427779	GNAO1/ADCYAP1/VIP/FABP4/UCN3	5
MF	GO:0008188	neuropeptide receptor activity	6/666	46/18432	0.00595644	0.0539005	0.0460403	TACR2/TACR1/GRPR/NPY1R/NMUR1/SORCS2	6
MF	GO:0008083	growth factor activity	13/666	162/18432	0.00601604	0.0539005	0.0460403	IGF1/HGF/FGF10/OGN/CXCL12/THBS4/EFEMP1/TGFB3/NGF/FGF2/FGF7/BMP3/GDF10	13
MF	GO:0004016	adenylate cyclase activity	3/666	11/18432	0.0062357	0.0543983	0.0464655	GUCY1B1/ADCY1/ADCY5	3
MF	GO:0004954	prostanoid receptor activity	3/666	11/18432	0.0062357	0.0543983	0.0464655	PTGER3/PTGFR/PTGER1	3
MF	GO:0005216	ion channel activity	27/666	446/18432	0.00643464	0.0554047	0.0473252	ABCC9/CHRNA3/KCNK2/KCND1/GRIK5/NCS1/GLRB/KCNIP3/CNR1/KCNA5/TRPC4/KCNH3/SCN7A/TRPC1/KCNMB1/CACNA1C/KCNE4/CACNA2D1/KCNMA1/CACNB2/KCNK3/KCNH6/SCN4B/GJC1/SLC24A3/CACNA1H/RYR2	27
MF	GO:0005044	scavenger receptor activity	6/666	47/18432	0.00662432	0.0563068	0.0480956	PRG4/CD36/COLEC12/SCARA3/SCARA5/SSC5D	6

## Sheet: KEGG
ID	Description	GeneRatio	BgRatio	pvalue	p.adjust	qvalue	geneID	Count
hsa05414	Dilated cardiomyopathy	24/320	103/8661	2.25407e-13	5.77042e-11	4.53187e-11	IGF1/ITGA8/SGCA/SLC8A2/TGFB3/DTNA/ITGA7/TPM1/ITGA9/CACNA1C/CACNA2D1/ACTC1/ITGA5/ADCY1/CACNB2/SGCD/ADCY5/DES/LAMA2/TPM2/PLN/RYR2/DMD/ITGB3	24
hsa04020	Calcium signaling pathway	36/320	253/8661	1.92475e-12	2.46368e-10	1.93488e-10	HGF/PTGER3/ATP2B4/MYLK/FGFR2/FGF10/TACR2/FGFR1/NFATC4/HTR2A/PDGFRB/PDE1A/TACR1/SLC8A2/CASQ2/PTGFR/PDE1B/GRPR/NGF/FGF2/FGF7/GNAL/AGTR1/CACNA1C/EDNRA/PDE1C/PTGER1/ADCY1/RET/AVPR1A/PRKCB/CYSLTR1/CHRM2/CACNA1H/PLN/RYR2	36
hsa05410	Hypertrophic cardiomyopathy	21/320	97/8661	3.37028e-11	2.87597e-09	2.25868e-09	IGF1/ITGA8/SGCA/SLC8A2/TGFB3/DTNA/ITGA7/TPM1/ITGA9/CACNA1C/CACNA2D1/ACTC1/ITGA5/CACNB2/SGCD/DES/LAMA2/TPM2/RYR2/DMD/ITGB3	21
hsa04270	Vascular smooth muscle contraction	24/320	134/8661	9.01406e-11	5.769e-09	4.53075e-09	GUCY1B1/MYLK/IRAG1/PPP1R12B/MYL9/ACTA2/CALCA/CALD1/PLA2G5/MYH11/AGTR1/KCNMB1/CACNA1C/EDNRA/KCNMA1/ACTG2/GUCY1A1/ADCY1/AVPR1A/PRKCB/PPP1R14A/NPR1/ADCY5/PRKG1	24
hsa04080	Neuroactive ligand-receptor interaction	40/320	367/8661	5.16141e-10	2.64264e-08	2.07543e-08	TAC1/PTGER3/GLP2R/TACR2/CHRNA3/CTSG/HTR2A/MLNR/GRIK5/VIPR2/GLRB/CALCA/GHR/GCG/TACR1/LEPR/CNR1/PTGFR/NPY/GRPR/PYY/GRP/APLNR/ADCYAP1/AGTR1/VIP/EDNRA/GIP/PTH1R/PTGER1/NPY1R/AVPR1A/S1PR1/NMUR1/CYSLTR1/UCN3/CHRM2/PENK/CNR2/S1PR3	40
hsa05412	Arrhythmogenic right ventricular cardiomyopathy	17/320	84/8661	7.86732e-09	3.35672e-07	2.63624e-07	ACTN2/ITGA8/SGCA/SLC8A2/DTNA/ITGA7/ITGA9/CACNA1C/CACNA2D1/ITGA5/CACNB2/SGCD/DES/LAMA2/RYR2/DMD/ITGB3	17
hsa04024	cAMP signaling pathway	28/320	225/8661	1.37903e-08	5.0433e-07	3.96082e-07	ATP1A2/PTGER3/ATP2B4/KCNK2/MYL9/VIPR2/GLI3/GLI1/BVES/GCG/AKT3/POPDC2/NPY/ATP1B2/PPP1R1B/ADCYAP1/VIP/CACNA1C/EDNRA/GIP/NPY1R/ADCY1/NPR1/PDE3A/ADCY5/CHRM2/PLN/RYR2	28
hsa04512	ECM-receptor interaction	17/320	89/8661	1.97261e-08	6.31236e-07	4.95749e-07	TNC/ITGA8/COL4A4/COMP/THBS4/TNN/CD36/ITGA7/THBS1/COL6A2/ITGA9/ITGA5/COL6A3/TNXB/LAMA2/COL4A6/ITGB3	17
hsa04510	Focal adhesion	26/320	203/8661	2.55506e-08	7.26772e-07	5.70779e-07	IGF1/HGF/TNC/MYLK/PPP1R12B/ITGA8/COL4A4/MYL9/COMP/THBS4/PDGFRB/AKT3/TNN/FLNC/ITGA7/THBS1/COL6A2/ITGA9/ITGA5/COL6A3/PRKCB/TNXB/LAMA2/FLNA/COL4A6/ITGB3	26
hsa04022	cGMP-PKG signaling pathway	23/320	166/8661	3.83796e-08	9.82519e-07	7.71633e-07	ATP1A2/ATP2B4/GUCY1B1/MYLK/IRAG1/NFATC4/MYL9/AKT3/SLC8A2/ATP1B2/AGTR1/KCNMB1/CACNA1C/EDNRA/KCNMA1/GUCY1A1/ADCY1/NPR1/PDE3A/ADCY5/PRKG1/PDE2A/PLN	23
hsa04261	Adrenergic signaling in cardiomyocytes	22/320	154/8661	4.3664e-08	1.01618e-06	7.98069e-07	ATP1A2/ATP2B4/KCNK2/BVES/AKT3/SLC8A2/POPDC2/ATP1B2/PPP1R1A/SCN7A/TPM1/AGTR1/CACNA1C/CACNA2D1/ACTC1/ADCY1/CACNB2/ADCY5/SCN4B/TPM2/PLN/RYR2	22
hsa04151	PI3K-Akt signaling pathway	33/320	359/8661	1.0717e-06	2.20461e-05	1.73141e-05	IGF1/HGF/TNC/NGFR/FGFR2/FGF10/FGFR1/ITGA8/COL4A4/TCL1A/COMP/GHR/THBS4/PDGFRB/AKT3/TEK/TNN/NGF/ITGA7/THBS1/FGF2/FGF7/COL6A2/ITGA9/KIT/ITGA5/COL6A3/RET/TNXB/CHRM2/LAMA2/COL4A6/ITGB3	33
hsa04924	Renin secretion	13/320	69/8661	1.11953e-06	2.20461e-05	1.73141e-05	GUCY1B1/PDE1A/PDE1B/ADCYAP1/AGTR1/CACNA1C/EDNRA/PDE1C/KCNMA1/GUCY1A1/NPR1/PDE3A/ADCY5	13
hsa04015	Rap1 signaling pathway	22/320	210/8661	9.39922e-06	0.000171871	0.000134981	IGF1/HGF/NGFR/FGFR2/RASGRP2/FGF10/FGFR1/GNAO1/PDGFRB/AKT3/CNR1/TEK/NGF/THBS1/FGF2/FGF7/KIT/ADCY1/PRKCB/ADCY5/PRKD1/ITGB3	22
hsa05144	Malaria	10/320	50/8661	1.13486e-05	0.000193683	0.000152111	SELE/HGF/COMP/THBS4/TGFB3/CD36/GYPC/THBS1/SELP/ACKR1	10
hsa04514	Cell adhesion molecules	18/320	157/8661	1.82355e-05	0.000291768	0.000229143	SELE/CLDN11/NRXN3/ITGA8/MADCAM1/CNTNAP1/NRXN2/ITGA9/NCAM1/JAM2/CADM3/NFASC/NLGN4Y/JAM3/NEGR1/SELP/CLDN5/NLGN3	18
hsa04974	Protein digestion and absorption	14/320	103/8661	2.33717e-05	0.000351951	0.000276409	ATP1A2/ELN/COL4A4/SLC8A2/COL21A1/ATP1B2/COL6A2/COL8A1/COL6A3/CPA3/COL3A1/COL8A2/COL14A1/COL4A6	14
hsa04810	Regulation of actin cytoskeleton	22/320	229/8661	3.67332e-05	0.000522428	0.000410295	C6/MYLK/FGFR2/FGF10/PPP1R12B/FGFR1/ITGA8/MYL9/FGD1/CXCL12/C7/PDGFRB/AKT3/MYH11/ITGA7/FGF2/FGF7/ITGA9/ITGA5/CFL2/CHRM2/ITGB3	22
hsa04923	Regulation of lipolysis in adipocytes	10/320	58/8661	4.43374e-05	0.000597389	0.000469166	PTGER3/AKT3/NPY/NPY1R/ADCY1/PLIN1/NPR1/FABP4/ADCY5/PRKG1	10
hsa04925	Aldosterone synthesis and secretion	13/320	98/8661	5.9285e-05	0.000758848	0.00059597	ATP1A2/ATP2B4/ATP1B2/AGTR1/CACNA1C/ADCY1/PRKCB/NPR1/KCNK3/ADCY5/PRKD1/PDE2A/CACNA1H	13
hsa04911	Insulin secretion	12/320	86/8661	6.89697e-05	0.000840773	0.000660311	ATP1A2/GCG/ATP1B2/ADCYAP1/KCNMB1/CACNA1C/KCNMA1/GIP/ADCY1/PRKCB/ADCY5/RYR2	12
hsa04260	Cardiac muscle contraction	12/320	87/8661	7.74011e-05	0.000900668	0.00070735	ATP1A2/SLC8A2/CASQ2/ATP1B2/TPM1/CACNA1C/CACNA2D1/ACTC1/COX7A1/CACNB2/TPM2/RYR2	12
hsa04310	Wnt signaling pathway	17/320	174/8661	0.000231075	0.00257197	0.00201992	NFATC4/SFRP1/SFRP4/SERPINF1/WNT2B/PRICKLE1/WNT9A/SFRP2/DAAM2/RSPO3/FRZB/PRICKLE2/SOX17/PRKCB/ROR2/RSPO1/APCDD1L	17
hsa04921	Oxytocin signaling pathway	15/320	154/8661	0.000552567	0.00579977	0.00455492	GUCY1B1/MYLK/PPP1R12B/GNAO1/NFATC4/MYL9/CACNA1C/CACNA2D1/GUCY1A1/ADCY1/CACNB2/PRKCB/NPR1/ADCY5/RYR2	15
hsa05205	Proteoglycans in cancer	18/320	205/8661	0.000566384	0.00579977	0.00455492	DCN/IGF1/HGF/PPP1R12B/FGFR1/MMP2/AKT3/FLNC/WNT2B/THBS1/FGF2/WNT9A/ANK2/ITGA5/PRKCB/FLNA/TWIST2/ITGB3	18
hsa04970	Salivary secretion	11/320	93/8661	0.0006	0.00590769	0.00463968	ATP1A2/ATP2B4/GUCY1B1/ATP1B2/KCNMA1/GUCY1A1/ADCY1/PRKCB/CST2/ADCY5/PRKG1	11
hsa04010	MAPK signaling pathway	23/320	301/8661	0.000745844	0.00707171	0.00555385	IGF1/HGF/NGFR/FGFR2/RASGRP2/FGF10/FGFR1/PDGFRB/AKT3/TGFB3/TEK/FLNC/NGF/FGF2/FGF7/CACNA1C/CACNA2D1/KIT/RET/CACNB2/PRKCB/CACNA1H/FLNA	23
hsa04713	Circadian entrainment	11/320	97/8661	0.000858718	0.00785113	0.00616598	GUCY1B1/GNAO1/ADCYAP1/CACNA1C/GUCY1A1/ADCY1/PRKCB/ADCY5/PRKG1/CACNA1H/RYR2	11
hsa04340	Hedgehog signaling pathway	8/320	56/8661	0.000961163	0.00848475	0.0066636	CDON/EVC/GLI2/GLI3/GLI1/PTCH2/BOC/GAS1	8
hsa04972	Pancreatic secretion	11/320	102/8661	0.00130585	0.0107838	0.00846916	ATP1A2/ATP2B4/PLA2G5/ATP1B2/TRPC1/KCNMA1/CPA3/ADCY1/PRKCB/ADCY5/RYR2	11
hsa05146	Amoebiasis	11/320	102/8661	0.00130585	0.0107838	0.00846916	COL4A4/CTSG/TGFB3/GNAL/CD1C/CD1E/ADCY1/PRKCB/COL3A1/LAMA2/COL4A6	11
hsa04540	Gap junction	10/320	88/8661	0.00144051	0.0115241	0.00905058	GUCY1B1/HTR2A/PDGFRB/TUBB2B/GUCY1A1/ADCY1/PRKCB/TUBA1A/ADCY5/PRKG1	10
hsa05032	Morphine addiction	10/320	91/8661	0.00186069	0.0144345	0.0113363	GNAO1/PDE1A/PDE1B/PDE1C/ADCY1/PRKCB/PDE7B/PDE3A/ADCY5/PDE2A	10
hsa04350	TGF-beta signaling pathway	11/320	108/8661	0.00207851	0.0156499	0.0122909	DCN/LTBP1/CHRD/TGFB3/SMAD9/LRRC32/THBS1/FBN1/GREM1/GREM2/RGMA	11
hsa04927	Cortisol synthesis and secretion	8/320	65/8661	0.00256237	0.0187419	0.0147192	KCNK2/AGTR1/CYP17A1/CACNA1C/ADCY1/KCNK3/ADCY5/CACNA1H	8
hsa04360	Axon guidance	15/320	182/8661	0.00298616	0.0212349	0.0166771	SEMA3G/EPHA3/NTN1/NFATC4/MYL9/CXCL12/TRPC4/EPHA7/BOC/TRPC1/SLIT2/CFL2/RGMA/SLIT3/PLXNA4	15
hsa04961	Endocrine and other factor-regulated calcium reabsorption	7/320	53/8661	0.00314592	0.0217663	0.0170944	ATP1A2/ATP2B4/SLC8A2/ATP1B2/KL/PTH1R/PRKCB	7
hsa04610	Complement and coagulation cascades	9/320	86/8661	0.00432258	0.0291205	0.0228701	C6/C7/F13A1/C1R/A2M/F8/CFD/C4B/C4A	9
hsa05218	Melanoma	8/320	72/8661	0.0048636	0.0319252	0.0250728	IGF1/HGF/FGF10/FGFR1/PDGFRB/AKT3/FGF2/FGF7	8
hsa00230	Purine metabolism	11/320	128/8661	0.0076462	0.0489357	0.0384322	GUCY1B1/PDE1A/PDE1B/PDE1C/GUCY1A1/ADCY1/NPR1/PDE7B/PDE3A/ADCY5/PDE2A	11
hsa04614	Renin-angiotensin system	4/320	23/8661	0.00928519	0.0579758	0.045532	CMA1/CTSG/AGTR1/CPA3	4
hsa04530	Tight junction	13/320	170/8661	0.0101901	0.0621109	0.0487795	CLDN11/MYL9/MPDZ/BVES/MYH11/JAM2/CD1C/CD1E/AMOTL1/JAM3/TUBA1A/SYNPO/CLDN5	13
hsa05165	Human papillomavirus infection	21/320	331/8661	0.0109014	0.0649011	0.0509709	TNC/ITGA8/COL4A4/COMP/THBS4/PDGFRB/AKT3/TNN/WNT2B/ITGA7/THBS1/COL6A2/WNT9A/ITGA9/ITGA5/COL6A3/HEYL/TNXB/LAMA2/COL4A6/ITGB3	21
hsa04933	AGE-RAGE signaling pathway in diabetic complications	9/320	100/8661	0.0114268	0.066483	0.0522132	SELE/COL4A4/MMP2/AKT3/TGFB3/AGTR1/PRKCB/COL3A1/COL4A6	9
hsa04014	Ras signaling pathway	16/320	236/8661	0.0139861	0.0795655	0.0624877	IGF1/HGF/NGFR/FGFR2/RASGRP2/FGF10/FGFR1/PDGFRB/AKT3/TEK/PLA2G5/NGF/FGF2/FGF7/KIT/PRKCB	16
hsa04611	Platelet activation	10/320	124/8661	0.016289	0.090652	0.0711946	GUCY1B1/MYLK/RASGRP2/AKT3/GUCY1A1/ADCY1/COL3A1/ADCY5/PRKG1/ITGB3	10
hsa00430	Taurine and hypotaurine metabolism	3/320	16/8661	0.0195684	0.106585	0.0837079	FMO1/GGT5/CDO1	3
hsa04971	Gastric acid secretion	7/320	76/8661	0.0217725	0.11612	0.0911961	ATP1A2/MYLK/KCNK2/ATP1B2/ADCY1/PRKCB/ADCY5	7
hsa04730	Long-term depression	6/320	60/8661	0.0227699	0.118961	0.0934277	IGF1/GUCY1B1/GNAO1/GUCY1A1/PRKCB/PRKG1	6
hsa04145	Phagosome	11/320	152/8661	0.0250438	0.128224	0.100703	MPO/COMP/THBS4/CD36/TUBB2B/THBS1/COLEC12/C1R/ITGA5/TUBA1A/ITGB3	11
hsa01521	EGFR tyrosine kinase inhibitor resistance	7/320	79/8661	0.0263116	0.131446	0.103233	IGF1/HGF/FGFR2/PDGFRB/AKT3/FGF2/PRKCB	7
hsa05215	Prostate cancer	8/320	97/8661	0.0267	0.131446	0.103233	IGF1/FGFR2/FGFR1/PDGFRB/AKT3/ZEB1/ERG/AR	8
hsa05217	Basal cell carcinoma	6/320	63/8661	0.0282125	0.136272	0.107022	GLI2/GLI3/GLI1/PTCH2/WNT2B/WNT9A	6
hsa04929	GnRH secretion	6/320	64/8661	0.0302017	0.143178	0.112447	AKT3/TRPC4/TRPC1/CACNA1C/PRKCB/CACNA1H	6
hsa04371	Apelin signaling pathway	10/320	139/8661	0.0329276	0.150621	0.118292	MYLK/ACTA2/AKT3/SLC8A2/APLNR/AGTR1/ADCY1/PLIN1/ADCY5/RYR2	10
hsa04916	Melanogenesis	8/320	101/8661	0.0329484	0.150621	0.118292	GNAO1/TYRP1/WNT2B/WNT9A/KIT/ADCY1/PRKCB/ADCY5	8
hsa05415	Diabetic cardiomyopathy	13/320	203/8661	0.0377508	0.169547	0.133156	MMP2/CMA1/AKT3/TGFB3/GFPT2/CD36/AGTR1/COX7A1/PRKCB/COL3A1/SLC2A4/PLN/RYR2	13
hsa04913	Ovarian steroidogenesis	5/320	51/8661	0.0391687	0.172882	0.135775	IGF1/CYP1B1/CYP17A1/ADCY1/ADCY5	5
hsa00350	Tyrosine metabolism	4/320	36/8661	0.0425409	0.184584	0.144965	TYRP1/AOC3/AOX1/ADH1B	4
hsa04920	Adipocytokine signaling pathway	6/320	70/8661	0.0440609	0.184911	0.145222	LEPR/AKT3/NPY/CD36/ADIPOQ/SLC2A4	6
hsa05230	Central carbon metabolism in cancer	6/320	70/8661	0.0440609	0.184911	0.145222	FGFR2/FGFR1/PDGFRB/AKT3/KIT/RET	6
hsa05224	Breast cancer	10/320	147/8661	0.0455176	0.187944	0.147604	IGF1/FGF10/FGFR1/AKT3/WNT2B/FGF2/FGF7/WNT9A/KIT/HEYL	10
hsa04960	Aldosterone-regulated sodium reabsorption	4/320	37/8661	0.0463623	0.188393	0.147956	IGF1/ATP1A2/ATP1B2/PRKCB	4
hsa04072	Phospholipase D signaling pathway	10/320	148/8661	0.0472923	0.189169	0.148566	PDGFRB/AKT3/PTGFR/AGTR1/MS4A2/KIT/ADCY1/AVPR1A/ADCY5/FCER1A	10
hsa04926	Relaxin signaling pathway	9/320	129/8661	0.0491673	0.193643	0.15208	COL4A4/MMP2/GNAO1/ACTA2/AKT3/ADCY1/COL3A1/ADCY5/COL4A6	9
