# Supplementary material for: HIGD1B, as a novel prognostic biomarker, is involved in regulating the tumor microenvironment and immune cell infiltration; its overexpression leads to poor prognosis in gastric cancer patients
Source: Front Immunol. 2024 Jul 23;15:1415148. doi: 10.3389/fimmu.2024.1415148 (PMC11300267; doi:10.3389/fimmu.2024.1415148)
Supplement: Supplementary file 6 [file Table_6.xlsx]

## Sheet: Sheet1
ID	Description	setSize	enrichmentScore	NES	pvalue	p.adjust	qvalue	rank	leading_edge	core_enrichment
KEGG_RIBOSOME	KEGG_RIBOSOME	85	-0.652046	-2.62508	1e-10	1.69e-08	1.29474e-08	6016	tags=82%, list=24%, signal=62%	RPS20/RPL30/UBA52/RPL13/RPL6/RPL13A/RPL23A/RPL9/RPL5/RPL36AL/RPL10A/RPS25/RPL38/RPL35/RPL18A/RPS27L/RPL21/RPL32/RPS8/RPS5/RPS12/RPL22/RPS2/RPLP0/RPS15/RPL41/RPL7A/RPS3/RPS13/RPL27A/RPS24/RPL34/RPS11/RPS16/RPL14/RPL26L1/RPS4X/RPS29/RPS27A/FAU/RPS15A/RPL35A/RPL39/RPS19/RPSA/RPL24/RPL31/RPS6/RPS28/RPL11/RPL7/RPS17/RPL28/RPL36/RPLP2/RPL26/RPS18/RPS7/RPL37A/RPL18/RPL36A/RPL29/RPL12/RPL8/MRPL13/RPS26/R…
KEGG_CALCIUM_SIGNALING_PATHWAY	KEGG_CALCIUM_SIGNALING_PATHWAY	141	0.637839	1.79973	2.55797e-10	2.16148e-08	1.65595e-08	3839	tags=44%, list=16%, signal=37%	TACR1/CHRM2/MYLK/TACR2/PLN/HTR2A/AGTR1/ADCY2/CACNA1C/GRPR/CACNA1H/PDE1A/PTGFR/PTGER3/PLCD4/CACNA1A/PTGER1/AVPR1A/SLC8A2/ADCY1/RYR3/EDNRA/PDE1B/PRKCB/RYR2/ATP2B4/TRPC1/PDE1C/PDGFRB/GNAL/CYSLTR1/GRIN2A/SLC8A1/ITPR1/P2RX3/TBXA2R/ITPKB/OXTR/CAMK4/PDGFRA/ADCY4/ADRA1B/PHKG1/BDKRB1/PRKCG/ADRB2/F2R/EDNRB/HRH2/ADCY9/RYR1/CCKAR/BST1/P2RX7/GNA14/GRIN2C/CYSLTR2/P2RX2/NOS3/ITPR2/PRKACB/DRD1
KEGG_DILATED_CARDIOMYOPATHY	KEGG_DILATED_CARDIOMYOPATHY	73	0.697182	1.87839	6.94319e-09	2.9335e-07	2.2474e-07	3770	tags=51%, list=15%, signal=43%	DES/IGF1/PLN/ADCY2/SGCA/CACNA1C/ADCY5/LAMA2/TPM2/ITGA7/DMD/SGCD/ACTC1/TGFB3/ADCY1/ITGA9/RYR2/TPM1/ITGA5/CACNB2/ITGA8/CACNA2D1/ITGB3/SLC8A1/CACNA2D3/ITGA1/ADCY4/ITGA11/CACNG6/CACNA2D2/CACNG4/ADCY9/TGFB2/SGCG/ITGA10/ITGA4/PRKACB
KEGG_NEUROACTIVE_LIGAND_RECEPTOR_INTERACTION	KEGG_NEUROACTIVE_LIGAND_RECEPTOR_INTERACTION	161	0.602086	1.70813	5.51103e-09	2.9335e-07	2.2474e-07	3573	tags=47%, list=15%, signal=40%	TACR1/CHRNA3/CHRM2/GLP2R/CTSG/ADCYAP1R1/GRIK3/TACR2/HTR2A/AGTR1/VIPR2/GHR/MLNR/GRIK5/GRPR/OPRD1/PTGFR/PTGER3/PTGER1/AVPR1A/CNR1/NPY4R/EDNRA/LPAR4/CNR2/NPY1R/CGA/S1PR3/S1PR1/GLRB/NMUR1/PTH1R/APLNR/LEPR/CYSLTR1/PTGIR/CHRNB4/GRIN2A/GABRP/F2RL3/CALCRL/P2RX3/P2RY14/TBXA2R/LPAR1/GRID1/OXTR/ADRA1B/TAAR1/AVPR2/BDKRB1/ADORA1/F2RL2/NR3C1/ADRB2/F2R/EDNRB/GABBR2/S1PR4/ADORA3/HRH2/CHRNB2/GABBR1/PTGDR/SSTR2/PT…
KEGG_HYPERTROPHIC_CARDIOMYOPATHY_HCM	KEGG_HYPERTROPHIC_CARDIOMYOPATHY_HCM	67	0.695876	1.86924	5.31549e-08	1.48408e-06	1.13698e-06	2131	tags=42%, list=9%, signal=38%	DES/IGF1/SGCA/CACNA1C/LAMA2/TPM2/ITGA7/DMD/SGCD/ACTC1/TGFB3/ITGA9/RYR2/TPM1/ITGA5/CACNB2/ITGA8/CACNA2D1/ITGB3/SLC8A1/CACNA2D3/PRKAA2/ITGA1/ITGA11/CACNG6/CACNA2D2/CACNG4/IL6
KEGG_VASCULAR_SMOOTH_MUSCLE_CONTRACTION	KEGG_VASCULAR_SMOOTH_MUSCLE_CONTRACTION	99	0.646684	1.78849	5.24411e-08	1.48408e-06	1.13698e-06	1799	tags=34%, list=7%, signal=32%	MYH11/ACTG2/KCNMA1/MYLK/PPP1R12B/AGTR1/ADCY2/MYL9/CACNA1C/KCNMB1/IRAG1/ACTA2/ADCY5/PLA2G5/GUCY1A1/CALD1/PPP1R14A/NPR1/AVPR1A/ADCY1/EDNRA/GUCY1B1/PRKG1/PRKCB/PLA2G2C/PTGIR/RAMP3/ITPR1/CALCRL/GUCY1A2/RAMP2/NPR2/ADCY4/ADRA1B
KEGG_FOCAL_ADHESION	KEGG_FOCAL_ADHESION	185	0.573777	1.63235	6.14706e-08	1.48408e-06	1.13698e-06	3992	tags=39%, list=16%, signal=33%	THBS4/TNN/ACTN2/FLNC/IGF1/TNXB/MYLK/MYL9/FLNA/LAMA2/ITGA7/MAPK10/PAK3/TNC/COL4A4/AKT3/ITGA9/COL4A6/PRKCB/COL3A1/ITGA5/THBS1/COL6A3/COMP/COL6A2/HGF/ITGA8/PDGFRB/ITGB3/VWF/LAMA4/SHC4/THBS2/ITGA1/PARVA/COL4A2/FN1/VEGFC/COL5A1/COL1A1/COL1A2/PDGFRA/CAV1/ITGA11/FLT4/TLN1/PRKCG/COL6A1/ACTN1/KDR/PDGFD/BCL2/ILK/COL4A1/COL5A2/LAMC1/VCL/THBS3/FLT1/LAMB2/PIK3CD/PIK3R5/FYN/PGF/ITGA10/PDGFC/SHC3/PIP5K1C/ITGA4/…
KEGG_ARRHYTHMOGENIC_RIGHT_VENTRICULAR_CARDIOMYOPATHY_ARVC	KEGG_ARRHYTHMOGENIC_RIGHT_VENTRICULAR_CARDIOMYOPATHY_ARVC	63	0.69043	1.84704	2.0414e-07	4.31245e-06	3.30384e-06	3753	tags=49%, list=15%, signal=42%	ACTN2/DES/SGCA/CACNA1C/LAMA2/ITGA7/DMD/SGCD/CTNNA3/ITGA9/RYR2/ITGA5/CACNB2/ITGA8/CACNA2D1/ITGB3/SLC8A1/CACNA2D3/CDH2/ITGA1/GJA1/ITGA11/CACNG6/CACNA2D2/CACNG4/ACTN1/TCF7L1/SGCG/ITGA10/LEF1/ITGA4
KEGG_PROTEASOME	KEGG_PROTEASOME	41	-0.688107	-2.33216	1.81045e-06	3.30999e-05	2.53584e-05	6235	tags=78%, list=25%, signal=58%	PSMD7/PSMC4/PSMC1/PSMB7/PSMB4/PSMD13/PSMD1/PSMB6/PSMD11/PSMA6/PSMD8/PSMC6/PSMA7/PSMB1/PSMB3/PSMB5/PSMA4/POMP/PSMB2/PSMC2/PSME1/PSMD3/PSMA3/PSMA5/PSMB10/PSMD14/PSMB8/PSMB9/SEM1/PSMA1/PSME2/IFNG
KEGG_OXIDATIVE_PHOSPHORYLATION	KEGG_OXIDATIVE_PHOSPHORYLATION	125	-0.477603	-1.98152	1.95858e-06	3.30999e-05	2.53584e-05	5871	tags=62%, list=24%, signal=48%	NDUFS5/NDUFS7/COX7A2L/NDUFS8/TCIRG1/UQCRFS1/MT-CO3/NDUFA11/ATP6V1F/MT-ND2/MT-ND4/COX11/MT-ND3/NDUFS2/NDUFS6/MT-ND4L/ATP5PD/NDUFB1/NDUFA2/MT-ND1/NDUFA5/ATP5MC2/COX6B2/COX7C/UQCRB/UQCRHL/COX17/NDUFA10/COX6C/ATP5PB/NDUFS3/NDUFC1/COX4I1/ATP5F1E/ATP6V0B/COX5B/ATP5F1A/NDUFAB1/NDUFB8/UQCRQ/NDUFA3/COX7B/MT-CO2/NDUFB9/NDUFB6/NDUFB4/PPA1/NDUFB3/COX5A/ATP6V1C2/UQCRC1/NDUFC2/UQCRH/SDHA/COX6B1/COX7A2/ATP5MG/N…
KEGG_ECM_RECEPTOR_INTERACTION	KEGG_ECM_RECEPTOR_INTERACTION	76	0.619656	1.6759	3.01397e-05	0.000463055	0.000354754	3292	tags=54%, list=13%, signal=47%	THBS4/TNN/TNXB/LAMA2/ITGA7/TNC/COL4A4/CD36/ITGA9/COL4A6/COL3A1/ITGA5/THBS1/COL6A3/COMP/COL6A2/ITGA8/ITGB3/VWF/LAMA4/THBS2/ITGA1/HSPG2/COL4A2/FN1/COL5A1/SV2A/COL1A1/COL1A2/SV2B/ITGA11/COL6A1/COL4A1/SDC3/GP1BA/COL5A2/LAMC1/THBS3/LAMB2/SDC2/ITGA10
KEGG_CITRATE_CYCLE_TCA_CYCLE	KEGG_CITRATE_CYCLE_TCA_CYCLE	30	-0.695122	-2.23745	4.36091e-05	0.000606732	0.000464828	4748	tags=60%, list=19%, signal=48%	IDH3B/IDH2/SUCLG2/DLD/PCK2/CS/MDH2/OGDHL/DLAT/PDHA1/SUCLG1/FH/SDHA/SDHD/SDHB/IDH1/ACLY/PCK1
KEGG_CARDIAC_MUSCLE_CONTRACTION	KEGG_CARDIAC_MUSCLE_CONTRACTION	59	0.638616	1.69939	4.66717e-05	0.000606732	0.000464828	2099	tags=29%, list=9%, signal=26%	ATP1A2/CACNA1C/TPM2/ATP1B2/ACTC1/RYR2/TPM1/COX7A1/CACNB2/CACNA2D1/SLC8A1/CACNA2D3/COX8C/COX4I2/CACNG6/CACNA2D2/CACNG4
KEGG_REGULATION_OF_ACTIN_CYTOSKELETON	KEGG_REGULATION_OF_ACTIN_CYTOSKELETON	186	0.520126	1.47995	7.85576e-05	0.000948302	0.00072651	6164	tags=40%, list=25%, signal=30%	ACTN2/CHRM2/MYLK/FGF10/MYL9/FGF7/ITGA7/PAK3/FGF2/CFL2/ITGA9/FGFR2/ITGA5/FGFR1/FGD1/ITGA8/PDGFRB/ITGB3/MRAS/ITGA1/MYH10/FGF19/FN1/ITGAM/PDGFRA/FGF1/ITGA11/BDKRB1/GSN/ACTN1/F2R/PDGFD/ARHGEF6/VCL/PIK3CD/PIK3R5/MSN/FGF13/ITGA10/WASF1/PDGFC/PIP4K2A/PIP5K1C/ITGA4/NCKAP1L/PIK3R1/TIAM1/FGF18/ITGAX/ENAH/RDX/ITGAL/FGD3/TMSB4Y/PPP1R12A/SSH1/PIK3CG/PIK3R3/GNA12/CD14/F2/ITGAV/CYFIP2/PDGFB/PIK3CA/PIP4K2B/ITGB1…
KEGG_SPLICEOSOME	KEGG_SPLICEOSOME	125	-0.404003	-1.67616	0.000249608	0.00273243	0.00209336	6544	tags=58%, list=27%, signal=43%	SNW1/HNRNPK/MAGOH/THOC2/PHF5A/PQBP1/SNRNP70/SRSF9/SNRNP40/SNRNP27/NCBP2/SMNDC1/SF3B3/HNRNPA1/TRA2B/SF3B5/THOC1/SF3B4/RBM17/PCBP1/BCAS2/SNRPB2/PRPF4/SNRPD2/WBP11/RBM25/U2SURP/USP39/CWC15/SRSF3/RBMX/DDX39B/HNRNPC/PRPF40A/HSPA1B/CCDC12/SRSF10/TCERG1/HSPA8/SF3A2/EIF4A3/SRSF6/SNU13/THOC3/TXNL4A/LSM2/HSPA6/LSM4/ALYREF/LSM3/SRSF7/SRSF1/HSPA1A/LSM7/PUF60/LSM6/PPIH/DHX15/MAGOHB/SNRPC/PPIL1/SF3B6/BUD31/SNR…
KEGG_GAP_JUNCTION	KEGG_GAP_JUNCTION	77	0.588015	1.5946	0.000258692	0.00273243	0.00209336	3839	tags=36%, list=16%, signal=31%	HTR2A/ADCY2/ADCY5/GUCY1A1/TUBB2B/ADCY1/GUCY1B1/PRKG1/TUBA1A/PRKCB/PDGFRB/ITPR1/LPAR1/TUBB6/GUCY1A2/PDGFRA/GJA1/ADCY4/PRKCG/PDGFD/TUBA3C/ADCY9/TUBB4A/GNAI1/PDGFC/ITPR2/PRKACB/DRD1
KEGG_GLYCEROLIPID_METABOLISM	KEGG_GLYCEROLIPID_METABOLISM	44	-0.561707	-1.92067	0.000475073	0.00472278	0.0036182	1235	tags=16%, list=5%, signal=15%	GLYCTK/GPAT3/DGAT1/LIPF/PNLIPRP2/CEL/PNLIPRP1
KEGG_HEMATOPOIETIC_CELL_LINEAGE	KEGG_HEMATOPOIETIC_CELL_LINEAGE	73	0.576603	1.55352	0.000530583	0.00498158	0.00381647	6472	tags=59%, list=26%, signal=44%	TPO/FCER2/KIT/CD36/CD1E/CD1C/ITGA5/FLT3/ITGB3/IL1R1/CR1/CD34/ITGA1/CR2/ITGAM/IL11/IL3RA/CD1D/IL6/CD37/IL7R/CSF1R/GP1BA/CSF2RA/IL9R/MS4A1/ITGA4/IL6R/CSF3/CD22/IL11RA/CD8A/CD3G/CD14/CSF3R/CD4/CSF1/CD5/CD3E/CD19/CD38/EPOR/CD44
KEGG_STEROID_BIOSYNTHESIS	KEGG_STEROID_BIOSYNTHESIS	17	-0.737662	-2.20045	0.000943089	0.00838853	0.00642659	4044	tags=71%, list=16%, signal=59%	NSDHL/MSMO1/CYP27B1/HSD17B7/TM7SF2/SC5D/SQLE/CYP51A1/DHCR7/DHCR24/EBP/CEL
KEGG_CELL_ADHESION_MOLECULES_CAMS	KEGG_CELL_ADHESION_MOLECULES_CAMS	123	0.521927	1.46177	0.00131486	0.0111105	0.00851196	5309	tags=41%, list=22%, signal=33%	CADM3/NRXN2/NCAM1/NRXN3/NFASC/NLGN1/NEGR1/JAM2/SELP/CNTNAP1/JAM3/SELE/ITGA9/CLDN5/CLDN11/NLGN3/MADCAM1/ITGA8/CD34/PTPRM/CDH2/PECAM1/NCAM2/ICAM2/CDH5/NLGN2/VCAN/ITGAM/SELL/SIGLEC1/VCAM1/SDC3/CD28/CNTN1/ESAM/SDC2/SPN/ITGA4/CD6/CD40LG/CD22/NLGN4X/ICAM3/ITGAL/CD8A/HLA-DOA/PTPRC/SELPLG/CLDN23/ITGAV/CD4
KEGG_DNA_REPLICATION	KEGG_DNA_REPLICATION	34	-0.558658	-1.79213	0.00214026	0.0142701	0.0109325	6336	tags=68%, list=26%, signal=50%	PRIM1/POLE3/PRIM2/RFC5/POLD3/DNA2/MCM2/MCM3/RFC2/FEN1/MCM5/MCM6/LIG1/RFC4/RPA3/POLA2/POLE2/MCM4/POLD2/PCNA/SSBP1/MCM7/RFC3
KEGG_AMINOACYL_TRNA_BIOSYNTHESIS	KEGG_AMINOACYL_TRNA_BIOSYNTHESIS	40	-0.527129	-1.76596	0.00181269	0.0142701	0.0109325	6796	tags=65%, list=28%, signal=47%	MARS1/TARS2/LARS2/FARSA/DARS1/CARS2/SARS1/YARS2/WARS2/SEPSECS/YARS1/IARS1/EPRS1/RARS1/GARS1/NARS1/QARS1/KARS1/VARS1/IARS2/SARS2/WARS1/DARS2/FARSB/NARS2/MARS2
KEGG_TGF_BETA_SIGNALING_PATHWAY	KEGG_TGF_BETA_SIGNALING_PATHWAY	83	0.548165	1.49349	0.00209381	0.0142701	0.0109325	4656	tags=33%, list=19%, signal=26%	THBS4/GDF6/DCN/TGFB3/SMAD9/CHRD/LTBP1/GDF7/THBS1/COMP/THBS2/NOG/BMP6/ID4/ACVR1/ACVRL1/TGFB2/TGFBR2/THBS3/TGFBR1/BMPR1B/INHBA/BMPR2/TGFB1/BMP8A/BMPR1A/NODAL
KEGG_MELANOGENESIS	KEGG_MELANOGENESIS	88	0.539778	1.47984	0.0021954	0.0142701	0.0109325	7265	tags=50%, list=30%, signal=35%	GNAO1/ADCY2/ADCY5/WNT2B/WNT9A/ADCY1/KIT/PRKCB/TYRP1/FZD4/FZD8/ADCY4/WNT16/PRKCG/EDNRB/FZD7/FZD1/MITF/ADCY9/TCF7L1/GNAI1/LEF1/ASIP/FZD2/PRKACB/CAMK2B/WNT6/PLCB1/CAMK2G/PRKCA/WNT5B/WNT5A/CREBBP/GNAI2/ADCY7/PLCB2/WNT2/CREB3L2/PRKACA/FZD10/ADCY3/WNT4/FZD9/KITLG
KEGG_AXON_GUIDANCE	KEGG_AXON_GUIDANCE	121	0.510384	1.42917	0.0020075	0.0142701	0.0109325	4008	tags=27%, list=16%, signal=23%	SLIT2/EPHA3/SLIT3/DPYSL5/EPHA7/PAK3/NTN1/NTN3/CFL2/CXCL12/SEMA3G/NFATC4/SEMA5B/LRRC4C/SEMA6B/ROBO1/EFNB3/ROBO2/UNC5C/SEMA6C/SEMA3D/CXCR4/PLXNC1/GNAI1/ABLIM3/FYN/NRP1/NFATC1/SEMA6D/EPHB1/DPYSL2/ABL1/SEMA4C
KEGG_PATHWAYS_IN_CANCER	KEGG_PATHWAYS_IN_CANCER	298	0.449199	1.30532	0.00209041	0.0142701	0.0109325	5716	tags=32%, list=23%, signal=25%	IGF1/FGF10/PTCH2/RUNX1T1/ZBTB16/FGF7/LAMA2/MAPK10/AR/COL4A4/GLI3/GLI1/WNT2B/FGF2/WNT9A/TGFB3/CTNNA3/RXRG/KIT/AKT3/COL4A6/GLI2/PRKCB/FGFR2/MMP2/FGFR1/RET/FLT3/HGF/PDGFRB/LAMA4/FGF19/COL4A2/FN1/FZD4/VEGFC/PDGFRA/FGF1/FZD8/HHIP/WNT16/SMO/PRKCG/PTCH1/IL6/CSF1R/BCL2/FZD7/FZD1/SHH/COL4A1/MITF/TGFB2/TGFBR2/LAMC1/TCF7L1/LAMB2/RARB/PIK3CD/TGFBR1/PIK3R5/PGF/CSF2RA/FGF13/LEF1/EPAS1/RARA/FZD2/STAT5B/ABL1/ETS…
KEGG_HEDGEHOG_SIGNALING_PATHWAY	KEGG_HEDGEHOG_SIGNALING_PATHWAY	47	0.604423	1.56867	0.00254939	0.0159573	0.0122251	2420	tags=32%, list=10%, signal=29%	PTCH2/GLI3/DHH/GLI1/WNT2B/WNT9A/GAS1/RAB23/GLI2/BMP6/HHIP/WNT16/SMO/PTCH1/SHH
KEGG_BASAL_CELL_CARCINOMA	KEGG_BASAL_CELL_CARCINOMA	49	0.578101	1.50675	0.00432495	0.0261041	0.0199988	7206	tags=57%, list=29%, signal=40%	PTCH2/GLI3/GLI1/WNT2B/WNT9A/GLI2/FZD4/FZD8/HHIP/WNT16/SMO/PTCH1/FZD7/FZD1/SHH/TCF7L1/LEF1/FZD2/WNT6/SUFU/WNT5B/WNT5A/APC2/WNT2/FZD10/WNT4/FZD9/APC
KEGG_ADIPOCYTOKINE_SIGNALING_PATHWAY	KEGG_ADIPOCYTOKINE_SIGNALING_PATHWAY	61	0.55371	1.47571	0.00463767	0.0270264	0.0207054	2312	tags=20%, list=9%, signal=18%	ADIPOQ/NPY/MAPK10/SLC2A4/RXRG/CD36/AKT3/LEPR/PRKAA2/IRS4/ACACB/CPT1C
KEGG_CELL_CYCLE	KEGG_CELL_CYCLE	121	-0.345395	-1.44239	0.00523193	0.0294732	0.0225799	5088	tags=42%, list=21%, signal=34%	MCM2/CDC25B/MCM3/CDC16/CDK2/BUB3/RBX1/YWHAZ/CCNE2/CCND1/HDAC2/MCM5/CDK7/MCM6/E2F1/RAD21/HDAC1/YWHAE/MYC/ORC6/CDC7/CDK6/BUB1B/MCM4/ESPL1/ORC1/PCNA/CDC25C/MCM7/TTK/BUB1/CDC6/CDC25A/CHEK1/CHEK2/PKMYT1/CCNE1/PLK1/CDC20/CDC45/CCNB2/E2F5/CDK1/CCNB1/E2F2/CCNA2/MAD2L1/DBF4/PTTG1/SFN/CDKN2A
KEGG_TYROSINE_METABOLISM	KEGG_TYROSINE_METABOLISM	38	0.60666	1.5463	0.00544361	0.0296765	0.0227356	2595	tags=24%, list=11%, signal=21%	ADH1B/AOC3/TPO/AOX1/TYRP1/ADH4/ALDH1A3/ADH1A/HPD
KEGG_ABC_TRANSPORTERS	KEGG_ABC_TRANSPORTERS	36	0.586336	1.48533	0.00979577	0.0501662	0.0384332	4699	tags=31%, list=19%, signal=25%	ABCC9/ABCA8/ABCA9/ABCA6/ABCA10/ABCD2/ABCA3/ABCA1/ABCA13/ABCG8/ABCG5
KEGG_SYSTEMIC_LUPUS_ERYTHEMATOSUS	KEGG_SYSTEMIC_LUPUS_ERYTHEMATOSUS	111	0.49867	1.38847	0.00969399	0.0501662	0.0384332	2645	tags=14%, list=11%, signal=12%	ELANE/C7/ACTN2/CTSG/C4B/C6/C4A/C1R/C1S/GRIN2A/C3/ACTN1/FCGR2B/FCGR2C/CD28
KEGG_MAPK_SIGNALING_PATHWAY	KEGG_MAPK_SIGNALING_PATHWAY	236	0.445398	1.28383	0.0103977	0.0516829	0.0395951	3282	tags=22%, list=13%, signal=19%	FLNC/FGF10/PTPN5/CACNA1C/PLA2G5/FLNA/FGF7/CACNA1H/MAPK10/CACNA1A/FGF2/TGFB3/NGF/AKT3/MAPT/RASGRP2/PRKCB/FGFR2/NFATC4/FGFR1/PLA2G2C/CACNB2/CACNA2D1/PDGFRB/IL1R1/MRAS/CACNA2D3/FGF19/HSPA2/MEF2C/RPS6KA6/MAP3K12/PDGFRA/FGF1/DUSP1/CACNG6/RASGRP4/CACNA2D2/CACNG4/PRKCG/MAPK8IP1/MAP3K20/MAP3K3/RASGRF2/TGFB2/TGFBR2/RPS6KA2/TGFBR1/PLA2G2D/DUSP3/FGF13
KEGG_PYRIMIDINE_METABOLISM	KEGG_PYRIMIDINE_METABOLISM	92	-0.355935	-1.44467	0.0125441	0.0597189	0.0457517	6774	tags=58%, list=28%, signal=42%	AK3/POLR2J3/POLE4/POLR3B/TYMP/TXNRD2/POLR2K/PRIM1/POLE3/POLR2G/CAD/DCTD/PRIM2/CTPS1/CMPK1/ENTPD5/DUT/POLR1B/POLD3/ENTPD6/UCKL1/RRM1/POLR2F/PNPT1/DCK/POLR1D/POLR2L/POLR2J/CANT1/POLR1C/TYMS/UMPS/NT5C/NT5C3A/ITPA/DTYMK/NUDT2/POLA2/POLR3K/UCK2/POLR2I/TK1/POLR1H/POLE2/POLR2H/PNP/POLD2/NME1/RRM2/POLR3G/ENTPD3/CDA/NME2
KEGG_TIGHT_JUNCTION	KEGG_TIGHT_JUNCTION	112	0.487197	1.3569	0.0127212	0.0597189	0.0457517	2223	tags=17%, list=9%, signal=16%	ACTN2/MYH11/MYL9/JAM2/MPDZ/JAM3/CTNNA3/AKT3/PRKCB/AMOTL1/CLDN5/CLDN11/MRAS/MYH10/MYH7B/EPB41L3/PRKCG/ACTN1/MAP3K20
KEGG_LEUKOCYTE_TRANSENDOTHELIAL_MIGRATION	KEGG_LEUKOCYTE_TRANSENDOTHELIAL_MIGRATION	106	0.492334	1.3685	0.0151433	0.0691682	0.0529909	7355	tags=49%, list=30%, signal=35%	ACTN2/MYL9/JAM2/JAM3/CTNNA3/CXCL12/PRKCB/CLDN5/MMP2/CLDN11/PECAM1/THY1/CDH5/ITGAM/PRKCG/ACTN1/VCAM1/CXCR4/VCL/GNAI1/PIK3CD/PIK3R5/MSN/ESAM/MAPK11/ITGA4/PIK3R1/ITGAL/RHOH/TXK/PIK3CG/NCF1/PIK3R3/CLDN23/PRKCA/SIPA1/RAPGEF4/ITK/PIK3CA/ITGB1/GNAI2/MMP9/CYBB/CLDN14/CD99/RAPGEF3/CLDN16/RAP1A/NCF2/PLCG2/ITGB2/PLCG1
KEGG_PRION_DISEASES	KEGG_PRION_DISEASES	31	0.589485	1.45934	0.0230156	0.0997343	0.0764081	6713	tags=45%, list=27%, signal=33%	C7/NCAM1/C6/NCAM2/IL6/LAMC1/FYN/PRKACB/PRNP/EGR1/NOTCH1/C1QC/CCL5/PRKACA
KEGG_CYTOKINE_CYTOKINE_RECEPTOR_INTERACTION	KEGG_CYTOKINE_CYTOKINE_RECEPTOR_INTERACTION	213	0.439867	1.26255	0.023003	0.0997343	0.0764081	5413	tags=39%, list=22%, signal=31%	NGFR/GHR/TPO/CX3CR1/CCL19/TGFB3/XCR1/KIT/CXCL12/IL24/CCL11/LEPR/FLT3/HGF/EDA2R/PDGFRB/IL1R1/CCR7/TNFRSF13B/CXCL6/VEGFC/IL17B/CCL21/PDGFRA/CCL26/IL11/TNFSF12/IL6ST/FLT4/CSF2RB/TNFSF8/CCR4/IL3RA/ACVR1/TNFSF18/IL6/IL7R/KDR/CCL2/CSF1R/CCR10/TNFRSF8/ACVRL1/CRLF2/CCR2/CXCR4/LIFR/TGFB2/TGFBR2/FLT1/PLEKHO2/OSMR/CXCL13/TGFBR1/CCL17/CTF1/BMPR1B/CSF2RA/IL9R/TSLP/PDGFC/LTB/INHBA/EDA/IL6R/BMPR2/TGFB1/CCR5/CSF…
KEGG_NITROGEN_METABOLISM	KEGG_NITROGEN_METABOLISM	20	-0.555552	-1.69114	0.0294884	0.124589	0.0954494	1140	tags=25%, list=5%, signal=24%	CA2/CA9/CA4/CA1/CA6
KEGG_FRUCTOSE_AND_MANNOSE_METABOLISM	KEGG_FRUCTOSE_AND_MANNOSE_METABOLISM	33	-0.458211	-1.50322	0.030512	0.125769	0.0963536	4273	tags=45%, list=17%, signal=38%	ALDOC/GMPPB/KHK/GMDS/PFKFB4/GMPPA/TPI1/PFKP/ALDOA/HK2/SORD/FBP2/AKR1B10/GFUS/ALDOB
KEGG_VIRAL_MYOCARDITIS	KEGG_VIRAL_MYOCARDITIS	60	0.525335	1.39992	0.0344828	0.138752	0.1063	5767	tags=30%, list=23%, signal=23%	MYH11/SGCA/LAMA2/DMD/SGCD/MYH10/MYH7B/CAV1/CD28/SGCG/FYN/ABL1/CD40LG/ITGAL/HLA-DOA/SGCB/ABL2/MYH9
KEGG_MELANOMA	KEGG_MELANOMA	58	0.525186	1.39528	0.0356021	0.139925	0.107198	5509	tags=40%, list=22%, signal=31%	IGF1/FGF10/FGF7/FGF2/AKT3/FGFR1/HGF/PDGFRB/FGF19/PDGFRA/FGF1/PDGFD/MITF/PIK3CD/PIK3R5/FGF13/PDGFC/PIK3R1/FGF18/PIK3CG/PIK3R3/PDGFB/PIK3CA
KEGG_TRYPTOPHAN_METABOLISM	KEGG_TRYPTOPHAN_METABOLISM	35	0.555103	1.40313	0.0390033	0.149808	0.11477	583	tags=14%, list=2%, signal=14%	TPH1/INMT/CYP1B1/AOX1/CYP1A1
KEGG_PENTOSE_PHOSPHATE_PATHWAY	KEGG_PENTOSE_PHOSPHATE_PATHWAY	24	-0.515294	-1.6418	0.0403458	0.151521	0.116083	5001	tags=58%, list=20%, signal=47%	PFKL/PGM2/RPE/TKT/ALDOC/PGD/TALDO1/GPI/RPIA/PFKP/ALDOA/DERA/FBP2/ALDOB
KEGG_WNT_SIGNALING_PATHWAY	KEGG_WNT_SIGNALING_PATHWAY	139	0.444057	1.25129	0.0493952	0.180971	0.138645	7426	tags=37%, list=30%, signal=26%	SFRP1/SFRP2/SFRP4/MAPK10/PRICKLE2/DAAM2/WNT2B/WNT9A/PRICKLE1/SOX17/PRKCB/NFATC4/FZD4/WIF1/FZD8/WNT16/DKK2/PRKCG/FZD7/FZD1/TCF7L1/NFATC1/CXXC4/LEF1/FZD2/PRKACB/CAMK2B/WNT6/PLCB1/CAMK2G/PRKCA/WNT5B/VANGL2/JUN/WNT5A/CREBBP/PLCB2/APC2/WNT2/SFRP5/NFATC2/PRKACA/NFAT5/TBL1X/FZD10/PPP3CB/WNT4/FZD9/APC/PPP3CC/PPP2R5B/FBXW11
