# Supplementary material for: HIGD1B, as a novel prognostic biomarker, is involved in regulating the tumor microenvironment and immune cell infiltration; its overexpression leads to poor prognosis in gastric cancer patients
Source: Front Immunol. 2024 Jul 23;15:1415148. doi: 10.3389/fimmu.2024.1415148 (PMC11300267; doi:10.3389/fimmu.2024.1415148)
Supplement: Supplementary file 7 [file Table_7.xlsx]

## Sheet: uniCOX result
id	HR	HR.95L	HR.95H	pvalue
Age	1.02009	1.00347	1.03698	0.0176383
Gender	1.40488	0.970453	2.03377	0.071693
Grade	1.34585	0.960119	1.88655	0.0847489
Stage	1.61814	1.30291	2.00963	1.34029e-05
HIGD1B	1.22132	1.076	1.38626	0.00197913

## Sheet: multiCox result
id	HR	HR.95L	HR.95H	pvalue
Age	1.03089	1.01337	1.04871	0.000502011
Gender	1.3572	0.934372	1.97136	0.10881
Grade	1.28502	0.9096	1.8154	0.15488
Stage	1.67847	1.33466	2.11085	9.49006e-06
HIGD1B	1.19015	1.044	1.35676	0.00921041
