# Supplementary material for: HIGD1B, as a novel prognostic biomarker, is involved in regulating the tumor microenvironment and immune cell infiltration; its overexpression leads to poor prognosis in gastric cancer patients
Source: Front Immunol. 2024 Jul 23;15:1415148. doi: 10.3389/fimmu.2024.1415148 (PMC11300267; doi:10.3389/fimmu.2024.1415148)
Supplement: Supplementary file 8 [file Table_8.xlsx]

## Sheet: TME score
ID	StromalScore	ImmuneScore	ESTIMATEScore	TumorPurity
TCGA-BR-A4J4	156.148	1019.96	1176.11	0.712581
TCGA-BR-A4IZ	1870.57	1659.31	3529.89	0.43286
TCGA-RD-A7C1	225.404	1928.77	2154.17	0.604869
TCGA-BR-6852	740.041	2272.78	3012.82	0.499968
TCGA-BR-7851	352.251	983.579	1335.83	0.695938
TCGA-BR-A4J1	-856.496	-663.928	-1520.42	0.927993
TCGA-BR-8487	-206.231	1041.93	835.697	0.746734
TCGA-BR-6564	1235.31	1331.41	2566.72	0.555566
TCGA-D7-6526	-570.572	122.031	-448.541	0.858147
TCGA-CD-8530	1193.57	1002.71	2196.28	0.599935
TCGA-FP-7735	5.56297	1171.92	1177.48	0.71244
TCGA-MX-A5UJ	383.732	692.653	1076.38	0.722774
TCGA-BR-4367	1161.96	1821.92	2983.88	0.503642
TCGA-D7-5578	471.78	1408.28	1880.06	0.636413
TCGA-VQ-A8PX	-1355.86	614.837	-741.027	0.879392
TCGA-BR-8295	-1128.93	-1070.27	-2199.2	0.960453
TCGA-D7-8579	1028.03	1357.82	2385.85	0.577444
TCGA-HU-A4G8	-370.034	1024.31	654.28	0.76418
TCGA-3M-AB46	-224.493	155.749	-68.7437	0.828207
TCGA-D7-8572	941.823	1170.53	2112.35	0.609746
TCGA-VQ-A923	66.8114	2162.09	2228.9	0.596098
TCGA-BR-6710	-287.46	536.262	248.801	0.801194
TCGA-BR-6802	63.3048	1648.46	1711.77	0.655271
TCGA-VQ-A91N	-976.155	59.4523	-916.703	0.891375
TCGA-D7-8573	-905.92	279.856	-626.065	0.871233
TCGA-VQ-A91E	-1221.78	925.946	-295.834	0.846424
TCGA-HF-A5NB	-1011.88	556.837	-455.038	0.858636
TCGA-HU-A4GC	-107.131	531.698	424.567	0.78549
TCGA-BR-A4QI	-375.948	506.194	130.247	0.811486
TCGA-VQ-A8PP	-10.0851	836.498	826.413	0.74764
TCGA-BR-4255	1397.52	1413.36	2810.89	0.525416
TCGA-MX-A5UG	1505.93	2284.05	3789.98	0.398137
TCGA-CG-5732	-616.687	1638.72	1022.03	0.728265
TCGA-CG-5719	1155.44	1369.46	2524.9	0.560661
TCGA-CD-8532	456.93	1921.92	2378.85	0.578282
TCGA-HU-A4GT	-666.945	446.104	-220.841	0.840511
TCGA-BR-4280	-394.572	1157.71	763.141	0.753776
TCGA-VQ-A8PE	-441.412	769.742	328.33	0.794154
TCGA-BR-A4PE	156.922	1378.98	1535.9	0.674551
TCGA-CG-4469	-186.525	1106.94	920.415	0.738406
TCGA-HU-8243	-530.198	134.32	-395.878	0.854153
TCGA-D7-6815	78.2808	396.678	474.959	0.780891
TCGA-F1-6874	239.3	1467.61	1706.91	0.65581
TCGA-HU-8244	-1722.85	-106.587	-1829.44	0.943934
TCGA-BR-4366	90.8126	574.95	665.762	0.763091
TCGA-D7-6519	-400.147	377.633	-22.5134	0.824384
TCGA-F1-A72C	434.112	1140.5	1574.61	0.670346
TCGA-BR-8690	604.558	1861.65	2466.21	0.567773
TCGA-CD-5803	1586.25	2513.15	4099.4	0.356075
TCGA-CD-8528	-0.867831	474.911	474.043	0.780975
TCGA-EQ-A4SO	-1209.45	-132.631	-1342.08	0.917922
TCGA-BR-8365	1333.8	1295.29	2629.09	0.547931
TCGA-RD-A7BS	293.338	1417.03	1710.37	0.655426
TCGA-D7-6820	-759.961	633.351	-126.61	0.832937
TCGA-VQ-A8PB	-216.144	366.218	150.074	0.809782
TCGA-BR-A4IU	1096.41	1610.09	2706.5	0.538391
TCGA-VQ-A91A	1188.75	1021.95	2210.7	0.598241
TCGA-CG-4460	-329.83	517.789	187.959	0.806506
TCGA-BR-A4CR	-1034.82	-767.208	-1802.03	0.942598
TCGA-HU-A4H3	-613.276	519.282	-93.9931	0.830278
TCGA-VQ-A94P	1253.5	1278.07	2531.58	0.559849
TCGA-VQ-A8E3	-592.785	1286.87	694.082	0.760398
TCGA-BR-8380	920.822	624.473	1545.3	0.673533
TCGA-D7-6520	445.355	574.685	1020.04	0.728465
TCGA-BR-6801	219.387	262.66	482.047	0.78024
TCGA-R5-A7O7	-48.6746	960.269	911.594	0.739278
TCGA-HU-A4H5	-827.743	482.556	-345.187	0.85026
TCGA-CD-5804	724.584	1377.05	2101.64	0.610992
TCGA-CD-8526	134.143	767.87	902.013	0.740224
TCGA-HU-A4G6	-1448.59	-68.1579	-1516.75	0.927792
TCGA-IN-8663	-808.776	-131.393	-940.168	0.892931
TCGA-VQ-A8PM	292.442	1582.12	1874.56	0.637034
TCGA-BR-A4IY	1036.01	1600.22	2636.22	0.547055
TCGA-BR-7197	-301.392	-284.107	-585.499	0.868294
TCGA-BR-8381	992.322	2243.29	3235.61	0.471383
TCGA-SW-A7EA	-148.451	843.96	695.509	0.760262
TCGA-BR-8676	-485.994	1515.32	1029.32	0.727531
TCGA-BR-7723	86.8875	836.472	923.36	0.738114
TCGA-HF-7134	-371.791	684.189	312.398	0.795573
TCGA-RD-A7BW	1555.59	2074.83	3630.42	0.41951
TCGA-BR-4357	735.83	1886.25	2622.08	0.548792
TCGA-BR-8683	601.37	717.057	1318.43	0.69777
TCGA-BR-6707	158.43	1808.53	1966.96	0.626521
TCGA-MX-A663	1034.26	430.122	1464.38	0.682264
TCGA-VQ-A94U	297.121	36.1261	333.247	0.793715
TCGA-D7-A6EX	-508.325	-277.635	-785.96	0.882513
TCGA-CD-A4MJ	-120.794	439.829	319.035	0.794982
TCGA-BR-8081	1058.96	2205.05	3264.01	0.467703
TCGA-BR-8372	37.4567	1772.93	1810.39	0.644267
TCGA-CD-A489	768.243	1253.62	2021.86	0.620221
TCGA-BR-A453	1396.81	1047.74	2444.54	0.570388
TCGA-BR-8589	-462.125	2070.04	1607.91	0.66671
TCGA-VQ-A91V	-1290.38	-73.1991	-1363.58	0.919169
TCGA-BR-A44T	811.802	2700.6	3512.4	0.435172
TCGA-CD-A48C	217.112	704.876	921.988	0.73825
TCGA-BR-8362	779.711	1241.55	2021.26	0.620289
TCGA-D7-A4YV	385.422	1693.16	2078.59	0.613667
TCGA-CD-5801	145.557	2096.8	2242.35	0.594511
TCGA-BR-8680	-1039.71	-681.41	-1721.12	0.938566
TCGA-BR-8361	-355.93	1088.8	732.868	0.756688
TCGA-BR-A452	-904.106	-150.624	-1054.73	0.900375
TCGA-CG-5722	443.891	2480.62	2924.51	0.511152
TCGA-VQ-AA6F	-512.838	1039.58	526.738	0.77612
TCGA-HU-A4HB	-152.605	2345.59	2192.99	0.600322
TCGA-VQ-A8DU	-234.414	390.44	156.026	0.809269
TCGA-BR-6455	275.831	1322.42	1598.25	0.667766
TCGA-VQ-A91K	14.0325	1113.55	1127.58	0.71756
TCGA-BR-6454	20.6118	1939.6	1960.21	0.627293
TCGA-VQ-A94T	-756.451	-356.048	-1112.5	0.904033
TCGA-HJ-7597	-899.097	950.547	51.4501	0.818191
TCGA-VQ-A8PH	-1079.03	512.126	-566.906	0.866937
TCGA-B7-A5TI	435.186	653.232	1088.42	0.721552
TCGA-BR-8382	555.809	1423.55	1979.36	0.625102
TCGA-KB-A93H	-1404.47	155.38	-1249.09	0.912421
TCGA-D7-6522	1856.58	2887.31	4743.89	0.266212
TCGA-BR-A4IV	1460.45	762.549	2223	0.596793
TCGA-BR-6803	1148.81	1535.01	2683.83	0.541193
TCGA-BR-4191	1033.95	2215.71	3249.65	0.469565
TCGA-VQ-A8PC	228.178	1453.76	1681.94	0.658573
TCGA-BR-8588	933.913	1785.6	2719.51	0.53678
TCGA-IN-A7NR	-361.484	1024.64	663.156	0.763339
TCGA-VQ-AA6A	-1025.31	-74.2029	-1099.51	0.903216
TCGA-FP-7916	976.512	2210.44	3186.95	0.477671
TCGA-HU-8604	652.206	2201.09	2853.29	0.520109
TCGA-BR-4371	-801.973	698.306	-103.667	0.831069
TCGA-IN-A6RJ	-1123.97	292.974	-830.994	0.885602
TCGA-VQ-AA6B	-744.271	-382.91	-1127.18	0.904952
TCGA-CD-8529	1164.42	2131.74	3296.16	0.463527
TCGA-BR-8590	1186.92	1540.01	2726.93	0.535861
TCGA-CD-8535	-686.647	-458.614	-1145.26	0.906078
TCGA-F1-6875	-924.341	-651.404	-1575.74	0.930988
TCGA-VQ-A8DZ	-401.631	372.509	-29.1221	0.824933
TCGA-HU-8249	-645.364	826.605	181.241	0.807089
TCGA-BR-7901	954.216	1239.45	2193.66	0.600243
TCGA-D7-6818	1172.15	1478.62	2650.77	0.545266
TCGA-SW-A7EB	-498.482	989.339	490.857	0.779431
TCGA-BR-7958	805.625	2414.5	3220.12	0.473387
TCGA-CD-A486	160.859	781.558	942.417	0.736224
TCGA-BR-A4J6	-25.4362	350.483	325.047	0.794447
TCGA-FP-8209	1622.57	2413.13	4035.7	0.364797
TCGA-CD-8534	39.9259	898.255	938.181	0.736644
TCGA-VQ-A924	-121.046	966.814	845.768	0.74575
TCGA-BR-8080	1414.8	1702.02	3116.82	0.486689
TCGA-CD-8527	-399.883	592.55	192.668	0.806098
TCGA-HF-7136	0.52013	-39.1926	-38.6725	0.825725
TCGA-BR-4369	346.602	1063.66	1410.26	0.688051
TCGA-HU-A4GQ	228.914	822.346	1051.26	0.725318
TCGA-D7-A4Z0	584.174	1616.08	2200.25	0.599469
TCGA-D7-A6EZ	308.114	1747.71	2055.82	0.616302
TCGA-B7-A5TK	1026.52	2339.75	3366.27	0.454383
TCGA-D7-A4YU	531.784	2057.05	2588.83	0.552865
TCGA-CG-5725	-875.728	-442.023	-1317.75	0.916499
TCGA-BR-6563	1496.53	2350.15	3846.68	0.390487
TCGA-IN-AB1X	-678.131	1479.39	801.26	0.750087
TCGA-BR-4370	1295.39	1742.72	3038.11	0.496749
TCGA-VQ-A91Y	945.139	1606.85	2551.99	0.557363
TCGA-HU-A4GX	-472.164	1515.44	1043.28	0.726124
TCGA-VQ-A8P8	174.937	1123.04	1297.98	0.699917
TCGA-VQ-A8PK	-346.446	416.01	69.5633	0.816659
TCGA-FP-8631	-119.398	40.1154	-79.2824	0.829073
TCGA-HU-A4H2	-459.665	852.675	393.009	0.788348
TCGA-HU-A4GJ	318.729	3029.19	3347.92	0.456781
TCGA-BR-8486	372.009	1207.25	1579.26	0.669839
TCGA-IN-7806	-747.392	57.5728	-689.82	0.875788
TCGA-HU-8238	-48.5058	1118.06	1069.56	0.723467
TCGA-IN-A6RL	-561.212	520.817	-40.395	0.825867
TCGA-VQ-A8P5	155.485	733.187	888.672	0.74154
TCGA-MX-A666	-814.488	492.337	-322.152	0.848475
TCGA-B7-A5TN	570.125	576.066	1146.19	0.715655
TCGA-BR-7957	1320.36	684.515	2004.88	0.622174
TCGA-BR-4253	557.958	2757.45	3315.41	0.461021
TCGA-D7-8578	897.66	805.436	1703.1	0.656232
TCGA-BR-8687	-57.6516	164.404	106.753	0.813496
TCGA-BR-6453	957.177	2598.91	3556.09	0.42939
TCGA-VQ-A91U	-394.401	1116.79	722.39	0.757693
TCGA-BR-8363	517.955	2086.27	2604.22	0.550981
TCGA-ZQ-A9CR	913.741	1388.53	2302.28	0.587416
TCGA-VQ-A91Q	110.805	-67.9397	42.8657	0.818914
TCGA-BR-8077	169.964	1566.51	1736.48	0.652527
TCGA-RD-A8MV	138.775	2257.56	2396.34	0.576186
TCGA-D7-A6EY	333.984	2000.5	2334.48	0.583583
TCGA-RD-A8N1	555.782	2308.34	2864.12	0.518751
TCGA-FP-8210	1546.14	2394.88	3941.01	0.377703
TCGA-CG-4442	-251.638	387.471	135.833	0.811007
TCGA-CD-A487	219.804	408.162	627.967	0.766665
TCGA-D7-A748	1742.62	2168.84	3911.46	0.381717
TCGA-CD-5798	1068.09	1276.34	2344.43	0.582397
TCGA-VQ-A8PF	737.135	2381.16	3118.29	0.486501
TCGA-BR-4257	874.456	1640.57	2515.03	0.561859
TCGA-BR-8371	596.604	1321.63	1918.24	0.63208
TCGA-RD-A8N5	1378.42	1622.31	3000.73	0.501504
TCGA-R5-A7ZI	-127.962	2117.48	1989.52	0.623937
TCGA-VQ-A91W	-574.182	1274.57	700.392	0.759796
TCGA-BR-8286	334.102	936.945	1271.05	0.702735
TCGA-HU-A4H4	-156.52	1631.89	1475.37	0.681084
TCGA-BR-8364	1589.16	1477.22	3066.38	0.493144
TCGA-IN-8462	144.115	689.382	833.497	0.746949
TCGA-HU-A4GU	-804.395	153.435	-650.96	0.873021
TCGA-BR-8059	710.48	247.528	958.008	0.734673
TCGA-D7-6525	263.852	680.611	944.463	0.736021
TCGA-CG-5717	-79.2908	1398.49	1319.2	0.697689
TCGA-BR-8485	410.727	1073.27	1484	0.680156
TCGA-CD-8531	372.004	2120.35	2492.35	0.56461
TCGA-VQ-A8E0	-784.567	735.859	-48.7078	0.826555
TCGA-CD-A4MG	487.663	1124.24	1611.91	0.666273
TCGA-IN-A6RO	-1379.24	44.8505	-1334.39	0.917473
TCGA-BR-8366	1163.41	2467.41	3630.82	0.419456
TCGA-VQ-AA6D	-1377.93	-290.086	-1668.02	0.935847
TCGA-D7-A6EV	-983.43	-33.6808	-1017.11	0.897959
TCGA-F1-6177	-763.617	300.976	-462.641	0.859208
TCGA-BR-6706	1202.07	2327.67	3529.74	0.43288
TCGA-VQ-AA69	-979.022	619.495	-359.526	0.851366
TCGA-BR-A4J7	1144.36	1947.74	3092.1	0.489856
TCGA-BR-6456	1117.21	1158.4	2275.6	0.59058
TCGA-BR-7715	344.119	34.3272	378.447	0.789662
TCGA-D7-8575	-171.58	1342.11	1170.53	0.713155
TCGA-HU-A4GH	-1634.67	374.614	-1260.05	0.913078
TCGA-VQ-A8E2	341.302	255.745	597.047	0.769571
TCGA-D7-A4YT	-577.004	-116.082	-693.086	0.87602
TCGA-BR-4363	851.03	1592.01	2443.04	0.570569
TCGA-IN-A7NU	190.245	1306.33	1496.58	0.678801
TCGA-CG-4440	-669.479	610.71	-58.7687	0.827385
TCGA-KB-A93G	1618.65	1436.69	3055.35	0.494552
TCGA-HU-A4G3	-467.599	390.448	-77.1517	0.828898
TCGA-HU-A4HD	-249.07	110.455	-138.616	0.833911
TCGA-FP-A9TM	-929.099	1469.89	540.787	0.774818
TCGA-D7-6528	-908.969	7.45418	-901.515	0.890363
TCGA-R5-A7ZF	-1221.95	-187.933	-1409.88	0.921825
TCGA-VQ-AA6J	71.6708	1698.68	1770.35	0.648752
TCGA-CG-4437	584.807	1789.3	2374.11	0.578849
TCGA-VQ-A8DT	-1138.4	198.831	-939.571	0.892892
TCGA-CG-4436	-606.842	1115.47	508.627	0.777794
TCGA-VQ-A8PD	544.001	2174.57	2718.57	0.536896
TCGA-BR-7716	347.019	1753.41	2100.43	0.611132
TCGA-HU-A4GP	-544.42	306.277	-238.142	0.841884
TCGA-HU-8610	383.225	1834.22	2217.44	0.597447
TCGA-HF-7133	306.099	1550.7	1856.8	0.639043
TCGA-CG-4443	-228.856	-232.675	-461.532	0.859125
TCGA-VQ-AA68	-930.113	697.214	-232.899	0.841469
TCGA-D7-8576	17.2502	601.423	618.673	0.76754
TCGA-VQ-AA6I	-698.128	694.97	-3.15793	0.822773
TCGA-3M-AB47	1010.37	1144.94	2155.31	0.604736
TCGA-CD-A4MH	-238.28	464.145	225.865	0.803204
TCGA-BR-8677	1145.77	1609.41	2755.18	0.532356
TCGA-VQ-A925	-852.423	95.5114	-756.912	0.8805
TCGA-BR-6452	184.96	1210.26	1395.22	0.689651
TCGA-BR-8384	1402.4	1396.49	2798.89	0.526913
TCGA-BR-7717	214.132	626.953	841.084	0.746208
TCGA-BR-4267	-96.1725	878.1	781.927	0.751961
TCGA-IN-A6RI	-1290.49	-68.0219	-1358.51	0.918876
TCGA-BR-7703	-656.936	811.555	154.618	0.80939
TCGA-BR-7722	117.573	832.017	949.589	0.735511
TCGA-BR-4368	664.998	1618.44	2283.44	0.589651
TCGA-BR-6457	1444.96	1541.83	2986.79	0.503274
TCGA-D7-6518	1457.49	1413.53	2871.02	0.517885
TCGA-CG-4301	873.215	1254.61	2127.82	0.607945
TCGA-CG-5720	494.371	1629.48	2123.85	0.608407
TCGA-CD-8536	426.759	1048.51	1475.27	0.681095
TCGA-BR-8686	775.961	2039.95	2815.91	0.524788
TCGA-D7-6817	-464.658	868.168	403.51	0.787399
TCGA-CD-5800	-601.475	332.052	-269.423	0.844353
TCGA-VQ-A8PJ	-1042.34	-113.06	-1155.4	0.906707
TCGA-D7-5577	124.452	2020.03	2144.48	0.606002
TCGA-RD-A8MW	997.702	1883.25	2880.96	0.516637
TCGA-D7-A6F0	-495.561	812.45	316.889	0.795173
TCGA-D7-A4YX	-387.177	1332.29	945.113	0.735956
TCGA-IN-A7NT	-270.751	171.772	-98.979	0.830686
TCGA-CD-8524	574.022	892.352	1466.37	0.68205
TCGA-HU-A4GD	-1517.22	-91.1678	-1608.39	0.932727
TCGA-HF-7131	-208.644	1102.65	894.009	0.741014
TCGA-IN-A6RS	-488.804	1219.41	730.605	0.756905
TCGA-CD-A4MI	1319.55	2337	3656.55	0.416026
TCGA-BR-4294	-676.043	-107.885	-783.928	0.882373
TCGA-RD-A7BT	-1144.03	431.572	-712.46	0.877388
TCGA-BR-6566	682.743	1624.11	2306.85	0.586872
TCGA-D7-6524	1224.86	1549.24	2774.1	0.530002
TCGA-BR-8592	1282.78	1424.32	2707.1	0.538317
TCGA-BR-4292	-293.094	1363.06	1069.96	0.723426
TCGA-VQ-A91D	-39.7243	886.311	846.587	0.74567
TCGA-IN-A6RR	-778.743	420.823	-357.921	0.851242
TCGA-VQ-A91X	-1834.87	-603.511	-2438.38	0.969635
TCGA-BR-6565	556.725	1443.02	1999.74	0.622764
TCGA-BR-8373	508.519	381.632	890.15	0.741394
TCGA-CD-8533	-433.246	-689.71	-1122.96	0.904688
TCGA-IN-AB1V	-1340.1	111.02	-1229.08	0.911215
TCGA-VQ-A8DV	-1114.03	-434.816	-1548.84	0.929539
TCGA-RD-A8N2	969.837	1018.57	1988.41	0.624065
TCGA-HU-A4GY	1595.11	2947.83	4542.94	0.294525
TCGA-KB-A6F7	-613.934	1392.94	779.01	0.752243
TCGA-CG-5718	13.9511	1408.46	1422.41	0.686755
TCGA-BR-7707	-156.281	947.179	790.898	0.751092
TCGA-D7-6822	-448.402	383.199	-65.2026	0.827915
TCGA-VQ-A922	334.291	-168.429	165.862	0.80842
TCGA-VQ-A8P3	47.7894	534.295	582.084	0.770972
TCGA-VQ-A927	-193.123	684.911	491.788	0.779345
TCGA-BR-A4PD	-100.746	1291.34	1190.59	0.711087
TCGA-CD-5799	-119.279	279.633	160.354	0.808895
TCGA-D7-6521	1137.99	1771.27	2909.26	0.513075
TCGA-VQ-A94R	516.168	682.41	1198.58	0.710263
TCGA-FP-8099	26.6562	578.401	605.057	0.76882
TCGA-BR-8484	568.149	1792.08	2360.23	0.58051
TCGA-BR-7196	1275.83	1761.23	3037.06	0.496884
TCGA-D7-A747	851.405	1598.88	2450.28	0.569696
TCGA-VQ-AA6K	-103.883	729.438	625.555	0.766892
TCGA-R5-A805	717.293	1977.72	2695.01	0.539811
TCGA-BR-A4QM	55.2204	1672.35	1727.57	0.653517
TCGA-RD-A8N0	933.063	2474.86	3407.92	0.448928
TCGA-CG-4444	551.906	1317.27	1869.18	0.637644
TCGA-VQ-A91Z	-1689.79	-770.412	-2460.2	0.970414
TCGA-CG-4305	839.162	1859.8	2698.96	0.539323
TCGA-D7-8574	1548.5	2633.64	4182.14	0.3447
TCGA-BR-8367	829.827	622.023	1451.85	0.683608
TCGA-BR-8296	172.065	1832.68	2004.74	0.622189
TCGA-CG-5724	104.033	1021.72	1125.75	0.717747
TCGA-BR-4279	1988.89	2046.01	4034.9	0.364906
TCGA-BR-A4J5	1216.99	1205.57	2422.56	0.573036
TCGA-HU-8602	20.0025	1606.34	1626.34	0.664691
TCGA-BR-4187	2029.91	2091.88	4121.79	0.353002
TCGA-CG-4477	550.423	1967.96	2518.39	0.561452
TCGA-F1-A448	721.374	1734.06	2455.43	0.569075
TCGA-CG-4466	-979.237	28.0928	-951.145	0.893655
TCGA-HU-A4H0	-599.238	1515.66	916.427	0.7388
TCGA-VQ-A8PQ	806.006	2814.19	3620.2	0.420872
TCGA-RD-A8N6	-94.4492	47.5902	-46.859	0.826402
TCGA-CG-4438	112.937	1603.59	1716.53	0.654743
TCGA-BR-8483	-629.689	-365.245	-994.934	0.896522
TCGA-RD-A8N4	749.16	1114.39	1863.55	0.63828
TCGA-D7-6527	-52.1508	688.038	635.887	0.765918
TCGA-D7-A6F2	36.0692	1278.55	1314.62	0.69817
TCGA-CD-8525	241.852	1415.36	1657.21	0.661299
TCGA-FP-A4BE	-73.121	1648.6	1575.47	0.670252
TCGA-BR-A4CS	242.68	807.03	1049.71	0.725475
TCGA-HU-A4H6	-51.4954	1343.74	1292.24	0.700518
TCGA-BR-8297	622.756	662.067	1284.82	0.701295
TCGA-BR-A4QL	-774.993	525.557	-249.436	0.842778
TCGA-BR-6458	888.086	1678.11	2566.2	0.55563
TCGA-CG-5721	505.706	2523.17	3028.88	0.497926
TCGA-CG-4441	532.882	1018.4	1551.28	0.672883
TCGA-FP-8211	-797.744	865.67	67.9256	0.816798
TCGA-BR-8058	1325.27	2289.09	3614.37	0.421648
TCGA-HF-7132	389.503	1791.15	2180.65	0.601769
TCGA-VQ-A92D	-585.847	-373.302	-959.149	0.894182
TCGA-CG-4462	2041.17	2242.95	4284.12	0.33061
TCGA-ZA-A8F6	829.66	1355.49	2185.15	0.601242
TCGA-VQ-A91S	-514.461	978.019	463.558	0.781935
TCGA-BR-A4J8	479.376	567.487	1046.86	0.725762
TCGA-BR-8369	114.441	125.111	239.552	0.802006
TCGA-D7-A74A	-1146.68	563.285	-583.391	0.868141
TCGA-B7-5816	1361.1	1797.18	3158.28	0.481364
TCGA-B7-5818	-46.9768	1672.09	1625.11	0.664826
TCGA-FP-7998	1286.09	2749.35	4035.43	0.364834
TCGA-VQ-A8P2	-1117.51	-339.762	-1457.27	0.924499
TCGA-BR-8678	-240.276	-27.9913	-268.268	0.844263
TCGA-HU-A4GF	-664.376	675.195	10.8195	0.821605
TCGA-BR-6709	1083.74	2451.12	3534.86	0.432202
TCGA-BR-4361	1064.96	1520.74	2585.7	0.553248
TCGA-IN-7808	6.50736	2796.32	2802.82	0.526422
TCGA-BR-8284	1020.3	1931.07	2951.37	0.50776
TCGA-CG-4465	692.96	1395.73	2088.69	0.612495
TCGA-VQ-AA64	355.715	162.1	517.815	0.776946
TCGA-BR-7704	156.107	2023.89	2179.99	0.601847
TCGA-CG-4475	911.057	678.328	1589.38	0.668735
TCGA-B7-A5TJ	-436.834	105.613	-331.221	0.849179
TCGA-VQ-A8PU	-1074.85	-96.2086	-1171.06	0.907674
TCGA-RD-A8N9	1335.78	1490.18	2825.96	0.523532
TCGA-BR-8060	899.462	1187.1	2086.56	0.612743
TCGA-BR-8682	889.287	1064.58	1953.86	0.628019
TCGA-BR-8368	-843.022	622.474	-220.548	0.840488
TCGA-CG-4304	817.088	1603.7	2420.79	0.573249
TCGA-HU-A4G9	-1685.57	-419.779	-2105.35	0.956527
TCGA-CG-5723	246.898	1877.14	2124.04	0.608385
TCGA-D7-8570	853.698	2570.2	3423.89	0.446832
TCGA-IN-A6RN	-965.407	173.574	-791.832	0.882918
TCGA-BR-4256	1676.98	2377.13	4054.1	0.362281
TCGA-EQ-8122	193.566	226.119	419.685	0.785933
TCGA-FP-A8CX	-697.367	841.787	144.42	0.810268
TCGA-BR-8078	571.521	1767.91	2339.43	0.582994
TCGA-HU-A4G2	-56.7412	960.675	903.934	0.740035
TCGA-BR-8679	336.951	100.155	437.106	0.78435
TCGA-BR-8289	333.201	351.206	684.407	0.76132
TCGA-CG-5726	-1153.59	58.78	-1094.81	0.902919
TCGA-BR-A4J9	771.22	923.01	1694.23	0.657214
TCGA-CG-5716	-484.107	1524.35	1040.24	0.726431
TCGA-CG-5734	322.458	2323	2645.46	0.54592
TCGA-BR-8291	1668.49	1782.32	3450.81	0.443294
TCGA-BR-A4J2	1343.09	2007.4	3350.5	0.456445
TCGA-HU-8608	425.665	2461.63	2887.3	0.51584
TCGA-HU-A4H8	-1275.07	185.169	-1089.9	0.90261
TCGA-BR-A4PF	-170.17	1462.73	1292.56	0.700485
TCGA-BR-6705	1560.79	1155.53	2716.31	0.537176
TCGA-VQ-A928	219.836	252.768	472.604	0.781107
TCGA-IP-7968	436.025	830.853	1266.88	0.70317
TCGA-FP-7829	142.125	350.982	493.107	0.779224
TCGA-HU-A4GN	-654.475	526.971	-127.504	0.833009
TCGA-KB-A93J	-190.861	1576.89	1386.03	0.690627
TCGA-CD-A48A	-356.97	617.621	260.65	0.800152
TCGA-CD-5813	1692.11	2290.81	3982.92	0.372
TCGA-VQ-A94O	-574.327	400.465	-173.861	0.836755
TCGA-D7-A4YY	503.716	1242.72	1746.43	0.651419
TCGA-RD-A8NB	499.14	1659.01	2158.15	0.604404
TCGA-BR-8591	141.329	1093.35	1234.68	0.706523
TCGA-VQ-AA6G	-808.184	155.587	-652.596	0.873138
TCGA-R5-A7ZR	-1008.56	314.003	-694.559	0.876124
TCGA-BR-4201	1438.03	1669.07	3107.1	0.487935
TCGA-FP-A4BF	1234.55	2413.58	3648.13	0.417149
TCGA-BR-A44U	76.4968	104.297	180.794	0.807128
TCGA-VQ-A8PO	2.3469	1501.84	1504.19	0.677981
TCGA-CG-4476	1243.59	1712.99	2956.58	0.507101
TCGA-BR-7959	1136.61	734.467	1871.07	0.637429
TCGA-CG-4306	501.051	1403.46	1904.51	0.63364

## Sheet: CIBERSORT
Mixture	B cells naive	B cells memory	Plasma cells	T cells CD8	T cells CD4 naive	T cells CD4 memory resting	T cells CD4 memory activated	T cells follicular helper	T cells regulatory (Tregs)	T cells gamma delta	NK cells resting	NK cells activated	Monocytes	Macrophages M0	Macrophages M1	Macrophages M2	Dendritic cells resting	Dendritic cells activated	Mast cells resting	Mast cells activated	Eosinophils	Neutrophils	P-value	Correlation	RMSE
TCGA-BR-A4J4	0.0232154	0.00550735	0.0238462	0.105602	0	0.124928	0.0617216	0.0375517	0.135095	0	0.0417593	0	0.0366317	0.0234728	0.111806	0.0868522	0.169874	0	0	0.0121122	2.47747e-05	0	0.08	0.108011	1.0441
TCGA-BR-A4IZ	0.0129814	0.0459302	0.0420036	0.088693	0	0.322103	0	0.0256247	0.053966	0	0	0.117255	0.00400631	0	0.0526328	0.135552	0.0109182	0	0	0.0883338	0	0	0.03	0.164034	1.03947
TCGA-RD-A7C1	0.0156101	0.00857372	0.0490182	0.193908	0	0.106207	0.103491	0.0446544	0.0653659	0	0.00198655	0	0	0.0413495	0.0725279	0.0565915	0.0202348	0	0	0.15633	0	0.0641519	0.04	0.132155	1.03869
TCGA-BR-6852	0.0228713	0	0.0632225	0.304658	0	0	0.0940956	0.054851	0.11049	0	0.0724098	0.0028772	0	0.113008	0.0431047	0.0973572	0.016982	0.00407301	0	0	0	0	0.04	0.152041	1.0406
TCGA-BR-7851	0.0755061	0	0.0556722	0.0795868	0	0.201873	0.0858301	0.025445	0.0734659	0	0.0293362	0.00853131	0.0128839	0.125678	0.0656499	0.0804139	0.0137057	0	0.0357186	0.0231581	0	0.00754522	0.03	0.172063	1.01424
TCGA-BR-A4J1	0.0686022	0	0.0234999	0.163662	0	0.181416	0.0676123	0.0112498	0.153957	0	0.0360193	0	0.0056985	0.0921422	0.0205681	0.0627166	0.0264319	0.00628632	0	0.0801377	0	0	0.06	0.113571	1.05388
TCGA-BR-8487	0	0.014892	0.0899085	0.0704867	0	0.140916	0.0869574	0.0491136	0.102174	0.011566	0.0264292	0	0	0.15434	0.136682	0.106832	0	0	0.00970286	0	0	0	0.04	0.149137	1.03266
TCGA-BR-6564	0.0625709	0	0.00941503	0.17548	0	0.214245	0.00725626	0.0504941	0.154744	0	0	0.00969021	0.0129631	0	0.0654818	0.100112	0.00782531	0	0.129723	0	0	0	0.04	0.139549	1.0483
TCGA-D7-6526	0.0631276	0	0.0560854	0.0178177	0	0.151435	0	0	0.179117	0	0.0876587	0	0.01697	0.128845	0.0417135	0	0.0300405	0	0	0.158329	0.0185277	0.0503324	0.04	0.152217	1.0276
TCGA-CD-8530	0.048099	0	0.0117153	0.0927307	0	0.206497	0	0.0262305	0.0903128	0	0.0143317	0	0	0.0519038	0.030986	0.128278	0.0838999	0.0131618	0.102435	0.0994182	0	0	0.08	0.107519	1.04068
TCGA-FP-7735	0.0242149	0.0513775	0.0704037	0.164086	0	0.119197	0	0.029713	0.161356	0	0	0.0500575	0.0233972	0.112723	0.0818561	0.0795159	0.0152662	0	0.0168365	0	0	0	0.02	0.203955	1.01134
TCGA-MX-A5UJ	0.0446069	0.0456292	0.0310223	0.0854445	0	0.227707	0.00433045	0.0497882	0.11581	0	0.01646	0	0.00972294	0.0309088	0.104639	0.0729853	0	0.0119108	0.121628	0.0185972	0	0.00881087	0.04	0.152672	1.03061
TCGA-BR-4367	0.0139965	0	0.0659648	0.0931206	0	0.138729	0.0727166	0.0468925	0.0830507	0	0.0512734	0	0	0.107395	0.0701704	0.154488	0	0	0.034295	0.032369	0.011866	0.0236726	0.05	0.120893	1.03335
TCGA-D7-5578	0.0121839	0.0401013	0.161199	0.153264	0	0.101203	0	0.0195345	0.133358	0	0.0371993	0	0.0410302	0.0570628	0.0520398	0.0406994	0.0477114	0	0.039953	0.0634603	0	0	0.01	0.322194	0.952597
TCGA-VQ-A8PX	0.0627163	0	0.245252	0.134505	0	0.151908	0.0745904	0.0224634	0.126611	0	0	0	0.00193075	0	0.0381348	0.0233652	0.0365722	0.0205277	0.0380128	0	0	0.0234094	0	0.401299	0.920773
TCGA-BR-8295	0.322309	0	0.166474	0.0402991	0	0.0336513	0	0.0391885	0.0630969	0	0	0.0407438	0	0.135607	0.0495788	0.029789	0.0160325	0	0.0632298	0	0	0	0	0.545753	0.83713
TCGA-D7-8579	0.0150496	0.0435532	0.0302422	0.0515771	0	0.224973	0	0.0135456	0.100157	0	0	0.0162092	0.0235291	0.0192524	0.0118346	0.130246	0.0424256	0.011767	0.111451	0.0235812	0.0659743	0.0646316	0.04	0.133991	1.02387
TCGA-HU-A4G8	0.0536672	0.0603207	0.0671581	0.115803	0	0.14636	0.10775	0.0799947	0.0534973	0	0.0105861	0	0	0.0999054	0.10854	0.0902587	0	0.00565665	0	0	0.000409742	9.16411e-05	0.01	0.254809	0.985436
TCGA-3M-AB46	0.000715089	0.000135146	0.00643157	0.047573	0	0.265285	0	0.0459673	0.118584	0	0.0344969	0	0.0283675	0.24949	0.0539459	0	0.0114127	0	0	0.105883	0.0317129	0	0.32	0.032054	1.09396
TCGA-D7-8572	0.0165493	0	0.0399875	0.00846204	0	0.15858	0.0460909	0.0166111	0.0673933	0	0.0632173	0	0	0.308478	0.0466819	0.0904167	0.0108494	0	0	0.115744	0	0.0109371	0.18	0.0650493	1.07409
TCGA-VQ-A923	0.0538613	0	0.0285947	0.194078	0	0.170723	0.0739775	0.0683476	0.119231	0	0.054929	0	0	0.058442	0.0956035	0.0255844	0.0220557	0	0.0175732	0.0169998	0	0	0.06	0.113593	1.06656
TCGA-BR-6710	0.102507	0	0.368638	0.123801	0	0.126198	0.0374651	0	0.063141	0	0.0102058	0	0.00942649	0	0.00460294	0.0282151	0	0.00926147	0.10872	0.00781782	0	0	0	0.52831	0.851289
TCGA-BR-6802	0.0121997	0.00637858	0.0477572	0.252571	0	0	0.171368	0.0398978	0.124086	0	0.0594754	0	0	0.0537613	0.0393122	0.0594545	0	0.0993781	0.02966	0	0	0.0046999	0.07	0.109176	1.05425
TCGA-VQ-A91N	0.213537	0	0.18239	0.0525458	0	0.234289	0.0184917	0.024665	0.0879398	0	0.0325849	0	0	0.0352816	0.0245265	0.0236937	0.0336596	0.0100765	0.00236709	0.0239522	0	0	0	0.437627	0.902809
TCGA-D7-8573	0.0327103	0	0.103922	0.119974	0	0.201609	0.0569585	0.0633218	0.0833147	0	0.00916506	0	0	0.0740173	0.0723549	0.0633448	0.00922256	0.0324399	0.0333574	0.0146567	0	0.029631	0.02	0.212396	1.00278
TCGA-VQ-A91E	0.047512	0	0.257202	0.117399	0	0.213928	0.0927689	0.0345159	0.0403473	0	0.0456321	0	0.00974602	0.0149704	0.0214091	0.0417084	0	0.00662544	0	0.0471101	0	0.00912537	0	0.411224	0.91588
TCGA-HF-A5NB	0	0	0.00670273	0.255664	0	0.143779	0.0743478	0.0679144	0.0995953	0	0	0.00283182	0	0.070832	0.0419964	0.142367	0.0235619	0	0	0.0704078	0	0	0.04	0.156939	1.04058
TCGA-HU-A4GC	0.0278172	0	0.0966969	0.209766	0	0.14174	0.0691171	0.0195115	0.111409	0	0.00691478	0	0.00169875	0	0.101138	0.103132	0.0225088	0	0.0885504	0	0	0	0.02	0.210285	1.00651
TCGA-BR-A4QI	0.0311301	0	0.00650118	0.262582	0	0.0653025	0.0892513	0.046103	0.0885393	0	0	0.0167332	0	0.153315	0.0665706	0.151517	0.00607561	0	0	0.0122393	0.00414006	0	0.08	0.10531	1.05727
TCGA-VQ-A8PP	0.135916	0	0.0190541	0.174206	0	0.137003	0.0901147	0.0407349	0.119513	0	0.0590098	0	0.0180455	0.0559409	0.0737689	0.0578483	0	0	0	0.0188452	0	0	0.03	0.181401	1.02678
TCGA-BR-4255	0.0672135	0	0.100954	0.131065	0	0.174113	0.0427121	0.0164128	0.0590905	0	0.0268832	0	0	0.0362908	0.0760004	0.151924	0.0405424	0	0.0688331	0	0	0.00796588	0.01	0.248598	0.981165
TCGA-MX-A5UG	0.107441	0.129822	0.0547485	0.0821307	0	0.1749	0.0286193	0.0308673	0.0872365	0	0.0494954	0	0.0146337	0.0700132	0.0229183	0.0377331	0.0160155	0.0200813	0.0305849	0.0320484	0	0.010711	0.01	0.368453	0.932611
TCGA-CG-5732	0.0266339	0.0553855	0.2154	0.161502	0	0.0941099	0.00357484	0.0296274	0.163596	0	0.0161747	0	0.00697304	0.0661241	0.0288943	0.0624223	0.00482135	0.00834905	0.00471905	0.03868	0	0.0130121	0	0.396087	0.922373
TCGA-CG-5719	0.0352837	0	0.119115	0.0322788	0	0.150388	0	0.00357103	0.130534	0	0	0.0345362	0.00801404	0.31731	0.00988346	0.0751085	0	0	0	0.0664786	0	0.0174994	0.02	0.20774	1.01213
TCGA-CD-8532	0.0164718	0.02494	0.0460203	0.109143	0	0.28981	0	0.0321679	0.132999	0	0	0.0346717	0.00843172	0.100445	0.0476549	0.0627777	0.0215567	0	0.0513222	0.0215879	0	0	0.05	0.121478	1.05216
TCGA-HU-A4GT	0.000347383	0	0.0597004	0.0627183	0	0.160604	0.126848	0.0162403	0.142498	0.00752865	0.0280309	0	0	0.176864	0.074774	0.0718792	0.00566123	0	0.021234	0.0338747	0	0.0111976	0.12	0.0885648	1.05346
TCGA-BR-4280	0.0907164	0	0.150678	0.0908318	0	0.0849278	0.112751	0.0305494	0.0883295	0	0.0527814	0	0.0114697	0.0471784	0.0581491	0.0672951	0.0228194	0	0	0.0747029	0.0168195	0	0.01	0.36917	0.930563
TCGA-VQ-A8PE	0.0772096	0	0.0536156	0.123996	0	0.208296	0.0585106	0.0250197	0.0952931	0	0.0821644	0	0	0.110126	0.0381966	0.0341705	0.0113646	0.0125089	0	0.0695284	0	0	0.03	0.159899	1.03096
TCGA-BR-A4PE	0.0203767	0	0.0436677	0.0199451	0	0.148432	0.0225367	0.0652601	0.0884848	0	0.0404449	0	0	0.263229	0.0890716	0.0795292	0.00312233	0	0	0.112047	0	0.00385313	0.1	0.0915374	1.06028
TCGA-CG-4469	0.0303488	0	0.00729998	0	0	0.17527	0.0196049	0.0201916	0.0292715	0	0.0412488	0	0	0.0672506	0.0465367	0.267987	0.00510111	0.0398865	0	0.154743	0	0.0952585	0.02	0.209649	1.00249
TCGA-HU-8243	0.0318895	0	0.111464	0.0390437	0	0.183685	0.0448129	0.0278289	0.0964713	0	0.0416147	0	0	0.112549	0.00754642	0.0508399	0.000753986	0.0369353	0	0.189973	0	0.0245929	0.02	0.206046	1.00521
TCGA-D7-6815	0.0443529	0	0.0680248	0.0547179	0	0.149817	0.0415501	0.00503706	0.114289	0	0.0410202	0	0	0.286825	0.0293087	0.0939031	0.00545278	0.00491641	0.0388052	0.0118634	0	0.0101164	0.04	0.149098	1.03023
TCGA-F1-6874	0.00857714	0	0.00535823	0.035817	0	0.119384	0.0623905	0	0.0493831	0	0.0923049	0	0	0.384241	0.0602432	0.035278	0	0	0	0.113287	0	0.0337368	0.03	0.180191	1.03603
TCGA-HU-8244	0	0	0.0157059	0.0818797	0	0.284989	0.0300562	0	0.156585	0	0.0494558	0	0	0.145115	0.025711	0.110584	0	0	0	0.0893023	0	0.0106165	0.26	0.0463405	1.08789
TCGA-BR-4366	0.0322363	0	0.0278572	0.0170046	0	0.143133	0.021339	0.0201236	0.0247995	0.012629	0.0211915	0	0	0.341583	0.104087	0.208336	0	0	0	0.0140416	0	0.0116398	0.19	0.0612353	1.0914
TCGA-D7-6519	0.00223771	0	0.00256966	0.233343	0	0.0494094	0	0.0345503	0.185888	0	0	0.0644534	0.0217205	0.00788278	0.0344042	0.188504	0.0278855	0	0.147151	0	0	0	0.03	0.18155	1.0223
TCGA-F1-A72C	0.044211	0.00407079	0.125668	0.146242	0	0.123205	0	0.0321461	0.150147	0	0	0.0847294	0.00576527	0.0563213	0.0926234	0.087098	0	0.000352184	0.0435019	0	0	0.00391925	0.02	0.23366	1.00078
TCGA-BR-8690	0.000890492	0	0.0862371	0.227825	0	0.0479877	0.174766	0.02584	0.0974844	0	0.032373	0	0.00189371	0.097642	0.0595533	0.102838	0.00414971	0	0.0391093	0	0	0.00141004	0.03	0.165487	1.02193
TCGA-CD-5803	0.0774682	0	0.0181982	0.251888	0	0.197992	0.0249478	0.0432092	0.12959	0	0	0.0297399	0	0.0239572	0.0693535	0.101624	0.0089081	0	0.0231237	0	0	0	0.01	0.345756	0.953747
TCGA-CD-8528	0	0.00229204	0.0118	0.0432905	0	0.20094	0.0872984	0.0231316	0.0920477	0	0	0.014997	0	0.18251	0.0226502	0.187337	0.0417734	0	0.00184939	0.00764791	0	0.0804344	0.25	0.0501342	1.07293
TCGA-EQ-A4SO	0.0426412	0	0.0301242	0.0334106	0	0.307886	0.0539069	0.0173308	0.14961	0	0.0888217	0	0.00155023	0.0837673	0.023996	0.0827623	0	0	0	0.0841926	0	0	0.1	0.0920794	1.06671
TCGA-BR-8365	0.0625872	0	0.0962977	0.180709	0	0.255892	0.013594	0.0346674	0.0647573	0	0	0.00780332	0.00855816	0	0.0487064	0.129058	0.000952529	0.0114275	0.0849903	0	0	0	0.02	0.222953	1.00321
TCGA-RD-A7BS	0.0722319	0.0883326	0.0589608	0.0537121	0	0.119353	0	0.0379089	0.139236	0	0	0.0410856	0	0.102511	0.132404	0.00481057	0	0.0218962	0.0893946	0.0346542	0	0.00350731	0.01	0.272131	0.979186
TCGA-D7-6820	0	0.00453864	0.0390858	0.0125007	0	0.120137	0.00547425	0.0614103	0.14521	0	0	0.0173936	0	0.212417	0.00758985	0.129099	0	0.063719	0	0.126603	0	0.0548213	0.13	0.0829622	1.06118
TCGA-VQ-A8PB	0.0344349	0	0.0716763	0.106172	0	0.177006	0.0293281	0.0399284	0.0394899	0	0.0290255	0	0	0.170712	0.0280921	0.040269	0	0.00244384	0	0.212031	0	0.0193906	0.04	0.142245	1.03897
TCGA-BR-A4IU	0.165324	0.0732328	0.0375639	0.122486	0	0.202159	0.00550799	0.0172136	0.082342	0	0	0.0344753	0.0114211	0.00121475	0.00429848	0.0587717	0.0190055	0.00746682	0.157517	0	0	0	0	0.38076	0.928381
TCGA-VQ-A91A	0.0714518	0	0.0521284	0.00502161	0	0.183001	0	0	0.0301628	0	0.050434	0	0.00817505	0.236637	0	0.0893005	0	0.0725343	0	0.176974	0	0.0241793	0.03	0.163115	1.02697
TCGA-CG-4460	0.0764226	0	0.107279	0.0370309	0	0.119084	0.0579986	0.0458132	0.0134805	0	0.0687008	0	0	0.0741187	0.0600043	0.14533	0.0110301	0	0	0.110392	0.0551712	0.0181448	0.01	0.284206	0.964923
TCGA-BR-A4CR	0.127577	0	0.0164141	0.0510779	0	0.190743	0	0.0183294	0.0880323	0	0.065097	0	9.32426e-05	0.0719554	0.0139157	0.145581	0	0.0751985	0	0.11126	0.012403	0.0123234	0.05	0.125157	1.03391
TCGA-HU-A4H3	0.0476876	0	0.028859	0.167769	0	0.107379	0.114967	0.0490569	0.0921057	0	0.0766111	0	0	0.0475378	0.0536909	0.0523348	0	0.00661745	0	0.131311	0.0136071	0.0104659	0.04	0.132324	1.04454
TCGA-VQ-A94P	0.0855005	0	0.0510548	0.114967	0	0.253935	0.010128	0.0272694	0.0868118	0	0	0.0411871	0.0292535	0.0108745	0.0836869	0.1177	0.00483134	0	0.0827994	0	0	0	0.03	0.183419	1.01756
TCGA-VQ-A8E3	0.0107993	0	0.067225	0.208069	0	0	0.124159	0.0586301	0.123705	0.0821718	0.0711071	0	0	0.00993013	0.0330375	0.0587099	0.010161	0.104979	0.0314753	0	0	0.00584112	0.04	0.130304	1.05157
TCGA-BR-8380	0.0911451	0	0.0527542	0.13058	0	0.167014	0.0143544	0.0503573	0.0504976	0	0	0.000531638	0.0513093	0.074373	0.0608527	0.115942	0.0275569	0	0.112732	0	0	0	0.02	0.213121	0.994001
TCGA-D7-6520	0.0226728	0	0.0528428	0.0240392	0	0.215879	0.0595465	0.0192855	0.165678	0	0.0570214	0	0.0272596	0.0523591	0.0990412	0.109381	0	0.0378415	0.0553205	0	0	0.00183272	0.08	0.101355	1.0487
TCGA-BR-6801	0.00843485	0	0.0108123	0.0428634	0	0.187326	0.0215465	0.0217565	0.103349	0	0.0873498	0	0	0.277668	0.0563603	0.13284	0.00094434	0	0	0.0487482	0	0	0.12	0.0863871	1.06748
TCGA-R5-A7O7	0.0226293	0	0.139203	0.05195	0	0.323105	0.0693472	0.0101764	0.113882	0	0.0309605	0	0	0.056785	0.0491695	0.0273446	0	0.0159206	0	0.0716452	0	0.0178821	0.02	0.231944	1.00053
TCGA-HU-A4H5	0.030766	0.00365668	0.143824	0.0585174	0	0.0623964	0	0.0304253	0.095827	0	0.0836503	0	0	0.251374	0.0219959	0.0641531	0	0.012459	0	0.109944	0	0.0310103	0.01	0.245831	0.989391
TCGA-CD-5804	0.139094	0	0.108285	0.0842933	0	0.116172	0.0258573	0.0200948	0.0871587	0	0.0360705	0	0.0101481	0.163268	0.0552629	0.0733087	0	0	0	0.0583503	0	0.0226361	0.01	0.338019	0.945367
TCGA-CD-8526	0.1187	0	0.103166	0.0953329	0	0.176606	0.032734	0.0445077	0.124709	0	0.0334554	0	0	0.110689	0.0495245	0.0660276	0.0178694	0.00761883	0	0.0190584	0	0	0.01	0.277413	0.976591
TCGA-HU-A4G6	0.0192021	0	0.0571163	0.0699504	0	0.205567	0.0548638	0.0521826	0.101908	0	0.0466262	0	0.00201693	0.0895599	0.0610178	0.134622	0.0184013	0.0208916	0	0.0555422	0	0.0105321	0.08	0.108194	1.0439
TCGA-IN-8663	0	0	0.00761348	0.123728	0	0.121788	0.0959266	0.0354773	0.0429524	0	0.0154508	0.00862848	0	0.219098	0.0845491	0.186311	0.015465	0.00662606	0.0363848	0	0	0	0.46	0.00889287	1.09061
TCGA-VQ-A8PM	0.0279462	0.0313704	0.306188	0.0837006	0	0.182478	0.030762	0.0527866	0.0674009	0	0	0	0	0.0583286	0.0147762	0.0339984	0.0219947	0.0263477	0.061921	0	0	0	0	0.498914	0.866472
TCGA-BR-A4IY	0.0355927	0	0.1074	0.147043	0	0.113732	0.155749	0.00699784	0.0426647	0	0.0234863	0	0	0.0433708	0.161937	0.0970679	0.0168861	0.00989858	0.0355154	0	0	0.00265882	0.02	0.203075	1.00892
TCGA-BR-7197	0.0463974	0	0.0552229	0.058713	0	0.159673	0	0.0420104	0.0918683	0	0.00529392	0.000208823	0	0.356896	0.0936696	0.0774592	0.0051502	0	0.00743715	0	0	0	0.04	0.1557	1.04229
TCGA-BR-8381	0.0532235	0	0.0914184	0.239296	0	0.111641	0.0816745	0.0721973	0.105721	0	0.0171306	0	0.00890281	0.0508781	0.0607194	0.073613	0.0119183	0.00105675	0	0.0206093	0	0	0.02	0.211594	1.013
TCGA-SW-A7EA	0.0118496	0.0161702	0.0410901	0.273917	0	0	0.209648	0.0579064	0.0515211	0	0	0.0741395	0.0275354	0.0244953	0.117511	0.00789518	0.0310636	0.024996	0	0.0302614	0	0	0.03	0.157371	1.04569
TCGA-BR-8676	0.00294156	0	0.00477458	0.348294	0	0	0.182489	0	0.148786	0	0.00104569	0	0.0171433	0	0.0559044	0.186472	0.00906441	0	0	0.0151327	0	0.0279531	0.1	0.0943028	1.0682
TCGA-BR-7723	0.0494083	0	0.117955	0.134493	0	0.121764	0.043273	0.0742059	0.0685285	0	0.00169526	0.00759166	0	0.223532	0.0573255	0.0886856	0	0	0.0108195	0	0.000723036	0	0.02	0.233421	0.99548
TCGA-HF-7134	0	0	0.201584	0.0454898	0	0.177073	0	0.011149	0.0966926	0	0.0766605	0	0	0.149225	0.0231217	0.0845985	0	0.00523077	0	0.0870398	0	0.0421351	0.01	0.298527	0.964341
TCGA-RD-A7BW	0.0189389	0	0.00470629	0.342905	0	0.184014	0	0.0627742	0.100441	0.00487794	0	0.0438537	0.00573968	0	0.0732194	0.110123	0.0130488	0	0.0148921	0.0104387	0.00348617	0.00654132	0.02	0.218488	1.03435
TCGA-BR-4357	0.0421874	0	0.0641586	0.0881823	0	0.167187	0.0969145	0.0362125	0.0266059	0	0.077291	0	0	0.127492	0.0512551	0.144078	0.0328408	0	0	0.0290145	0	0.0165808	0.03	0.157587	1.01857
TCGA-BR-8683	0.0905165	0	0.0141859	0.0740746	0	0.284084	0.0358203	0.0768608	0.0939725	0	0.0296854	0	0.0222619	0.0862054	0.0740276	0.0363927	0.0358854	0.0311946	0	0.0148324	0	0	0.03	0.165164	1.0321
TCGA-BR-6707	0.0622293	0	0.157453	0.285646	0	0.0106788	0.114416	0.046241	0.0945465	0	0.000882565	0.000308227	0	0.0581006	0.0718648	0.0758087	0.0134056	0	0.00841913	0	0	0	0.01	0.358964	0.939676
TCGA-MX-A663	0.1268	0	0.0259242	0.0803446	0	0.192412	0	0.011462	0.100415	0	0	0.0438467	0	0.1324	0.0258362	0.0902566	0	0	0	0.165084	0	0.00521986	0.02	0.190344	1.0168
TCGA-VQ-A94U	0.0752505	0	0.0342484	0.0120728	0	0.281669	0	0.0266275	0.0974893	0	0	0.0375289	0.00820752	0	0.0513762	0.23522	0.0255891	0	0.113537	0	0	0.00118399	0.04	0.13407	1.02896
TCGA-D7-A6EX	0.112739	0	0.0419429	0.0682903	0	0.216958	0.0271955	0.013936	0.195918	0	0	0.0218888	0	0	0.0419406	0.099105	0.0157273	0	0.144359	0	0	0	0.03	0.185064	1.01859
TCGA-CD-A4MJ	0.00444714	0	0.0137129	0.0751556	0	0.266989	0.0724992	0.0559385	0.092147	0	0.0688219	0	0	0.0519659	0.0998031	0.0844806	0.0159054	0.014782	0	0.0833511	0	0	0.28	0.0384531	1.09119
TCGA-BR-8081	0.052665	0.0067292	0.0679861	0.141671	0	0.130295	0.0481383	0.0796359	0.0945371	0	0	0.0301199	0.0165387	0.073425	0.10376	0.0802172	0.0301	0	0	0.0424302	0.00175101	0	0.03	0.174191	1.02165
TCGA-BR-8372	0	0	0.00837614	0.233282	0	0.0347193	0.174395	0.0706933	0.0348529	0	0.0246989	0	0.00631003	0.0815016	0.0833629	0.153647	0.0580955	0	0.0348214	0	0.000606764	0.000637187	0.26	0.0464142	1.06961
TCGA-CD-A489	0.149299	0	0.0404427	0.125834	0	0.221875	0.0227158	0.0636399	0.0668301	0	0	0.00694561	5.90054e-05	0.00741688	0.0471885	0.140672	0.0290562	0	0.0654653	0	0.0102869	0.00227331	0.01	0.289204	0.969413
TCGA-BR-A453	0.0629149	0	0.00223983	0.125589	0	0.211598	0	0.0479437	0.0222093	0.0140851	0	0.0648398	0.00105917	0	0.0648282	0.200881	0.0236325	0	0.151504	0.00667507	0	0	0.03	0.167014	1.01967
TCGA-BR-8589	0.019268	0	0.0219493	0.381203	0	0	0.11337	0.0701772	0.0762792	0	0.0268731	0	0.0177039	0	0.0669557	0.0951334	0.0688257	0.00845442	0	0.033807	0	0	0.04	0.127565	1.05587
TCGA-VQ-A91V	0.115879	0	0.147825	0.0668592	0	0.302602	0	0.00591741	0.083117	0	0.0148634	0	0.00084874	0.0358771	0.0390271	0.0668413	0.00575595	0.0172774	0.0763317	0.00563357	0	0.0153441	0.01	0.341891	0.946858
TCGA-BR-A44T	0.445735	0.0701228	0.026367	0.0636222	0	0.112166	0.0108177	0.0411218	0.0983272	0	0	0.0109516	0.000670507	0.0575906	0.0303914	0.0194147	0	0	0.0127019	0	0	0	0	0.666814	0.745642
TCGA-CD-A48C	0	0.0358569	0.0866759	0.146818	0	0.146341	0.0361554	0.0285142	0.0822622	0	0	0.0202928	0	0.10745	0.0889653	0.090799	0.0232868	0	0	0.103361	0	0.00322194	0.02	0.194769	1.0095
TCGA-BR-8362	0.0549937	0	0.0139229	0.187054	0	0.0945345	0.00539984	0.0273911	0.115571	0	0	0.0163635	0	0.053593	0.0861102	0.212176	0.0237309	0	0.10916	0	0	0	0.07	0.112129	1.04066
TCGA-D7-A4YV	0.0744439	0	0.0138993	0.241324	0	0.245436	0.0498327	0.0487501	0.0810981	0	0.0117288	0	0.0201875	0.0146443	0.0617048	0.0987905	0.0167446	0	0	0.0214155	0	0	0.05	0.122991	1.06481
TCGA-CD-5801	0.0727363	0	0.0620968	0.301452	0	0.0211456	0.216946	0.0509295	0.0334593	0	0.0515742	0	0.0182386	0	0.0635033	0.0627562	0.0340724	0	0.00333091	0.00775881	0	0	0.02	0.194918	1.01917
TCGA-BR-8680	0.113172	0	0.0573561	0.131383	0	0.186853	0	0.110868	0	0	0	0	0.00402962	0.121646	0.0698859	0.0914283	0.0138266	0	0.0290536	0.0704978	0	0	0.02	0.212328	1.00197
TCGA-BR-8361	0.00182794	0.00599625	0.0335873	0.222021	0	0.0112111	0.0839652	0.0690666	0.230155	0	0	0.0283471	0	0.0500942	0.0813049	0.0720703	0	0.0856734	0.00307663	0	0	0.021603	0.15	0.0770354	1.08389
TCGA-BR-A452	0.0679565	0.0415479	0.0374441	0.253496	0	0.0871821	0	0.0491351	0.14248	0	0.0180738	0	0.0278717	0.111775	0.0762701	0	0.0158612	0	0	0.0632891	0.0076169	0	0.02	0.193422	1.02196
TCGA-CG-5722	0.0303606	0.0135056	0.108442	0.288784	0	0	0.0891413	0.1131	0.103067	0	0.0106222	0	0.00513069	0.0221783	0.0716536	0.0301385	0.0247158	0.0222291	0.0631219	0	0.00380903	0	0.02	0.231301	1.00273
TCGA-VQ-AA6F	0.0575027	0.0983547	0.145036	0.117808	0	0.125869	0.00839213	0.0225706	0.119023	0	0	0.0329444	0	0.0423613	0.0992924	0.00228725	0	0.00770185	0.115722	0	0	0.00513544	0	0.387709	0.925395
TCGA-HU-A4HB	0.225163	0.0532963	0.126135	0.0812889	0	0.114118	0.0117529	0.0421223	0.154333	0	0	0.00313064	0	0.10038	0.0248083	0.0187609	0	0.00244966	0.0422616	0	0	0	0	0.467056	0.885374
TCGA-VQ-A8DU	0.0437504	0	0.0604659	0.110827	0	0.178896	0	0.0101161	0.192035	0	0	0.0577833	0.00226457	0.0700994	0.0693209	0.0628744	0.000439317	0	0.137056	0	0	0.00407172	0.04	0.151136	1.03353
TCGA-BR-6455	0.0677614	0	0.01143	0.243928	0	0.114997	0.0277447	0.0127235	0.106344	0	0.0525038	0	0.0278366	0.100144	0.0803657	0.0938046	0.0186757	0	0	0.041741	0	0	0.08	0.103508	1.05731
TCGA-VQ-A91K	0.00492471	0.00654956	0.00210619	0.0793689	0	0.232581	0.0340047	0.0220713	0.126943	0	0.00178202	0.0242602	0.00180589	0.125598	0.087167	0.158509	0	0.0133928	0.0713436	0	0	0.00759185	0.17	0.0719797	1.06571
TCGA-BR-6454	0.0734617	0	0.0860137	0.295121	0	0.0867947	0.046498	0.0663046	0.137081	0	0.0387204	0	0.0274397	0.00658984	0.0666643	0.0290233	0.008323	0.00244542	0	0.0226805	0.00683959	0	0.02	0.203518	1.02937
TCGA-VQ-A94T	0.0634565	0	0.0318833	0	0	0.316321	0.0278682	8.09324e-05	0.0679645	0	0.168138	0.00980625	0	0.153214	0.00563694	0.106104	0	0.00137121	0	0.0243501	0	0.0238061	0.08	0.103585	1.05757
TCGA-HJ-7597	0.0215508	0.0471507	0.0303111	0.255877	0	0.0587572	0.0521357	0.0386705	0.0956029	0	0	0.131196	0	0.0576997	0.0994443	0.0227657	0.00775338	0.00383575	0.0657278	0	0	0.0115211	0.04	0.137801	1.05944
TCGA-VQ-A8PH	0.0004615	0.0205421	0.144032	0.129146	0	0.255355	0.0412404	0.097628	0.129175	0	0.00963544	0	0.00665527	0.0533162	0.0428683	0	0.0300778	0	0.00807686	0.0317906	0	0	0.02	0.232393	1.01176
TCGA-B7-A5TI	0.0686873	0	0.0886243	0.0979322	0	0.0790323	0.045866	0.03347	0.0768128	0	0.0257906	0	0	0.0939659	0.102228	0.106933	0.0278409	0.0133961	0.13942	0	0	0	0.02	0.23249	0.985452
TCGA-BR-8382	0.00602867	0.0034997	0.113591	0.0830939	0	0.166443	0.0861802	0.0331968	0.0769813	0	0.0203114	0.0377225	0	0.0814667	0.104727	0.0735391	0.0246735	0.00488588	0	0.0336362	0	0.0500231	0.02	0.19428	1.00873
TCGA-KB-A93H	0.00409185	0	0.00550835	0.028286	0	0.348275	0.106592	0.0383682	0.122858	0	0.0287234	0	4.32041e-05	0.0948033	0.121675	0.0606171	0	0.0401586	0	0	0	0	0.28	0.0379293	1.10468
TCGA-D7-6522	0.0700172	0.0381024	0.0751323	0.118181	0	0.0277627	0.0498564	0.0244018	0.197885	0	0	0.00695192	0.00285466	0.0848193	0.0567311	0.15237	0.0375993	0	0.0409666	0	0.0146254	0.0017421	0.01	0.273477	0.971676
TCGA-BR-A4IV	0	0.0514583	0.0763794	0.0964554	0	0.233459	0	0.00570564	0.0750927	0	0.0237356	0	0.0173768	0	0.01871	0.186091	0.0134055	0.0170598	0.0870844	0.0896257	0	0.00836176	0.02	0.200162	1.0019
TCGA-BR-6803	0.203401	0	0.134534	0.175565	0	0.142123	0.00379481	0.0464445	0.0879448	0	0	0.00447581	0.0138351	0.00690274	0.0480809	0.0605149	0.0237993	0	0.0485839	0	0	0	0	0.393597	0.925216
TCGA-BR-4191	0.0115334	0	0.0338212	0.08393	0	0.180209	0.0784827	0	0.0598304	0	0.0550407	0	0.0570345	0.050014	0.0347751	0.202604	0.0587873	0	0.0209235	0.00390361	0.060765	0.00834552	0.17	0.0714695	1.04611
TCGA-VQ-A8PC	0.0563325	0.0620959	0.0917819	0.060414	0	0.277093	0.0202523	0	0.0346311	0	0.025372	0	0.00665646	0.0151395	0.033119	0.177716	0.0224059	0.0154787	0.0702784	0	0.0149422	0.0162917	0.01	0.305191	0.956994
TCGA-BR-8588	0.0417581	0.0168902	0.0166355	0.215748	0	0.0699792	0.0921098	0.0633936	0.0742221	0	0	0	0.0128992	0.0997966	0.0656274	0.0831866	0.0192146	0	0.0971042	0	0	0.0314344	0.04	0.138189	1.02827
TCGA-IN-A7NR	0.18764	0	0.0776599	0.119405	0	0.087119	0	0.0480397	0.18541	0	0	0.0809211	0.0113383	0.00245665	0.0411665	0.0555076	0	0.0138107	0.088683	0	0	0.000843124	0.01	0.311121	0.967127
TCGA-VQ-AA6A	0	0.0057011	0.0563536	0.0385429	0	0.269343	0	0.0323056	0.110053	0	0	0.0632739	0	0.122721	0.0362749	0.0520384	0.0219344	0	0.182082	0.00937559	0	0	0.11	0.0907488	1.05339
TCGA-FP-7916	0.0532595	0	0.097341	0.16346	0	0.0948699	0.0889555	0.0255711	0.0910989	0	0.0251017	0	0.0077232	0.038635	0.133895	0.0792246	0.0137445	0	0.0871199	0	0	0	0.02	0.220907	0.998335
TCGA-HU-8604	0	0	0.109846	0.218518	0	0	0.201758	0.0788533	0.0491025	0.0266984	0.0171635	0	0	0.178923	0.0450197	0.0538498	0	0	0	0	0	0.0202673	0.03	0.183696	1.01635
TCGA-BR-4371	0.0281899	0	0.0180687	0.0242663	0	0.395365	0.0538273	0.00919841	0.0623592	0	0.0797908	0	0.0160037	0.0533857	0.0506372	0.0731563	0.0386588	0.0196407	0	0.0774519	0	0	0.17	0.0704481	1.07041
TCGA-IN-A6RJ	0.0176279	0.0364885	0.0558593	0.151996	0	0.158795	0	0.0359433	0.234778	0	0	0.0419267	0.0194767	0.0109671	0.028044	0.0504582	0.064007	0.0240898	0.0377285	0.0181016	0	0.0137118	0.04	0.146861	1.04511
TCGA-VQ-AA6B	0.106508	0	0.25141	0.0687989	0	0.27126	0.0126531	0.0262195	0.10651	0	0	0.0040979	0.0129479	0.0424063	0.0324293	0.0191541	0.0184462	0.0160895	0	0.011069	0	0	0	0.425755	0.910952
TCGA-CD-8529	0.0948352	0	0.2282	0.0881102	0	0.0949301	0.00710642	0.013583	0.118904	0	0	0.0171221	0	0.0762831	0.0612471	0.134266	0.0270996	0	0.0279607	0	0	0.0103521	0	0.442394	0.896451
TCGA-BR-8590	0.115857	0	0.088619	0.0722503	0	0.251636	0	0.0137136	0.0867351	0	0	0.0291883	0.0178212	0.0466088	0.0424323	0.083959	0.0208322	0	0.130348	0	0	0	0.01	0.278588	0.971243
TCGA-CD-8535	0.0367379	0	0.0130168	0.0719543	0	0.027703	0.0257402	0.0562485	0.0628667	0	0	0.00970338	0	0.523185	0.0732971	0.0726035	0	0	0.0269436	0	0	0	0.03	0.169735	1.06241
TCGA-F1-6875	0	0.0585747	0.0246506	0.0301837	0	0	0	0.0861782	0.0507653	0	0	0.015879	0	0.53561	0	0.0531874	0	0.0201175	0	0.123627	0.0012274	0	0.08	0.103241	1.1079
TCGA-VQ-A8DZ	0.020729	0	0.0963806	0.138411	0	0.0785784	0.0582875	0	0.123412	0	0.0512823	0	0.000495465	0.138622	0.0454395	0.0745357	0.0144605	0.00879228	0.0584631	0.0504323	0	0.0416784	0.03	0.185221	1.00693
TCGA-HU-8249	0.0931311	0	0.0193875	0.0765685	0	0.125523	0.132158	0.0211349	0.0624827	0	0	0.0895363	0	0.126647	0.036311	0.0211583	0.000180265	0.00135537	0	0.186574	0	0.0078518	0.04	0.133135	1.04953
TCGA-BR-7901	0.0428778	0	0.014195	0.077204	0	0.178813	0.0263608	0.0237035	0.0768709	0	0.0178689	0	0	0.251442	0.0898199	0.110667	0.0050849	0	0	0.0803201	0	0.00477205	0.17	0.0698345	1.06982
TCGA-D7-6818	0.0242535	0.00027318	0.0452105	0.0621694	0	0.0877241	0	0	0.130698	0	0.0276329	0	0.04189	0.0674875	0.0234299	0.30133	0.0342847	0	0.0605863	0	0.0304198	0.06261	0.09	0.100868	1.03916
TCGA-SW-A7EB	0.160386	0	0.0781063	0.122181	0	0.18669	0	0.0841481	0.161	0	0	0.057416	0.00869149	0.0422381	0.0402062	0.0312073	0.00280592	0	0.0249222	0	0	0	0.01	0.283751	0.987366
TCGA-BR-7958	0.0214533	0	0.0516122	0.317402	0	0	0.158417	0.0745536	0.0837837	0	0.0114953	0.011785	0.0271471	0.0142227	0.0706589	0.0715892	0.0420173	0.0176641	0.00031064	0.0258879	0	0	0.04	0.126457	1.05013
TCGA-CD-A486	0.0132708	0	0.166311	0.0156822	0	0.0209649	0	0.0303749	0.089218	0	0	0.010673	0	0.414368	0.0593772	0.146668	0	0	0	0.0235371	0	0.00955482	0.02	0.213529	1.02784
TCGA-BR-A4J6	0.162352	0	0.502503	0.10022	0	0.0921555	0	0.00146827	0.0631556	0	0	0	0.0193424	0.00386195	0	0.0289351	0	0.00607689	0	0.0151631	0.00476646	0	0	0.576369	0.838702
TCGA-FP-8209	0.267869	0	0.00802045	0.149583	0	0.176819	0.0271164	0.00742086	0.0807551	0	0.00751878	0	0.00900337	0.0553125	0.0289896	0.0698937	0	0.0227856	0.0842338	0	0	0.00467883	0	0.473673	0.879846
TCGA-CD-8534	0.1362	0	0.0631747	0.0573866	0	0.186873	0	0.0254572	0.0899768	0	0	0.0185803	0	0.0904495	0.104354	0.105627	0.0137527	0	0.106733	0	0	0.00143545	0.01	0.268603	0.974853
TCGA-VQ-A924	0	0.00184036	0.00759363	0.192958	0	0.09486	0.158181	0.0588155	0.0478255	0	0.0126775	0	0	0.136483	0.106698	0.135744	0	0.0242212	0.0179569	0	0	0.00414474	0.18	0.0661481	1.07018
TCGA-BR-8080	0.0245805	0.0444271	0.0662816	0.196313	0	0.134086	0.00578387	0.0187374	0.114208	0	0	0.00897272	0.0117457	0.089877	0.0566513	0.107695	0.0205054	0	0.00888588	0.0606017	0.0262969	0.00435161	0.02	0.20024	1.00676
TCGA-CD-8527	0.0229111	0	0.0696505	0.245467	0	0	0.16456	0.00595011	0.121882	0	0	0.0449926	0.00351549	0.0630235	0.0504446	0.0884186	0	0.0625441	0.0483714	0	0	0.00826853	0.04	0.152477	1.02809
TCGA-HF-7136	0.0518852	0	0.0195013	0.0738931	0	0.382012	0.0337262	0	0.0754408	0	0.0636245	0	0.00268694	0.121721	0.0652944	0.0815706	0	0	0	0.0286439	0	0	0.13	0.0801547	1.07413
TCGA-BR-4369	0.0774296	0	0.165169	0.0500271	0	0.251067	0.0479024	0.00271836	0.0484013	0	0.0549915	0	0.004431	0.0165341	0.0225053	0.114712	0.0779963	0.00833669	0.0177255	0.0332848	0.00676816	0	0.01	0.342084	0.942802
TCGA-HU-A4GQ	0.0340935	0	0.00542092	0.12934	0	0.155285	0.0999507	0.0263458	0.0335876	0	0.0422657	0	0.00250574	0.00390786	0.158991	0.128037	0.0148276	0.0885062	0.0694731	0	0	0.00746331	0.04	0.141452	1.04166
TCGA-D7-A4Z0	0.20863	0	0.0434018	0.0413719	0	0.232537	0.0165805	0.0231681	0.0798693	0	0.00946412	0	0.00946082	0.0726246	0.0159798	0.0307299	0.0489135	0.044783	0.0939371	0	0	0.0285487	0.01	0.33373	0.94684
TCGA-D7-A6EZ	0.0301936	0	0.0167644	0.149425	0	0.0298428	0.130058	0.0266108	0.0761194	0	0.0900386	0	0	0.1573	0.0766295	0.100793	0	0.0187117	0	0.0958598	0	0.00165334	0.04	0.146236	1.03166
TCGA-B7-A5TK	0	0.00664317	0.0476701	0.331407	0	0	0.24571	0.0254387	0.0557194	0	0.0494134	0	0.0181162	0	0.0656314	0.0802104	0.0241148	0.0299865	0.0100548	0.00325415	0	0.00663033	0.05	0.117778	1.05603
TCGA-D7-A4YU	0.0394017	0	0.1088	0.0741856	0	0.0960021	0.109364	0.0232027	0.130425	0	0.0605449	0	0	0.0827358	0.136567	0.091781	0	0.00176181	0.0429819	0	0	0.00224554	0.02	0.219362	0.999163
TCGA-CG-5725	0.0695268	0	0.10993	0.200786	0	0.0843545	0	0.0286823	0.106166	0	0	0	0	0.188834	0.0623245	0.0933636	0	0	0	0.0550504	0	0.000982021	0.01	0.249998	0.988391
TCGA-BR-6563	0.088549	0	0.115598	0.249351	0	0.064126	0.0212043	0.0312393	0.125161	0	0	0.00196258	0.0104641	0.0740351	0.0451387	0.0626842	0.0419012	0	0.0685851	0	0	0	0.01	0.30187	0.963967
TCGA-IN-AB1X	0.0290042	0	0.0811939	0.285521	0	0.0456589	0.0792666	0.0646109	0.123039	0	0.072623	0	0.0114306	0.0362269	0.0211435	0.0353428	0.00173677	0.060213	0	0.0448539	0	0.00813556	0.03	0.161535	1.04149
TCGA-BR-4370	0.0593545	0	0.0413787	0.0266982	0	0.250668	0.0514914	0.0167179	0.0103197	0	0.046265	0	0	0.0941191	0.0663408	0.111076	0.0069671	0	0	0.113865	0.0135886	0.09115	0.05	0.126037	1.03212
TCGA-VQ-A91Y	0	0.0261542	0.0652998	0.121362	0	0.248547	0.00527975	0	0.123583	0	0	0.0382146	0.00573111	0.0356634	0.0891823	0.124928	0.0129397	0.0110159	0.0920991	0	0	0	0.04	0.1391	1.03636
TCGA-HU-A4GX	0	0	0.135452	0.384275	0	0	0.172303	0.0381772	0.0514182	0	0	0	0.00270577	0	0.113687	0.0481491	0.0153898	0	0.0224786	0.0122362	0	0.00372863	0.01	0.247614	1.00125
TCGA-VQ-A8P8	0.0799681	0.160452	0.107109	0.0454489	0	0.256843	0.0193573	0.00835167	0.0999463	0	0	0.0069448	0	0.0318879	0.0135752	0.00292121	0.000863582	0.0493747	0.116956	0	0	0	0	0.421068	0.908757
TCGA-VQ-A8PK	0.027007	0	0.0934752	0.034761	0	0.22676	0.0306537	0.0542829	0.0410199	0	0.0607018	0.0850668	0	0.0698997	0.142761	0.094401	0	0.0048906	0.0329346	0	0	0.0013847	0.04	0.147867	1.04078
TCGA-FP-8631	0.0557594	0	0.187627	0.0173038	0	0.125161	0.023195	0.06131	0.0569585	0	0	0.013694	0	0.103529	0.0263034	0.101814	0	0.124004	0.0918991	0	0	0.0114412	0.01	0.352942	0.93729
TCGA-HU-A4H2	0	0.0349756	0.0882236	0.204478	0	0.0644988	0.102734	0.0520422	0.106065	0	0.00678341	0.000226166	0.00762249	0.0583316	0.0806079	0.054025	0.0217809	0.0152849	0.0967521	0	0	0.00556804	0.02	0.204068	1.00338
TCGA-HU-A4GJ	0.167036	0.110392	0.144039	0.128777	0	0.112985	0.0212383	0.0716524	0.102823	0	0.0247941	0	0.00265401	0.0379613	0.00967499	0.0218671	0	0.0183233	0	0.025782	0	0	0	0.485434	0.87552
TCGA-BR-8486	0.1032	0	0.0654677	0.0462862	0	0.235536	0.0401943	0.0287659	0.123159	0	0.0576642	0	0.00581646	0.143334	0.0212337	0.00919899	0	0.0227292	0	0.097414	0	0	0.02	0.228361	0.998553
TCGA-IN-7806	0.0145688	0.169285	0.0303759	0.0767349	0	0.158398	0	0	0.114083	0	0.0257667	0	0	0.266518	0.0356218	0.0801206	0.00755707	0	0	0.0209702	0	0	0.01	0.264445	0.983148
TCGA-HU-8238	0.0250086	0.0343093	0.0438479	0.0598013	0	0.0723618	0	0.0163038	0.121995	0	0	0.0174188	0	0.123839	0.0547859	0.0617363	0	0.0406881	0.259267	0.047702	0	0.0209351	0.03	0.172023	1.01534
TCGA-IN-A6RL	0.00302065	0.0449292	0.0994285	0.0662736	0	0.114148	0	0.0247248	0.143635	0	0	0.0440137	0.00797301	0.0321424	0.142074	0.113728	0.00753602	0.00413819	0.141564	0	0	0.0106714	0.02	0.22947	0.993385
TCGA-VQ-A8P5	0.0934011	0	0.0841568	0.120834	0	0.131586	0.11015	0.0326419	0.0390708	0	0.0488352	0	0.0061957	0.110266	0.0958102	0.0766133	0.011958	0	0.0190277	0	0	0.0194533	0.01	0.250118	0.982818
TCGA-MX-A666	0.289275	0.0928067	0.158068	0.0800052	0	0.0700375	0.0081358	0.0422321	0.0894042	0	0.00168563	0	0.00220153	0.0502554	0	0.00797188	0	0.0322418	0.0745651	0	0	0.00111453	0	0.535782	0.845315
TCGA-B7-A5TN	0.0154108	0.00898104	0.0381955	0.053779	0	0.224899	0	0.0307829	0.188813	0	0	0.0554751	0	0.0227903	0.0677856	0.149115	0.0152679	0	0.116964	0	0	0.0117413	0.13	0.0841996	1.06021
TCGA-BR-7957	0.0603249	0	0.00943721	0.0454487	0	0.178896	0.0120145	0.0565363	0.054721	0	0.00474429	0	0	0.124025	0.0570493	0.119193	0.000354038	0	0.260476	0	0	0.0167794	0.05	0.117702	1.03515
TCGA-BR-4253	0	0.0510795	0.0311821	0.160319	0	0.00119479	0.336372	0.0406483	0.00159104	0	0.101149	0	0.00775855	0.0141979	0.0932111	0.089637	0.0178833	0.0199605	0.0171294	0	0	0.0166868	0.04	0.144148	1.03279
TCGA-D7-8578	0.0770844	0	0.0807129	0.126037	0	0.168705	0.0250737	0.0260336	0.102025	0	0	0.0335317	0.000466007	0.0387789	0.0476839	0.135644	0.0113598	0.0139657	0.0972477	0.00815644	0	0.00749517	0.02	0.240353	0.986528
TCGA-BR-8687	0	0.00625546	0.0814338	0.0392342	0	0.348126	0.00885573	0.0242849	0.0295011	0	0	0.00887287	0	0.0327933	0.0674799	0.187096	0.077562	0.00393712	0.0845681	0	0	0	0.04	0.154975	1.02019
TCGA-BR-6453	0.3373	0	0.083919	0.199875	0	0.0263262	0.0072439	0.000977061	0.147329	0	0	0.0161024	0	0.0397691	0.00771567	0.0816168	0	0.0171402	0.0299091	0	0	0.00477663	0	0.514539	0.857232
TCGA-VQ-A91U	0.0496406	0	0.119593	0.126982	0	0.225606	0.062074	0.0366573	0.082543	0	0.0287215	0	0	0.106153	0.0475652	0.0663219	0.00229924	0.0103724	0	0.0354712	0	0	0.02	0.230839	0.998162
TCGA-BR-8363	0.000530423	9.31477e-05	0.100507	0.261271	0	0.0959227	0.0873082	0.0412145	0.127479	0	0.000666637	0	0	0.10494	0.0475077	0.0815328	0	0.0299521	0.00623937	0	0.00701566	0.00781897	0.03	0.163692	1.03295
TCGA-ZQ-A9CR	0.0152244	0	0.0982354	0.14504	0	0.132867	0.135245	0	0.0440165	0	0.0623777	0	0	0.0928713	0.0928553	0.0542686	0	0.0127346	0	0.0965776	0	0.017687	0.03	0.170755	1.0196
TCGA-VQ-A91Q	0.11501	0	0.140753	0	0	0.261739	0.0122381	0.000599798	0.116518	0	0.042906	0	0.000739492	0.0845646	0.0810434	0.0625463	0	0.0509451	0.0136745	0.0167222	0	0	0.01	0.316399	0.958086
TCGA-BR-8077	0.0781888	0	0.085703	0.124003	0	0.101757	0.133974	0.0166357	0.116646	0	0.00684644	0.00959034	0.00295011	0.128613	0.0720559	0.0634713	0.0221938	0.0224501	0.0147427	0	0.000143291	3.582e-05	0.01	0.246397	0.985015
TCGA-RD-A8MV	0.0297828	0.00764372	0.0694246	0.156719	0	0.0879005	0.0882876	0.0489923	0.096135	0	0.0753525	0	0.000819476	0.0500886	0.111119	0.0797443	0.00409525	0.0202953	0.00100843	0.0173204	0	0.0552712	0.03	0.159167	1.02891
TCGA-D7-A6EY	0.122193	0.0202014	0.0899136	0.131352	0	0.0640391	0.0852072	0.0323114	0.157956	0	0.00486493	0	0	0.106072	0.0829091	0.0532651	0.00675212	0.00389782	0.0204902	0	0	0.0185751	0.01	0.320345	0.955274
TCGA-RD-A8N1	0.0727667	0.0366793	0.0825289	0.1548	0	0.1434	0.0408924	0.0277783	0.156019	0	0	0	0	0.114857	0.0684236	0.0659957	0.0269474	0.00371308	0.00519846	0	0	0	0.01	0.272442	0.980092
TCGA-FP-8210	0.0850126	0.109418	0.0589908	0.192582	0	0.0739963	0.0116249	0.0486876	0.126991	0	0	0.0287075	0.00696369	0.0352398	0.0275634	0.0423193	0.0264909	0.0313942	0.0844458	0	0	0.00957272	0.01	0.348297	0.943106
TCGA-CG-4442	0.0326886	0	0.011899	0.0447696	0	0.178172	0.174795	0.00725947	0.00541393	0	0.0928934	0	0	0.0787645	0.091095	0.108478	0.00372545	0.00413248	0	0.068618	0.0116182	0.0856769	0.22	0.058505	1.06124
TCGA-CD-A487	0.008764	0	0.0023691	0.0785829	0	0.134998	0.0597651	0.00946308	0.0872316	0	0	0.068572	0	0.0194801	0.0139167	0.0374433	0	0.0731403	0.213132	0	0	0.193142	0.18	0.0638688	1.06894
TCGA-D7-A748	0.00890008	0.0169085	0.0368169	0.0527918	0	0.226287	0	0.0249907	0.0927519	0	0	0	0	0.0750292	0.0641082	0.218543	0.0677201	0	0.0110301	0.0296496	0.0122031	0.0622695	0.04	0.127378	1.0326
TCGA-CD-5798	0	0.00393813	0.00937904	0.100413	0	0.193863	0	0	0.112584	0	0	0.0589329	0.0577895	0.014759	0.0388712	0.246405	0.0529384	0.0215767	0.0516535	0.0345133	0	0.00238343	0.1	0.0943646	1.04799
TCGA-VQ-A8PF	0.138395	0	0.136987	0.115812	0	0.143975	0.082882	0.0340243	0.043311	0	0.0518636	0	0.0209926	0.00833825	0.0611214	0.08442	0.03818	0.0114999	0.0281975	0	0	0	0	0.395369	0.919066
TCGA-BR-4257	0.032033	0	0.00509983	0.0967476	0	0.112979	0.148499	0.0330236	0.0441948	0	0.0641645	0	0	0.137126	0.0364213	0.170001	0.0220846	0	0	0.053702	0	0.043924	0.04	0.155181	1.02114
TCGA-BR-8371	0.393175	0	0.0212025	0.0676922	0.0266552	0.116242	0	0	0.185062	0	0	0.0399456	0.00826601	0.0291615	0.0182327	0.0332097	0	0.0265924	0.0345632	0	0	0	0	0.575698	0.816948
TCGA-RD-A8N5	0.0321691	0	0.00755888	0	0	0.218598	0	0	0.0139997	0	0.0626516	0	0	0.174213	0	0.158791	0	0.0233022	0	0.160462	0	0.148254	0.04	0.139971	1.04263
TCGA-R5-A7ZI	0.0208082	0.00746284	0.0841972	0.218375	0	0.124242	0.0366774	0.0824221	0.115664	0	0.0321064	0	0.0213602	0.0199446	0.037979	0.0649205	0.0222572	0.0549254	0	0.0566585	0	0	0.03	0.171614	1.02957
TCGA-VQ-A91W	0.0296668	0	0.0178148	0.0254152	0	0.328639	0.0092577	0.0662655	0.0788766	0	0.035828	0	0	0.0916936	0.0293311	0.0853629	0.0277596	0	0	0.169168	0	0.00492196	0.18	0.0641301	1.07583
TCGA-BR-8286	0.00263995	0	0.00478016	0.19733	0	0.0858889	0.0594158	0.0271191	0.107865	0	0	0.00911198	0.000339144	0.0939145	0.0569682	0.146694	0.0445255	0.010259	0.0848003	0.06724	0	0.00110849	0.13	0.0839871	1.05397
TCGA-HU-A4H4	0.0156866	0.0463161	0.0355899	0.161428	0	0.10778	0.05276	0.0865848	0.113165	0	0.03742	0	0.0101011	0.119269	0.0923002	0.0347028	0	0.0557798	0	0.0311167	0	0	0.03	0.164247	1.03105
TCGA-BR-8364	0.0685502	0	0.0197057	0.0984995	0	0.233713	0.00647808	0.0514815	0.0585504	0	0	0.00938722	0.00378867	0.03385	0.0460487	0.202439	0.0283536	0.00973695	0.129418	0	0	0	0.04	0.132442	1.02956
TCGA-IN-8462	0.161211	0	0.113908	0.0657739	0	0.185266	0	0.0167199	0.137336	0	0	0.00448982	0.0090842	0.00685568	0.107625	0.0475022	0.0500629	0	0.0821327	0	0	0.0120324	0.01	0.337429	0.948945
TCGA-HU-A4GU	0.0267582	0	0.011689	0.0513927	0	0.316699	0.0759769	0.0507106	0.0697318	0	0.050415	0	0	0.131254	0.0640648	0.0938698	0	0	0	0.0539167	0	0.0035216	0.27	0.0444927	1.08341
TCGA-BR-8059	0.00197146	0	0.161299	0.0913581	0	0.188366	0.0835238	0.0384493	0.0541526	0	0.0504489	0	0	0.120373	0.0620202	0.0766955	0	0	0	0.0582221	0.00599465	0.00712495	0.01	0.247506	0.986048
TCGA-D7-6525	0.174696	0	0.0351324	0.142831	0	0.0777908	0	0.00903829	0.123053	0	0.0229757	0.0125908	0	0.144745	0.0383988	0.17452	0	0.00478278	0.00787406	0.0156911	0	0.0158805	0.01	0.266158	0.979076
TCGA-CG-5717	0.109543	0	0	0.111707	0	0.191959	0.0362901	0.0351215	0.120077	0	0.0298159	0	0.0195028	0	0.094929	0.0613388	0.0355612	0.0225693	0.0883015	0.0174088	0	0.0258753	0.03	0.167711	1.02312
TCGA-BR-8485	0.0697452	0	0.0596983	0.228691	0	0.205148	0.061525	0.0347406	0.0935917	0	0.0409132	0	0.0143176	0.0847494	0.0280152	0.048412	0.0060712	0.00527432	0.013811	0.00529617	0	0	0.03	0.163229	1.04025
TCGA-CD-8531	0	0.468056	0.17121	0.0145228	0	0.0413356	0.0130251	0.0317718	0.0157332	0	0.0127429	0	0	0.000868523	0	0.100482	0	0.11865	0	0.0116025	0	0	0	0.629621	0.776351
TCGA-VQ-A8E0	0.052143	0	0.025397	0.0168193	0	0.282257	0	0.0129547	0.117255	0	0	0.0247218	0	0.141756	0.0210134	0.116847	0.0013048	0.0189993	0	0.125312	0	0.0432207	0.11	0.0900353	1.05662
TCGA-CD-A4MG	0.108554	0	0.0715748	0.0236536	0	0.267588	0	0.0181534	0.064373	0	0.00566104	0.000190019	0	0.154663	0.0822279	0.149347	0.00711278	0	0.00227774	0.0253809	0	0.0192431	0.02	0.23982	0.989704
TCGA-IN-A6RO	0.0309232	0	0.0399168	0.0800307	0	0.169573	0.0879672	0.0538974	0.0999821	0	0.0487036	0	0	0.0986496	0.109779	0.0942353	0.00440417	0.0161538	0.0657832	0	0	0	0.09	0.0963039	1.05041
TCGA-BR-8366	0.0272698	0.0305856	0.067555	0.181887	0	0.0485117	0.118565	0.0432091	0.0614107	0	0	0.0341355	0.0183286	0.0822036	0.167162	0.0824888	0.02591	0	0.0107773	0	0	0	0.03	0.181876	1.02167
TCGA-VQ-AA6D	0.0336593	0	0.0259753	0.031286	0	0.201457	0	0.0862908	0.0651723	0	0	0.0500345	0	0.204498	0.0741936	0.0423731	0	0.0323593	0	0.149366	0	0.00333478	0.21	0.0594674	1.07773
TCGA-D7-A6EV	0.0763674	0	0.0702065	0.0586477	0	0.331077	0.014793	0.0101503	0.136319	0	4.35962e-05	0.00142794	0	0.0700736	0.0323407	0.103678	0.0109482	0.00825741	0	0.0520288	0	0.0236401	0.03	0.172526	1.02618
TCGA-F1-6177	0	0.0002221	0.00158988	0.0469128	0	0.247017	0.029055	0.046677	0.0597689	0	0.0330098	0	0	0.182933	0.0663521	0.109333	0	0	0	0.177129	0	0	0.09	0.0975134	1.06325
TCGA-BR-6706	0.0970293	0	0.213728	0.245183	0	0	0.0795614	0.0182345	0.0766523	0	0.0611373	0	0.00501626	0	0.111263	0.0421487	0.0161545	0.00407097	0.0298205	0	0	0	0	0.401195	0.922
TCGA-VQ-AA69	0.022292	0	0.0165088	0.222583	0	0.0477051	0.221575	0.0901078	0	0	0.0927724	0	0.028839	0.0418762	0.0780798	0.117306	0.00496533	0	0	0.0114221	0.0035081	0.000459935	0.11	0.0896471	1.06278
TCGA-BR-A4J7	0.0621161	0	0.0329242	0.285629	0	0.179983	0.05997	0.0516113	0.10538	0	0	0.0195067	0.0219032	0.0251991	0.070035	0.0532825	0.0140816	0	0.0183783	0	0	0	0.04	0.145949	1.05837
TCGA-BR-6456	0.000916513	0.0100363	0.0189908	0.106945	0	0.249502	0.00897511	0.0348571	0.107745	0	0	0.0165769	0.00653481	0.0786478	0.0835933	0.166966	0.0153561	0	0.0694567	0.0249007	0	0	0.27	0.0415855	1.07786
TCGA-BR-7715	0.0634603	0	0.0119442	0.0443152	0	0.168355	0.0194834	0.0461438	0.039677	0	0.0186487	0	0	0.371756	0.0518384	0.0935691	0	0	0.0655169	0.0052913	0	0	0.03	0.157864	1.03713
TCGA-D7-8575	0.091173	0	0.0935024	0	0	0.0984194	0.0220251	0.0269205	0.0772305	0	0.0301423	0	0	0.393859	0	0.0467241	0.000602834	0.0103776	0	0.106423	0	0.00259955	0.02	0.214136	1.01701
TCGA-HU-A4GH	0.0474896	0	0.133568	0.0514733	0	0.213447	0	0.0785865	0.127135	0	0	0.0433708	0	0.124966	0.0233657	0.041986	0.0148206	0.017352	0.0446175	0	0	0.0378217	0.01	0.26094	0.983319
TCGA-VQ-A8E2	0.118692	0	0.0848298	0.120692	0	0.18249	0.0450307	0.0847486	0.0604194	0	0.0117832	0	0	0.218058	0.0318037	0.0225893	0	0	0	0.0188624	0	0	0.01	0.253872	0.990242
TCGA-D7-A4YT	0.0413515	0	0.0860361	0.052346	0	0.442679	0.0514834	0.00948783	0.134944	0	0.0126646	0	0.00389386	0.0511058	0.0555183	0.0405486	0.0147685	0	0	0.00317261	0	0	0.04	0.149741	1.05641
TCGA-BR-4363	0.0386928	0	0.113001	0.0831836	0	0.180902	0.0983723	0.0234974	0.0332614	0	0.0649406	0	0	0.0804784	0.0862337	0.120581	0.0261637	0	0.00810542	0.00316789	0.0309596	0.00845926	0.02	0.227545	0.990294
TCGA-IN-A7NU	0	0.012502	0.0632559	0.108275	0	0.154287	0.0871484	0.0032809	0.171841	0	0.0487149	0	0.00714895	0.0286028	0.0804155	0.132292	0.0176437	0.0238151	0.0140356	0.0308619	0	0.0158793	0.05	0.117547	1.04316
TCGA-CG-4440	0.0240675	0	0.0139791	0.0149018	0	0.180992	0.00818202	0.0304839	0.0886483	0	0.0510448	0	0	0.0884066	0.0923401	0.144128	0.00890013	0.00879426	0.0797754	0.0286002	0.0116901	0.125066	0.1	0.09257	1.04697
TCGA-KB-A93G	0.0135769	0	0.0057024	0	0	0.177978	0	0	0	0	0.0359809	0	0	0.2801	0.00983494	0.0647219	0	0.0351825	0	0.297515	0.0144976	0.0649097	0.03	0.160216	1.05911
TCGA-HU-A4G3	0.00126193	0.0191681	0.0360944	0.0465666	0	0.197788	0	0.0148512	0.0746089	0	0	0.104853	0	0.100334	0.0187568	0.0867075	0.00340899	0.00157097	0.271959	0	0	0.0220709	0.06	0.113733	1.04316
TCGA-HU-A4HD	0.0557181	0	0.0602661	0.0708335	0	0.146281	0.0261764	0.0125669	0.137396	0	0	0.00285527	0	0.190698	0.0499718	0.0908173	0.0129593	0	0.112484	0.0248668	0	0.00610879	0.03	0.16445	1.0167
TCGA-FP-A9TM	0.291439	0.269783	0.049519	0.0224743	0	0.181283	0	0.0627764	0.020499	0	0.00438003	0	0	0.0284485	0.0214326	0.0260151	0	0.0106924	0.0112581	0	0	0	0	0.555611	0.835401
TCGA-D7-6528	0.0596428	0	0.0201454	0.0290728	0	0.150435	0	0.00854955	0.0796577	0	0.0551465	0	0	0.266743	0.0746279	0.0466935	0	0	0	0.209286	0	0	0.05	0.11487	1.05919
TCGA-R5-A7ZF	0	0.0144259	0.0692151	0.202364	0	0.0375496	0.196296	0.0826915	0.052449	0	0.040283	0	0.00345363	0.0504071	0.168257	0.0142061	0	0.0179304	0	0.039204	0	0.0112669	0.11	0.0896498	1.0751
TCGA-VQ-AA6J	0.114923	0	0.0385903	0.0109836	0	0.194151	0.0271098	0.0758534	0.0685801	0	0.00768502	0	0	0.318007	0.0839165	0.0458865	0	0	0.0143131	0	0	0	0.02	0.210741	1.01057
TCGA-CG-4437	0.0222091	0	0.0739812	0.233843	0	0.12216	0.058795	0.0623345	0.102311	0	0.0259944	0	0.0182063	0.0162986	0.0539428	0.0973748	0.0235363	0	0	0.0402755	0	0.0487379	0.04	0.142976	1.03931
TCGA-VQ-A8DT	0	0.00151859	0.0826462	0.130182	0	0.3158	0.0951014	0.00286147	0.0973013	0	0	0.0100577	0	0.0462747	0.0201259	0.0316833	0	0.0202007	0.109758	0.0151002	0	0.0213888	0.04	0.131505	1.04684
TCGA-CG-4436	0.0578521	0	0.0103223	0	0	0.194934	0.124044	0.00490864	0.0036588	0	0.0372294	0	0	0.129321	0.0570961	0.0697388	0	0	0	0.161802	0.0213326	0.12776	0.12	0.0852919	1.05542
TCGA-VQ-A8PD	0.0822114	0.117255	0.0328907	0.127539	0	0.285474	0.0453853	0.0134415	0.060802	0	0.0402687	0	0	0.0581247	0.0464836	0.0207196	0.0130117	0.0077324	0.0282993	0.00569998	0	0.014661	0.01	0.277811	0.981313
TCGA-BR-7716	0.0887007	0	0.0157015	0.173595	0	0.114736	0.0755067	0.0406024	0.142641	0	0.0277567	0	0.021773	0.0637074	0.0977498	0.0642362	0.043767	0	0.0295266	0	0	0	0.04	0.13068	1.04249
TCGA-HU-A4GP	0.0520201	0.0650654	0.0297374	0.105639	0	0.304551	0	0.0672654	0.0423404	0	0.00948344	0	0.000404815	0.122467	0.0479909	0.025573	0.0148884	0	0	0.106171	0.00640187	0	0.03	0.188566	1.02077
TCGA-HU-8610	0.0472107	0	0.00918072	0.023394	0	0.169571	0.0159367	0.0259859	0.0823432	0	0.0747495	0	0	0.223117	0	0.0453155	0	0.0779022	0	0.196581	0.000301691	0.00841109	0.07	0.111339	1.05412
TCGA-HF-7133	0.0111437	0.010511	0.0590543	0.0984187	0	0.192105	0	0.0230391	0.11607	0	0	0.0173729	0	0.156061	0.0375231	0.144682	0.0175884	0.00265868	0.0626555	0.0238294	0	0.0272871	0.05	0.116772	1.03907
TCGA-CG-4443	0	0.0185044	0.010059	0.0181466	0	0.111627	0.0606363	0	0.124081	0	0.104437	0	0.0352505	0.138439	0	0.326846	0	0	0	0.051973	0	0	0.09	0.0992903	1.05283
TCGA-VQ-AA68	0.193076	0	0.0459534	0.0790026	0	0.178059	0.0355255	0.0391319	0.133038	0	0.00323399	0.0119871	0	0.0797753	0.0432851	0.0594757	0	0.0128671	0.0855897	0	0	0	0.01	0.28849	0.970919
TCGA-D7-8576	0.0280636	0.00629805	0.0656602	0.0234075	0	0.163115	0.00629602	0.0450146	0.037413	0	0.002575	0.0025497	0	0.100853	0.0461415	0.222044	0.0297551	0.0133259	0.18495	0	0	0.022538	0.04	0.146132	1.01748
TCGA-VQ-AA6I	0.0788023	0	0.140824	0.0538665	0	0.290324	0.0236265	0.0687865	0.119674	0	0	0	0.00959245	0.010362	0.0480568	0.0363215	0.068644	0	0.0308306	0.0202892	0	0	0.01	0.275797	0.981825
TCGA-3M-AB47	0.129245	0	0.187117	0.0684806	0	0.341043	0.0099273	0	0.0693969	0	0.0160799	0	0.0034996	0.0622853	0.0151107	0.0623406	0.0127524	0.00716682	0	0.0155549	0	0	0	0.40709	0.918196
TCGA-CD-A4MH	0.107499	0	0.357066	0.0711313	0	0.0774416	0.0214973	0.0697964	0.0561789	0	0	0.0150678	0.00432541	0	0.0590079	0.0328774	0.0530681	0.000134627	0.071721	0	0	0.00318651	0	0.505626	0.865056
TCGA-BR-8677	0.000121001	0	0.0223638	0.354345	0	0	0.0514669	0.0870332	0.13363	0	0	0.0235798	0.00818602	0	0.205371	0.0775407	0.00425348	9.53513e-05	0.0320136	0	0	0	0.12	0.0860008	1.10886
TCGA-VQ-A925	0.0578172	0	0.0670074	0.164977	0	0.244946	0.0389696	0.0218254	0.102502	0	0.0225533	0	0	0.0313316	0.0437347	0.0414911	0.00807479	0.00797902	0.116143	0.0306473	0	0	0.03	0.181857	1.02335
TCGA-BR-6452	0.0511537	0	0.0556241	0.0841819	0	0.160446	0.0725432	0.0410821	0.116579	0	0.0545172	0.0200319	0	0.136849	0.0315876	0.109418	0.0250259	0.0190579	0	0.0219017	0	0	0.04	0.138758	1.03296
TCGA-BR-8384	0.0561864	0	0.0143674	0.118742	0	0.261433	0.0130868	0.0148749	0.0757091	0	0	0.0261825	0.0111511	0	0.0403594	0.153405	0.0252293	0.0197868	0.169486	0	0	0	0.05	0.119149	1.03933
TCGA-BR-7717	0.116298	0.0241448	0.0304383	0.123089	0	0.106455	0.0301471	0.0324972	0.161492	0	0.0274126	0	0	0.122188	0.0524332	0.0872489	0	0	0	0.0861553	0	0	0.02	0.212837	1.00413
TCGA-BR-4267	0.0880162	0	0.0763231	0.00425794	0	0.249339	0	0.0130713	0.0378275	0	0.0351207	0	0	0.0906302	0.0342019	0.13771	0.0129241	0.0156751	0	0.122446	0	0.0824572	0.02	0.223688	0.991931
TCGA-IN-A6RI	0.0485341	0	0.0821536	0.0100237	0	0.164164	0	0.0537397	0.100648	0	0.0047329	0	0	0.183985	0.0101133	0.0773593	0	0.0536967	0	0.196881	0	0.0139692	0.03	0.18644	1.01614
TCGA-BR-7703	0.00455871	0.0107375	0.138675	0.214225	0	0.146044	0.00088568	0.0632098	0.205807	0	0	0.0576072	0.0301131	0.0187766	0.0339635	0.028244	0.0178453	0	0	0.0142227	0.015085	0	0.02	0.204071	1.03341
TCGA-BR-7722	0.00182722	0.0417813	0.03176	0.0593778	0	0.201898	0	0	0.135636	0	0	0.0393439	0	0.117432	0.0285112	0.106926	0.011226	0	0.22428	0	0	0	0.04	0.132118	1.03138
TCGA-BR-4368	0.0634227	0	0.00854621	0.152272	0	0.216633	0.140264	0.0710312	0.0246132	0	0.0138654	0	0.00080526	0.028773	0.0833547	0.110177	0.0220336	0	0.0329932	0.00286773	0.0266418	0.00170636	0.09	0.100302	1.05351
TCGA-BR-6457	0.14478	0	0.243217	0.146645	0	0.0481737	0.0221333	0.0399669	0.0764852	0	0	0.0488673	0.0149007	0.00493771	0.0442658	0.0738143	0.00575022	0	0.086063	0	0	0	0	0.467056	0.884667
TCGA-D7-6518	0.0225004	0	0.188361	0.0380921	0	0.227759	0.0216739	0.0425768	0.0915675	0	0.0274627	0	0.010378	0.126143	0.0758287	0.0357332	0.0332846	0	0.0520083	0	0.00377951	0.00285083	0.01	0.303966	0.961722
TCGA-CG-4301	0.129363	0	0.0374918	1.70781e-06	0	0.284172	0.0161974	0.0247028	0.0335385	0	0.0379237	0	0	0.0505084	0.0615215	0.17757	0.0536105	0.00424788	0.00578217	0.0493775	0.024274	0.00971749	0.02	0.229805	0.988122
TCGA-CG-5720	0.037306	0	0.0307484	0.0885444	0	0.133758	0.0187333	0.0271058	0.0976515	0	0.0564157	0	0.0139206	0.12273	0.0510127	0.0876372	0.0102129	0.00359462	0.0632857	0.0906046	0	0.0667384	0.09	0.0962821	1.04427
TCGA-CD-8536	0.0133922	0	0.0915037	0.282026	0	0.025552	0.24336	0.019757	0.0281546	0	0.0253015	0	0.000555441	0.01648	0.0419789	0.0999077	0.0139641	0	0	0.0838419	0	0.0142254	0.03	0.171616	1.02173
TCGA-BR-8686	0.107206	0	0.0833896	0.235994	0	0.14721	0.0159445	0.0281473	0.0652791	0	0	0.00370836	0.0235201	0.010766	0.101044	0.0833937	0.0098919	0	0.0753521	0.00915341	0	0	0.01	0.254846	0.988251
TCGA-D7-6817	0.0155776	0.100134	0.148205	0.0661141	0	0.254386	0	0.0131921	0.0957917	0	0.032368	0	0	0.0643059	0.0470918	0.0505928	0	0.0107433	0.0594763	0.0141736	0	0.0278477	0.01	0.368332	0.932797
TCGA-CD-5800	0.117422	0	0.0520335	0.0714931	0	0.0439637	0.0322896	0.070138	0.156809	0	0.0237735	0	0	0.280809	0.0385071	0.0740189	0	0.0314934	0	0.00601865	0	0.00123018	0.02	0.222611	1.00207
TCGA-VQ-A8PJ	0.139548	0	0.0659154	0	0	0.232687	0	0	0.0986357	0	0.091695	0	0	0.15503	0.00675643	0.0272816	0	0.0234341	0	0.152282	0	0.00673497	0.01	0.253667	0.986237
TCGA-D7-5577	0.0879335	0	0.0429027	0.223105	0	0.0620788	0.12604	0.0444813	0.0683392	0	0.0430612	0.000608656	0.00624243	0.0335793	0.0660046	0.1393	0.0257165	0.0115607	0.00742692	0.0116197	0	0	0.02	0.228959	0.994802
TCGA-RD-A8MW	0.00607948	0.00928124	0.115733	0.0412579	0	0.0760058	0.120521	0.0276374	0.0451991	0	0.0509303	0	0	0.225709	0.0909574	0.116918	0.0170563	0	0	0.0410117	0	0.0157027	0.02	0.195381	1.0064
TCGA-D7-A6F0	0.0427	0	0.104105	0.0968619	0	0.102317	0.0465131	0.0510403	0.138381	0	0	0.0357751	0	0.144456	0.0804865	0.1336	0.0186328	0	0.0051308	0	0	0	0.02	0.20347	1.00621
TCGA-D7-A4YX	0.04822	0	0.0129012	0.247862	0	0.0799818	0.165657	0.0920272	0.0517741	0	0.0262082	0	0	0.00466927	0.143724	0.105923	0.00501339	0.0122978	0.000490613	0	0	0.00324962	0.04	0.12963	1.05939
TCGA-IN-A7NT	0.0017609	0.00127056	0.0218407	0.0417577	0	0.121887	0.00911088	0.0209371	0.0503221	0	0.0697598	0	0	0.177651	0.0346133	0.0166805	0	0.0974083	0	0.314605	0.00272824	0.0176674	0.22	0.0571593	1.10019
TCGA-CD-8524	0.104752	0	0.126676	0.193486	0	0.0203337	0.0414612	0.028553	0.150278	0	0	0	0.00863587	0.039043	0.155423	0.0232283	0.0715673	0	0.0173035	0.00818277	0	0.0110753	0.01	0.293302	0.973297
TCGA-HU-A4GD	0.0861646	0	0.0409329	0.121095	0	0.106053	0.0893756	0.0205457	0.342596	0	0	0	0.0112461	0.008914	0	0.00886675	0	0.0704668	0	0.0843687	0	0.0093736	0.05	0.120487	1.0719
TCGA-HF-7131	0.167704	0	0.0951527	0.043885	0	0.264641	0	0	0.0958368	0	0.0959215	0	0.0117641	0.0123281	0.0127614	0.0230282	0.0153806	0.0193502	0	0.101021	0	0.0412261	0.01	0.304264	0.966561
TCGA-IN-A6RS	0.045347	0	0.0531288	0.169677	0	0.0758889	0.174729	0.00990743	0.0993958	0	0.0557794	0	0	0.144638	0.0355574	0.0446571	0	0.0160171	0	0.0557674	0	0.0195103	0.04	0.154569	1.02648
TCGA-CD-A4MI	0.027208	0.0103029	0.0245122	0.15582	0	0.0213812	0.0900886	0.0513895	0.158814	0.0136501	0	0	0	0.109742	0.131624	0.128691	0.00936151	0	0.0609923	0	0	0.00642225	0.07	0.109265	1.04749
TCGA-BR-4294	0.0594218	0	0.0166227	0.158906	0	0.114954	0.0741876	0	0.0144999	0	0.0713489	0	0.117095	0.0210482	0.0179331	0.126683	0	0.00830802	0	0.0314468	0.117664	0.0498799	0.05	0.11524	1.03388
TCGA-RD-A7BT	0.0114391	0	0.0599099	0.0768619	0	0.289132	0.0822774	0.0879145	0.112936	0	0	0.0348072	0	0.0120132	0.0397043	0.0745883	0.0330296	0	0.0675625	0	0	0.0178247	0.09	0.0951795	1.06677
TCGA-BR-6566	0	0.00779462	0.0771419	0.0890098	0	0.0941583	0.0107904	0.0341646	0.183852	0	0	0.0768944	0	0.175851	0.0709077	0.124674	0.0223368	0	0.0216713	0	0	0.0107529	0.05	0.121469	1.04459
TCGA-D7-6524	0.0113485	0	0.00106953	0.0268454	0	0.158952	0	0.0209765	0.0980551	0	0.0441791	0	0	0.140831	0.0286027	0.063058	0.0535922	0	0	0.211792	0	0.140697	0.12	0.0863086	1.06754
TCGA-BR-8592	0.112997	0.0456603	0.0637401	0.0702386	0	0.259246	0.025036	0.00791284	0.0910401	0	0	0.0133215	0.0138318	0	0.0228913	0.124967	0.010181	0	0.138936	0	0	0	0.01	0.292824	0.966249
TCGA-BR-4292	0.0200919	0	0.046765	0.107791	0	0.145373	0.206728	0.0100698	0.0337061	0	0.0775897	0	0	0.119968	0.0487612	0.104851	0.00706418	0	0	0.0401715	0.00902248	0.0220468	0.08	0.105234	1.04214
TCGA-VQ-A91D	0.0294343	0	0.0371081	0.0641102	0	0.020329	0.023359	0.0846193	0.0495536	0	0.0784615	0	0	0.155769	0.133322	0.107722	0	0.00114739	0	0.203073	0	0.0119914	0.04	0.155994	1.03779
TCGA-IN-A6RR	0.0951472	0	0.146896	0.217414	0	0.105309	0.0329963	0.0307847	0.0734883	0	0.0269373	0	0.00226616	0.00799996	0.0669682	0.0889228	0	0.000937794	0.0959562	0.00797627	0	0	0.01	0.3305	0.952072
TCGA-VQ-A91X	0.098299	0	0.273029	0.0611034	0	0.189923	0	0.0891318	0.0982004	0	0	0	0.0013569	0.0973404	0.0283911	0	0.046778	0	0	0.0164475	0	0	0	0.426288	0.91075
TCGA-BR-6565	0.0222569	0.0183372	0.0547627	0.164549	0	0.113487	0.0554498	0.0777279	0.0759448	0	0.0235448	0.00418454	0.0208672	0.152557	0.064899	0.0872955	0.0106197	0.00683605	0.0466818	0	0	0	0.04	0.140161	1.03098
TCGA-BR-8373	0.036183	0	0.0224377	0.0261733	0	0.275361	0.0136097	0	0.0973694	0	0.0593998	0	0.0317641	0.147432	0.0749208	0.0570034	0.0224873	0.0269565	0.039773	0.0578945	0	0.0112342	0.17	0.0680091	1.05911
TCGA-CD-8533	0.15543	0	0.168249	0.0729982	0	0.157323	0.0422576	0.0300774	0.042925	0	0.0158202	0	0	0.0286975	0.0361368	0.123971	0.0361085	0	0.0893745	0	0	0.000631301	0	0.423774	0.905332
TCGA-IN-AB1V	0.0410159	0.113899	0.0688962	0.134829	0	0.195604	0	0.0629999	0.101672	0	0	0.0717092	0.0137603	0.0187983	0.024268	0.0512409	5.82947e-05	0.0157492	0.0757727	0	0	0.00972778	0.01	0.271715	0.984512
TCGA-VQ-A8DV	0.0353816	0.0496641	0.0190989	0.11293	0	0.113038	0.00850022	0.0370347	0.0277205	0	0	0.00483804	0	0.255572	0.0901765	0.0550596	0	0	0.131519	0.012067	0	0.0473988	0.04	0.139736	1.03093
TCGA-RD-A8N2	0.0616813	0	0	0.154509	0	0.2117	0.0193206	0.0164792	0.0659191	0	0	0.0264791	0.0193965	0	0.0252012	0.189823	0.0329106	0.0315502	0.145029	0	0	0	0.03	0.189749	1.00779
TCGA-HU-A4GY	0.093616	0.0886676	0.0282117	0.110654	0	0.216456	0.0456936	0.031895	0.101055	0	0	0	0	0.0786421	0.0616361	0.0925342	0.00828642	0.00451595	0.0300735	0	0	0.00806303	0	0.403668	0.915488
TCGA-KB-A6F7	0.0239028	0	0.0373009	0.235454	0	0.0456869	0.151521	0.0313945	0.0942637	0	0.0574255	0	0.0122179	0.0944483	0.0299404	0.130758	0.00527619	0.0110971	0	0.0393129	0	0	0.09	0.100457	1.05263
TCGA-CG-5718	0.0239842	0	0.104828	0.0833626	0	0.166895	0.00350566	0.0121716	0.108817	0	0.0726375	0	0.00481001	0.0993109	0.0411274	0.047889	0.0148262	0.00675028	0	0.144412	0	0.0646719	0.02	0.191809	1.00985
TCGA-BR-7707	0	0	0.0757777	0.0954668	0	0.106049	0.132826	0.026329	0.0666362	0	0.107906	0	0	0.0615432	0.0890287	0.0743946	0.00272512	0.0351682	0	0.0982099	0	0.0279393	0.05	0.115596	1.04292
TCGA-D7-6822	0.0376733	0	0.0157302	0.133268	0	0.190018	0.0426167	0	0.0583008	0	0.086877	0	0	0.16641	0.0690853	0.0612309	0.0181533	0	0	0.0172618	0	0.103376	0.06	0.114333	1.04909
TCGA-VQ-A922	0.124983	0	0.0339174	0.0179608	0	0.20104	0.00369037	0.0596903	0.0838967	0	0.0391043	0	0	0.155425	0.129786	0.0545614	0	0.00538069	0	0.0905638	0	0	0.03	0.175818	1.02252
TCGA-VQ-A8P3	0.0825224	0	0.0278206	0.340359	0	0.0706112	0.0964963	0.0310794	0.128775	0	0.0500462	0	0.0132567	0.0167599	0.0345955	0.0270757	0.0214816	0	0.0571479	0.00104299	0	0.000930361	0.02	0.206029	1.02704
TCGA-VQ-A927	0.0412555	0	0.239548	0.0322752	0	0.284612	0.030896	0	0.0973516	0.00248299	0.0138139	0	0.00168797	0.0314171	0.0240469	0.0823339	0	0.0263702	0.0762742	0	0.00263727	0.0129977	0	0.406921	0.915112
TCGA-BR-A4PD	0	0.0410639	0.0432551	0.0718148	0	0.350665	0.0311012	0.0447742	0.0769919	0	0.00401673	0.0190311	0.017342	0	0.064824	0.191144	0.022333	0.0186344	0	0.000833899	0	0.00217453	0.05	0.125349	1.04936
TCGA-CD-5799	0.00356154	0.0271387	0.0633809	0.091291	0	0.117304	0	0.0162032	0.0739794	0	0	0.064672	0.00745161	0.156693	0.0476035	0.129793	0.000158783	0.0485305	0	0.12874	0	0.0234976	0.04	0.141474	1.03216
TCGA-D7-6521	0.101666	0	0.0363596	0.205285	0	0.124034	0	0.0453918	0.1497	0	0.0247503	0	0.0216122	0.0397654	0.0438543	0.10388	0.00635314	0	0.0803309	0.00482334	0	0.0121928	0.03	0.18432	1.01953
TCGA-VQ-A94R	0.0676676	0	0.0285192	0.109344	0	0.292703	0.031145	0.03746	0.0803913	0	0.0553817	0	0.0156629	0.0221988	0.123927	0.10329	0.00814063	0	0.0241686	0	0	0	0.05	0.114545	1.05962
TCGA-FP-8099	0.0489038	0	0.0835487	0.0369845	0	0.141365	0	0.00731803	0.0887056	0	0	0.0735185	0	0.199156	0.102791	0.102091	0.00214356	0	0.10277	0	0	0.0107043	0.02	0.213195	0.998634
TCGA-BR-8484	0.102491	0	0.0609783	0.0714856	0	0.22703	0	0.0416671	0.0848494	0	0	0.022823	0.011039	0.108029	0.0671358	0.0941421	0.0373439	0	0.061073	0.00991325	0	0	0.02	0.215103	0.997858
TCGA-BR-7196	0.151272	0	0.197487	0.12909	0	0.116753	0.048847	0.0190615	0.0482936	0	0.0603781	0	0.022087	0.0237072	0.0764692	0.0645936	0.0126788	0	0.0254513	0.00383019	0	0	0	0.435895	0.900754
TCGA-D7-A747	0.207398	0	0.0213792	0.0878737	0	0.18281	0	0.0189142	0.177455	0	0	0.051217	0.0052144	0.012673	0.0265131	0.0829881	0	0.00705841	0.118507	0	0	0	0.01	0.360775	0.939282
TCGA-VQ-AA6K	0.207761	0	0.184291	0.112095	0	0.200979	0.0111991	0.0341047	0.0935218	0	0.0170123	0	0.0186547	0	0.0247273	0.0201921	0.000691687	0.0125567	0.0269005	0.0280652	0	0.00724799	0	0.440878	0.902219
TCGA-R5-A805	0.00707742	0.00280204	0.0630859	0.0121846	0	0.164276	0	0	0.107839	0	0.0682865	0	0.0148465	0.143806	0.00982569	0.0537672	0	0.0224199	0	0.162878	0	0.166906	0.04	0.141912	1.03754
TCGA-BR-A4QM	0	0.178	0.0374111	0.196073	0	0.140675	0.0116398	0	0.145279	0	0	0.0931895	0	0.0633012	0.0301048	0.0348014	0.00381142	0	0.0657133	0	0	0	0.01	0.304054	0.97169
TCGA-RD-A8N0	0.0155405	0.203608	0.107889	0.166544	0	0.141093	0.0182201	0.0904411	0.0947542	0	0	0.00956451	0.00917551	0	0.0226312	0.0451141	0.010399	0.0180288	0.0469972	0	0	0	0	0.403943	0.92007
TCGA-CG-4444	0.0448637	0	0.0806968	0.0356343	0	0.163549	0.0327219	0.0359058	0.0793497	0	0.0681339	0	0.00339619	0.0752821	0.0527952	0.155095	0.0182792	0	0	0.0873065	0.0220992	0.0448918	0.03	0.18127	1.00674
TCGA-VQ-A91Z	0.0760329	0	0.0510599	0.0338784	0	0.161064	0	0.094096	0.08174	0	0.0669518	0	0	0.288217	0.0373575	0.0592714	0	0	0	0.0499079	0	0.000423759	0.07	0.111317	1.05227
TCGA-CG-4305	0.0369248	0	0.0221569	0.116216	0	0.128833	0.138851	0.0276754	0.0471688	0	0.0528038	0	0	0.0914983	0.0819388	0.17154	0.0257603	0	0.0384662	0	0	0.0201667	0.08	0.104524	1.03897
TCGA-D7-8574	0	0.309462	0.0457196	0.172238	0	0.129044	0.00764511	0.0144839	0.169143	0	0	0	0.0109494	0.0422949	0.02045	0.0500662	0	0	0.0285044	0	0	0	0	0.423811	0.910398
TCGA-BR-8367	0.13812	0	0.0458143	0.0562641	0	0.252265	0.00943881	0.00627712	0.0460383	0	0.0215065	0	0.0202941	0.0372688	0.0110267	0.130611	0.0347948	0.00849823	0.181782	0	0	0	0.01	0.24839	0.980549
TCGA-BR-8296	0.125657	0.105632	0.0908922	0.131184	0	0.175393	0.0413105	0	0.112246	0	0.0299296	0	0.00851215	0.0462536	0.0439459	0.0253756	0	0.0328163	0.0230001	0.00618346	0	0.00166888	0	0.405256	0.917233
TCGA-CG-5724	0	0.0299371	0.019442	0.109472	0	0.0969332	0.0609414	0.0139664	0.0691019	0	0.0214568	0.000436739	0.021111	0.0919922	0.113148	0.176471	0	0.0112652	0	0.124571	0	0.0397538	0.1	0.0942136	1.05053
TCGA-BR-4279	0.0549441	0	0.103051	0.0580356	0	0.116211	0.0799906	0.0383743	0	0	0.0502408	0	0.020795	0.104703	0.0395266	0.147362	0.0234022	0	0.0149097	0.063944	0.00876394	0.0757465	0.02	0.239595	0.981576
TCGA-BR-A4J5	0.0755427	0	0.0635398	0.0767748	0	0.184947	0.0179292	0.00404376	0.0704741	0	0.0210234	0	0	0.177423	0.0428317	0.0957361	0.0104271	0	0.148245	0.00819779	0	0.002865	0.02	0.205396	0.997975
TCGA-HU-8602	0.00201393	0	0.0376273	0.0613181	0	0.126377	0.0960339	0.00192638	0.0256483	0	0.0645206	0	0	0.295165	0.108461	0.0526425	0	0	0	0.104814	0.000287987	0.023165	0.18	0.0654894	1.07644
TCGA-BR-4187	0.0640663	0	0.0080729	0.070159	0	0.128199	0.0646475	0.00764635	0.0117556	0	0.0458965	0	0.00569877	0	0.0265074	0.264033	0	0.00274802	0.23192	0.0104923	0.023358	0.0347985	0.02	0.230178	0.985358
TCGA-CG-4477	0.0041495	0.0076953	0.103614	0.0774043	0	0.123769	0.144734	0.0322908	0.0315488	0	0.0812547	0	0.0121162	0.0124715	0.0634886	0.135197	0	0.0916972	0	0.00436674	0.0214613	0.0527406	0.03	0.182118	1.00757
TCGA-F1-A448	0.0995427	0	0.129674	0.0325582	0	0.163604	0	0.00836494	0.0384728	0	0.032491	0	0	0.207144	0.0120617	0.0436576	0	0.00855484	0	0.181388	0	0.0424869	0.01	0.312767	0.960228
TCGA-CG-4466	0.079054	0	0.030335	0	0	0.305437	0.107619	0.0215958	0.038602	0	0.117711	0	0.0202145	0.139701	0.0541077	0	0	0.0136825	0	0.0687881	0.00315203	0	0.05	0.118911	1.04459
TCGA-HU-A4H0	0.0472579	0	0.0446364	0.17696	0	0.18322	0.154321	0.110687	0.0203498	0	0.0202831	0	0.00396133	0.00407625	0.103649	0.101432	0.00563617	0	0.0235298	0	0	0	0.03	0.18462	1.02497
TCGA-VQ-A8PQ	0.115256	0.159316	0.0310189	0.128731	0	0.229973	0.00655442	0	0.143224	0	0	0	0.0238295	0.0786758	0.0327329	0.0360278	0	0	0	0.0146611	0	0	0	0.417973	0.912228
TCGA-RD-A8N6	0.0253713	0	0.0078211	0.0413494	0	0.154918	0	0.00529634	0.130699	0	0	0.048102	0	0.148253	0.160922	0.173045	0.00104512	0	0.103178	0	0	0	0.35	0.0219578	1.09027
TCGA-CG-4438	0.0280536	0	0.0137158	0.138044	0	0.187879	0.210805	0.0372262	0.0203498	0	0.089946	0	0.0103845	0.0538757	0.0724442	0.127524	0.00608887	0	0.00366271	0	0	0	0.14	0.0787902	1.06596
TCGA-BR-8483	0.10226	0	0.0718241	0.0604341	0	0.0971449	0.0328188	0.0120333	0.0825456	0	0.0249709	0	0	0.307757	0.116973	0.0575701	0	0	0.0336686	0	0	0	0.02	0.228509	1.00045
TCGA-RD-A8N4	0.0811652	0	0.046178	0.12827	0	0.287599	0.0189369	0.012773	0.0930728	0	0	0.00201844	0.00942178	0	0.104507	0.139849	0	0.0153569	0.0608518	0	0	0	0.03	0.183697	1.02215
TCGA-D7-6527	0.112604	0	0.34587	0.06068	0	0.138177	0.0126058	0.00671875	0.0459228	0	0.0258482	0	0	0.0833314	0.0369081	0.0311434	0	0.0054494	0.0172167	0.0407192	0	0.0368052	0	0.509749	0.861415
TCGA-D7-A6F2	0.0464559	0	0.0594919	0.0829836	0	0.287345	0.0065505	0	0.152679	0	0	0.0378747	0.00885014	0.144624	0.0472255	0.0843365	0.00373023	0	0.0283862	0	0.00946708	0	0.04	0.142166	1.04069
TCGA-CD-8525	0.0428583	0	0.0966556	0.164983	0	0.105505	0.0230291	0.0453474	0.15655	0	0	0.0464822	0	0.125644	0.0724798	0.0600783	0	0.0242135	0.0281353	0	0	0.00803789	0.02	0.192644	1.01691
TCGA-FP-A4BE	0.0240135	0	0.0492534	0.11674	0	0.191248	0.168706	0.0586604	0.0857515	0	0.0291563	0	0	0.0502077	0.0529642	0.137064	0.0254652	0	0.00812822	0	0	0.00264171	0.05	0.119612	1.04453
TCGA-BR-A4CS	0.000331473	0	0.0245319	0.0214796	0	0.225906	0.0310066	0.00736089	0.0206971	0	0.0349457	0	0.0197749	0.108629	0.0444486	0.0349262	0	0.10836	0	0.204751	0	0.112851	0.27	0.0440692	1.08065
TCGA-HU-A4H6	0.0925474	0.0554255	0.179267	0.0868117	0	0.158776	0	0	0.117461	0	0	0.00502975	0	0.0588201	0.0426667	0.0262614	0.00693427	0	0.0582631	0.0421126	0	0.0696237	0	0.438252	0.898531
TCGA-BR-8297	0.119167	0.0229767	0.0584362	0.103738	0	0.110322	0.0626388	0.0271076	0.140438	0.00019392	0	0.00734008	0.000517668	0.0167168	0.0928162	0.065283	0.000106346	0.0115118	0.160691	0	0	0	0.01	0.262863	0.979559
TCGA-BR-A4QL	0	0.0176329	0.00606838	0.152316	0	0.144517	0.127546	0.010141	0.207617	0	0	0.0923679	0.00912243	0.0953364	0.0499656	0.0518277	0.0288637	0	0	0.00667828	0	0	0.25	0.0504219	1.10163
TCGA-BR-6458	0.0512871	0	0.00715423	0.198191	0	0.158898	0.034519	0.0543492	0.118593	0	0.0333299	0	0.0197475	0.0941757	0.116527	0.0531928	0.0414579	0	0	0.0185767	0	0	0.15	0.0758416	1.07759
TCGA-CG-5721	0.0216957	0.00348768	0.0177771	0.266628	0	0.0502838	0.190296	0.0487875	0.0401369	0	0.0675105	0	0	0.0628705	0.108347	0.0742727	0.034188	0	0.0137188	0	0	0	0.1	0.0936485	1.06578
TCGA-CG-4441	0.0463342	0	0.0539866	0.057087	0	0.179373	0.0241036	0	0.0551773	0	0	0.0158879	0	0.171071	0.0806339	0.120162	0	0	0	0.120319	0	0.0758649	0.04	0.128299	1.03693
TCGA-FP-8211	0.111633	0	0.0804327	0.111107	0	0.30103	0	0.0250521	0.16138	0	0	0.0472525	0.0180176	0.0295171	0.0274318	0.0138445	0.00606478	0.0200266	0.0291533	0.0180576	0	0	0.02	0.22952	1.01508
TCGA-BR-8058	0.0293763	0.0335929	0.0515136	0.201861	0	0.194369	0.0238924	0.0137876	0.115686	0	0	0.00640172	0.0258449	0.0408494	0.0916234	0.0995806	0.0272999	0	0.0443215	0	0	0	0.03	0.165344	1.02864
TCGA-HF-7132	0	0.0775603	0.0404349	0.169634	0	0.161051	0.0364069	0.0286335	0.17254	0	0.0488753	0	0.00406097	0.0603533	0.0689989	0.0548804	0.0174614	0	0.0324027	0	0.0202878	0.0064189	0.04	0.155126	1.03775
TCGA-VQ-A92D	0	0.0163752	0.026591	0.0614411	0	0.283139	0.0276858	0.0400882	0.114329	0	0.0223863	0.0015679	0	0.14532	0.0578842	0.0496149	2.08091e-05	0	0	0.153557	0	0	0.23	0.0540905	1.08326
TCGA-CG-4462	0.0357635	0	0.00678024	0.015366	0	0.195183	0.0196217	0	0	0	0.0839256	0	0	0.0493423	0.0080874	0.209116	0.0120076	0.0329236	0	0.105075	0.0192177	0.20759	0.17	0.0704186	1.06802
TCGA-ZA-A8F6	0.00909117	0.00975752	0.0136166	0.0411544	0	0.0624527	0.0233193	0.00240132	0.0592232	0	0.00144729	0	0	0.462644	0.00270051	0.142513	0.00635776	0	0.163321	0	0	0	0.05	0.115085	1.08051
TCGA-VQ-A91S	0.0157151	0	0.00642106	0.282629	0	0.0956016	0.176948	2.47944e-06	0.0728308	0	0.0782423	0	0	0.0679222	0.110177	0.0606582	0.00354558	0	0	0	0.00916212	0.0201444	0.15	0.0760385	1.08531
TCGA-BR-A4J8	0.0221217	0.0232272	0.0192429	0.0525802	0	0.187718	0	0.0123974	0.15713	0	0	0.114234	0.00303496	0.123826	0.0911678	0.0766296	0.00712451	0	0.109565	0	0	0	0.13	0.0835964	1.0632
TCGA-BR-8369	0.187198	0.055381	0.0448181	0.0294808	0	0.149529	0	0.0228873	0.0812844	0	0.00503825	0.00586436	0	0.214667	0.0420584	0.0675934	0	0	0.0942	0	0	0	0.01	0.349021	0.941492
TCGA-D7-A74A	0	0.0138104	0.0861027	0.200643	0	0.210262	0.0610061	0.0323781	0.141585	0	0	0.00420705	0.0049919	0	0.063527	0.072841	0.0501633	0.0223906	0.00859792	0.0272023	0	0.000292273	0.04	0.147681	1.04553
TCGA-B7-5816	0.0732816	0	0.023019	0.0495028	0	0.105012	0.00375099	0.0403162	0.0830489	0	0	0.0363705	0.00160048	0.140541	0.0639577	0.0786595	0	0.0430178	0	0.222011	0	0.0359102	0.08	0.104633	1.05616
TCGA-B7-5818	0.0640374	0	0.0106086	0.186194	0	0.0662137	0.185545	0.0142247	0.0709983	0	0.00958333	0.015003	0.01741	0.0916482	0.0719176	0.129308	0.025196	0	0.0327208	0	0	0.00939098	0.03	0.172438	1.01375
TCGA-FP-7998	0.0464116	0	0.097953	0.196404	0	0.0297119	0.136325	0.0213039	0.0717868	0	0.085219	0	0	0.0988286	0.108178	0.0812478	0	0	0.0266308	0	0	0	0.02	0.226839	0.997347
TCGA-VQ-A8P2	0.0827149	0	0.0620531	0.0800672	0	0.371315	0.0495095	0	0.0690676	0	0.00632151	0	0	0.146105	0	0.0374965	0	0.00636795	0	0.0889821	0	0	0.03	0.174467	1.02938
TCGA-BR-8678	0.0673262	0	0.0236285	0.174454	0	0	0.0661437	0.0672074	0.0522284	0	0.0314614	0	0	0.255011	0.177648	0.0676567	0	0.000920633	0	0.0163141	0	0	0.03	0.16964	1.0361
TCGA-HU-A4GF	0.0769035	0	0.0560826	0.0980256	0	0.0548864	0.0797446	0.0239519	0.132298	0	0.044018	0	0	0.216467	0.0448725	0.0435635	0	0.0152194	0	0.0189941	0	0.0949734	0.03	0.186193	1.0122
TCGA-BR-6709	0.0250016	0	0.0675028	0.170517	0	0.195998	0.0552011	0.0210135	0.104933	0	0.0321515	0	0.00571024	0.0832148	0.0580086	0.147236	0	0.00635391	0	0.0174377	0	0.00971966	0.04	0.136366	1.03971
TCGA-BR-4361	0.0300041	0	0.00958357	0.115007	0	0.176172	0.106135	0.041373	0.0818728	0.00267225	0.0124966	0	0.00207197	0.0435806	0.111623	0.221004	0.0122957	0	0	0.0128649	0.0173365	0.00390755	0.2	0.0596226	1.06918
TCGA-IN-7808	0.142839	0.109592	0.132105	0.134908	0	0.0859693	0	0.0503789	0.167111	0	0	0.0547849	0	0.0234951	0.0351074	0.0503788	0	0	0	0.00304857	0	0.0102831	0	0.429824	0.909122
TCGA-BR-8284	0.0633173	0	0.0169054	0.254815	0	0.237968	0.0415427	0.0541931	0.0601646	0	0.0288638	0	0.0211332	0.0316785	0.0569443	0.103797	0.0124165	0	0.01626	0	0	0	0.08	0.10221	1.07357
TCGA-CG-4465	0.0321296	0	0.0107955	0.0301922	0	0.150982	0.0510313	0.0319322	0.0514504	0	0.0360994	0	0	0.037424	0.109362	0.314856	0.0205046	0	0	0.0535711	0.0011539	0.0685167	0.26	0.0464976	1.06856
TCGA-VQ-AA64	0.088346	0	0.0788655	0.0892805	0	0.217031	0	0.0455487	0.107398	0	0	0.0682474	0.0129075	0.0834932	0.101055	0.0608767	0	0.0135154	0.0325475	0	0	0.000887655	0.02	0.210811	1.01006
TCGA-BR-7704	0.00182574	0.0273941	0.0784126	0.185938	0	0.202061	0.0619881	0.0493812	0.128894	0	0.0157476	0.0144767	0	0.0490142	0.0837847	0.074345	0.0252565	0	0	0	0	0.00148089	0.04	0.150034	1.04667
TCGA-CG-4475	0.00753636	0	0.020142	0	0	0.243799	0	0	0.00674216	0	0.0427136	0	0	0.0947808	0.00345471	0.0679677	0	0.0489051	0	0.331358	0.053136	0.0794643	0.17	0.0705706	1.09072
TCGA-B7-A5TJ	0.0338981	0	0.0220781	0.0367576	0	0.196941	0	0.00751932	0.082847	0	0.0113556	0	0	0.447397	0.0403068	0.0850017	0	0	0.0358978	0	0	0	0.16	0.0739171	1.09433
TCGA-VQ-A8PU	0.058369	0	0.0608428	0.0042186	0	0.450669	0	0	0.0628754	0	0	0.0404842	0	0.0768291	0.0170594	0.0675151	0.0216143	0.0110908	0	0.0723095	0	0.0561225	0.35	0.0231862	1.09176
TCGA-RD-A8N9	0.0405155	0	0.129875	0.120564	0	0.114161	0.0373211	0.06195	0.131849	0	0.0230944	0	0	0.0770234	0.0571577	0.0893673	0.0153077	0.00296712	0.0988461	0	0	0	0.01	0.257341	0.980427
TCGA-BR-8060	0.0486776	0	0.100546	0.0576751	0	0.139013	0.0396824	0.0448227	0.0461356	0	0.00937641	0.02264	0	0.154702	0.0726145	0.104349	0.0216553	0.00514223	0	0.115762	0	0.0172051	0.02	0.207683	1.0004
TCGA-BR-8682	0.0289789	0.0204294	0.00300532	0.0261067	0	0.0954079	0	0	0.0963288	0	0	0.0353112	0	0.382315	0.0228795	0.122051	0.00712737	0	0.160059	0	0	0	0.08	0.101607	1.06544
TCGA-BR-8368	0.0499194	0	0.0862625	0.169733	0	0.222892	0.0788682	0.0598478	0.154147	0	0.0207215	0	0.00514369	0.023671	0.0272768	0.0652126	0	0.00612828	0	0.0301766	0	0	0.03	0.168894	1.04381
TCGA-CG-4304	0.117857	0	0.225788	0.0231734	0	0.163181	0.0437245	0.0233197	0	0	0.0642099	0	0	0.0613625	0.0404636	0.0745749	0.0131265	0.00798519	0	0.0604163	0	0.080817	0	0.459595	0.887276
TCGA-HU-A4G9	0	0.0254358	0.0421196	0.0370582	0	0.298735	0.0235938	0.040879	0.0368286	0	0	0.0497349	0	0.15186	0.0799459	0.0573908	0	0.0342049	0.0622998	0	0	0.0599129	0.27	0.0421957	1.07274
TCGA-CG-5723	0	0.0533358	0.0997998	0.227281	0	0	0.140836	0.0468591	0.017362	0	0.0404795	0	0.0153572	0.000450139	0.0840129	0.0768389	0.0151556	0.0432169	0	0.112139	0	0.0268755	0.01	0.251017	0.983694
TCGA-D7-8570	0.0733602	0	0.157352	0.101797	0	0.133315	0.0446207	0.0366484	0.0666934	0	0	0.0393413	0.0121863	0.107534	0.0465924	0.0961481	0.0542012	0	0.0302104	0	0	0	0.01	0.350276	0.938974
TCGA-IN-A6RN	0.014938	0	0.108421	0.0253881	0	0.275804	0	0.0222764	0.0881289	0	0	0.0437569	0	0.0533295	0.0702735	0.0756283	0.00572842	0	0	0.216328	0	0	0.03	0.160833	1.03429
TCGA-BR-4256	0.0344731	0	0.0207659	0.0921869	0	0.107419	0.0943957	0.026821	0.0134894	0	0.0644256	0	0.0364373	0.0777284	0.0574163	0.141824	0	0.0251262	0.0838589	0.0428736	0	0.0807579	0.12	0.0859963	1.04041
TCGA-EQ-8122	0.0589558	0	0.00731055	0.0368094	0	0.0651566	0.000773743	0.0167947	0.0652618	0	0.0164573	0	0	0.305212	0.0225025	0.163597	0	0.114662	0.0610734	0	0	0.0654333	0.08	0.103958	1.059
TCGA-FP-A8CX	0	0.0013539	0.216775	0.0652349	0	0.200556	0	0.017998	0.125305	0	0	0.0240357	0	0.149818	0.0438474	0.0711668	0	0.00678918	0.065236	0.00623492	0	0.00565008	0.01	0.333666	0.949649
TCGA-BR-8078	0.0396382	0	0.0124902	0.20863	0	0.0652354	0.130965	0.00819956	0.0511145	0	0.0344853	0	0	0.214715	0.0726476	0.120271	0	0	0	0.0229472	0	0.0186616	0.09	0.0949827	1.05464
TCGA-HU-A4G2	0.0993535	0	0.0620282	0.193586	0	0.104476	0.211782	0	0.0412339	0	0.0108653	0	0.0011603	0	0.0744628	0.119323	0.0478486	0	0	0.029753	0	0.00412681	0.01	0.270576	0.974518
TCGA-BR-8679	0.0292472	0	0.0155332	0.0494947	0	0.236811	0	0	0.0841649	0	0.00256607	0.083429	0.03989	0.123922	0.0590761	0.212202	0.00589731	0	0.0577664	0	0	0	0.23	0.0551432	1.06635
TCGA-BR-8289	0.00641431	0.0177805	0.0701971	0.0905528	0	0.0843737	0.0259391	0.00757222	0.0589465	0	0.00511045	0	0	0.271424	0.0611034	0.126906	0	0	0.17368	0	0	0	0.04	0.142478	1.0291
TCGA-CG-5726	0.0627354	0	0.0472358	0.163534	0	0.222737	0.0217226	0.0103743	0.0571189	0	0	0.0386151	0.0429823	0.148659	0.0495853	0.0113099	0.0428079	0	0	0.0805829	0	0	0.04	0.156842	1.02908
TCGA-BR-A4J9	0.14535	0.0341982	0.0964557	0.0620611	0	0.288626	0.0161726	0.0364347	0.105476	0	0	0.00483146	0.00605945	0.0159916	0.0503095	0.089461	0	0.0188042	0.0297687	0	0	0	0.01	0.319547	0.961612
TCGA-CG-5716	0.0441034	0.0569627	0.373665	0.0735331	0	0.125647	0.0121638	0.0167045	0.127371	0	0.00907644	0	0	0.0198113	0.00334882	0.0319468	0.00383346	0.0204326	0.0526561	0.005954	0	0.0227899	0	0.531238	0.849269
TCGA-CG-5734	0	0.0486491	0.121614	0.0982639	0	0.0967293	0.0534075	0.0250723	0.096301	0	0.0882349	0	0	0.132506	0.0324627	0.0675784	0.0226087	0.0132038	0	0.0829139	0.020455	0	0.01	0.262869	0.976911
TCGA-BR-8291	0.0213222	0	0.0148525	0.177178	0	0.148303	0.0271048	0	0.065845	0	0	0.0299746	0.0125466	0.0124736	0.0166269	0.263214	0.0541052	0.000984911	0.155469	0	0	0	0.12	0.0857818	1.04725
TCGA-BR-A4J2	0.204862	0.098937	0.0369862	0.126827	0	0.136365	0.0134472	0.0874108	0.101818	0	0.00240854	0	0.00357782	0.0487738	0.0127366	0.0374276	0	0.00892169	0.0319847	0.0347248	0	0.0127909	0	0.375739	0.9355
TCGA-HU-8608	0.118899	0	0.159288	0.141356	0	0.0875332	0.0780964	0.0462867	0.044205	0	0.0472873	0	0	0.0258692	0.112753	0.0760115	0.00469776	0.028641	0.0233822	0	0	0.00569318	0	0.463369	0.885331
TCGA-HU-A4H8	0	0.0260723	0.0276191	0.0989302	0	0.205905	0.0839818	0.0505173	0.105258	0	0.0469859	0	0	0.114875	0.0748874	0.0774606	0	0.0314756	0.0546586	0.0013725	0	0	0.11	0.0905198	1.05728
TCGA-BR-A4PF	0.0385573	0	0.0188997	0.0903244	0	0.0615044	0.0600621	0.077698	0.0975634	0	0.00852593	0	0	0.143224	0.113192	0.17997	0.00457176	0	0.0240205	0	0.00413871	0.0777484	0.1	0.0938733	1.05122
TCGA-BR-6705	0.0556105	0	0.070548	0.125562	0	0.135918	0.0183158	0.0177886	0.144662	0	0.0475957	0	0.0168823	0.0848081	0.0758057	0.0954156	0.0296766	0.00139759	0.0800135	0	0	0	0.03	0.186676	1.00915
TCGA-VQ-A928	0.0354653	0	0.0316635	0.00645394	0	0.17136	0	0.0274605	0.0672932	0	0.0451856	0	0	0.328797	0.0183485	0.0226407	0	0.0188474	0	0.219367	0	0.00711655	0.11	0.0912214	1.07751
TCGA-IP-7968	0.0677213	0	0.0109821	0.287144	0	0.101243	0.0572675	0.0593487	0.114779	0	0.0416349	0	0.0160528	0.0340855	0.0609055	0.0680069	0.026509	0.00674624	0.0462771	0	0	0.00129609	0.04	0.132436	1.05429
TCGA-FP-7829	0.0502694	0	0.00839088	0.00172085	0	0.166126	0	0.0169606	0.0614318	0	0.0371725	0	0.00697476	0.319552	0.022429	0.154081	0.00874685	0.00686952	0	0.109809	0	0.0294671	0.13	0.0835477	1.07274
TCGA-HU-A4GN	0	0.0812228	0.00999271	0.191536	0	0.0215482	0.137952	0.032026	0.123199	0	0	0.0863211	0.00763378	0.0587116	0.146035	0.0470312	0	0.0353238	0	0.011247	0	0.0102196	0.03	0.1615	1.04415
TCGA-KB-A93J	0.0685818	0	0.0232082	0.0284301	0	0.21783	0	0.0394181	0.100684	0	0	0.0685609	0.00702139	0.175281	0.069409	0.148952	0.0294951	0	0.0231281	0	0	0	0.08	0.103924	1.04904
TCGA-CD-A48A	0.0579705	0	0.0675724	0.0699434	0	0.149768	0	0.0572125	0.0406515	0	0	0.033368	0.00278448	0.201663	0.041418	0.272158	0.00351709	0.000480371	0	0.00149263	0	0	0.03	0.175787	1.02091
TCGA-CD-5813	0.083879	0	0.0684635	0.163023	0	0.0712764	0.000443598	0.0885745	0.10553	0	0	0.034256	0.0327588	0.03603	0.0763248	0.147196	0.064905	0	0.00342805	0.0225091	0.00140274	0	0.02	0.212331	1.00082
TCGA-VQ-A94O	0.0746563	0	0.034088	0.0777004	0	0.292725	0.0182508	0.00610158	0.148488	0	0.0814851	0	0	0.116333	0.0291299	0.019419	0.000450703	0	0	0.101171	0	0	0.04	0.131459	1.05275
TCGA-D7-A4YY	0	0.000750962	0.00355557	0.152086	0	0.0877585	0.0531511	0.00833377	0.148005	0	0	0.0255992	0	0.194688	0.121764	0.178604	0	0	0.0255581	0	0	0.000147234	0.07	0.109136	1.058
TCGA-RD-A8NB	0.109203	0	0.0152975	0.0790812	0	0.184658	0.0191522	0.0571685	0.151543	0	0	0.0632603	0.000891772	0.0194592	0.142101	0.0595836	0.0233244	0.00704309	0.052043	0	0	0.0161894	0.02	0.198157	1.02162
TCGA-BR-8591	0	0.032272	0.0882919	0.0580902	0	0.0918028	0.056169	0.041853	0.106172	0	0	0.0512746	0	0.185498	0.115803	0.0917113	0.00503284	0	0.0267401	0.0280583	0	0.021231	0.03	0.167911	1.02028
TCGA-VQ-AA6G	0.0476073	0	0.122918	0	0	0.24374	0.00789527	0	0.0890853	0	0.0667073	0	0	0.180517	0.0156384	0.0223313	0	0.0643241	0.0220265	0.104323	0	0.012887	0.02	0.228376	0.993249
TCGA-R5-A7ZR	0	0.00128666	0.2787	0.0152456	0	0.222683	0.0151698	0.0524658	0.120162	0	0	0	0	0.0770453	0.0145646	0.0979303	0	0.0238908	0.0423807	0.0384757	0	0	0	0.382617	0.929071
TCGA-BR-4201	0.0400489	0	0.0483202	0.0456681	0	0.210005	0.069995	0.0016426	0	0	0.0695164	0	0	0.0728291	0.0415734	0.160928	0	0	0	0.11595	0.0515951	0.0719282	0.05	0.123802	1.03023
TCGA-FP-A4BF	0.0172922	0	0.0833318	0.187768	0	0.17817	0.127388	0.0556344	0.0290212	0	0.0412417	0.0196746	0.0156116	0.0419183	0.0574586	0.0810715	0.0204889	0.0113235	0.0143982	0.00893256	0	0.00927474	0.03	0.16188	1.02864
TCGA-BR-A44U	0.0433443	0	0.00160824	0.0474876	0	0.10419	0	0	0.124109	0	0	0.0861338	0	0.15048	0.107008	0.138926	0.0736859	0	0.123027	0	0	0	0.14	0.0794077	1.05395
TCGA-VQ-A8PO	0.0511182	0	0.0508331	0.198795	0	0.109103	0.114556	0.132282	0.0560839	0	0.0577612	0	0	0.096553	0.0512974	0.0304688	0.00860395	0.0145331	0	0.0280127	0	0	0.04	0.141776	1.04566
TCGA-CG-4476	0.0352314	0.00692461	0.0695616	0.0501098	0	0.297184	0	0.0454015	0.0348303	0	0.0605602	0	0.00958749	0	0.0292374	0.139549	0.0384948	0	0.144801	0.0206274	0	0.0178998	0.02	0.193184	1.00457
TCGA-BR-7959	0.0834288	0	0.0188958	0.0834827	0	0.15908	0.0408453	0	0.0487125	0	0.0299926	0	0.0225149	0.0709786	0.0947982	0.133681	0.00596254	0.0126527	0.156021	0.035189	0	0.00376398	0.04	0.139345	1.02272
TCGA-CG-4306	0.0235464	0	0.0823358	0.0161696	0	0.250837	0.0846896	0	0	0	0.0755944	0	0.000581307	0.0740849	0.0341239	0.0737902	0.0086997	0.0113503	0	0.200123	0	0.0640741	0.04	0.14505	1.02945

## Sheet: ssGSEA
	sample	Activated B cell	Activated CD4 T cell	Activated CD8 T cell	Activated dendritic cell	CD56bright natural killer cell	CD56dim natural killer cell	Central memory CD4 T cell	Central memory CD8 T cell	Effector memeory CD4 T cell	Effector memeory CD8 T cell	Eosinophil	Gamma delta T cell	Immature B cell	Immature dendritic cell	Macrophage	Mast cell	MDSC	Memory B cell	Monocyte	Natural killer cell	Natural killer T cell	Neutrophil	Plasmacytoid dendritic cell	Regulatory T cell	T follicular helper cell	Type 1 T helper cell	Type 17 T helper cell	Type 2 T helper cell	risk
1	TCGA-BR-A4J4	0.203771	0.491446	0.582674	0.387354	0.499148	0.586102	0.703602	0.61338	0.393231	0.454599	0.111172	0.480984	0.313795	0.492132	0.277834	0.184757	0.595622	0.311961	0.523964	0.58914	0.354101	0.137435	0.532114	0.492651	0.368925	0.414955	0.320306	0.430241	high
2	TCGA-BR-A4IZ	0.345679	0.485847	0.619828	0.43379	0.506684	0.565236	0.722844	0.631861	0.438997	0.491563	0.237234	0.584509	0.401136	0.618924	0.430688	0.442705	0.658142	0.354722	0.550588	0.627571	0.412896	0.146667	0.573365	0.581774	0.459727	0.483641	0.321719	0.485154	high
3	TCGA-RD-A7C1	0.158263	0.569355	0.637425	0.436833	0.438778	0.576335	0.711249	0.575701	0.367539	0.474725	0.139049	0.47226	0.300624	0.484705	0.30995	0.290833	0.649227	0.298005	0.516347	0.527785	0.354004	0.332854	0.512416	0.511085	0.388182	0.394834	0.375893	0.439332	low
4	TCGA-BR-6852	0.380879	0.591473	0.70302	0.444288	0.515403	0.660521	0.763135	0.66049	0.409395	0.596309	0.171199	0.556268	0.446034	0.507126	0.361992	0.301603	0.717656	0.345688	0.583583	0.614411	0.444255	0.153313	0.533057	0.591073	0.433285	0.477069	0.3454	0.450219	high
5	TCGA-BR-7851	0.324494	0.553368	0.576916	0.394903	0.486536	0.660809	0.704814	0.657343	0.409816	0.457225	0.191336	0.548887	0.398628	0.476026	0.3372	0.295591	0.626431	0.348653	0.547682	0.578371	0.388164	0.130608	0.546589	0.549718	0.377864	0.431131	0.263659	0.421257	high
6	TCGA-BR-A4J1	-0.0540075	0.435274	0.45118	0.271884	0.446522	0.58399	0.658616	0.486566	0.315264	0.234765	0.184887	0.465607	-0.0281126	0.477667	0.163292	0.0938535	0.391961	0.313432	0.533315	0.475085	0.302738	-0.0283654	0.488058	0.30374	0.274119	0.310254	0.242772	0.381053	low
7	TCGA-BR-8487	0.181498	0.504191	0.567722	0.40947	0.482095	0.647979	0.69145	0.550623	0.31313	0.432371	0.118515	0.501068	0.216143	0.482172	0.280787	0.148413	0.593361	0.271703	0.530777	0.513332	0.337295	-0.0171554	0.508643	0.450453	0.290512	0.381488	0.275584	0.390563	low
8	TCGA-BR-6564	0.348848	0.354654	0.604303	0.389903	0.501199	0.610084	0.70571	0.566335	0.433119	0.502485	0.198086	0.492284	0.38599	0.503407	0.393437	0.362508	0.634737	0.305922	0.549107	0.621421	0.357217	0.066846	0.550496	0.476821	0.416094	0.468001	0.345572	0.437358	high
9	TCGA-D7-6526	0.0486803	0.421358	0.432946	0.354416	0.500744	0.614611	0.680025	0.582112	0.368627	0.360828	0.142571	0.49524	0.191467	0.514187	0.262848	0.227904	0.534146	0.328274	0.550528	0.482322	0.314358	0.307636	0.548077	0.402578	0.315389	0.344395	0.321605	0.44349	low
10	TCGA-CD-8530	0.226888	0.43829	0.536021	0.393858	0.513049	0.589117	0.709756	0.606795	0.385622	0.427807	0.218951	0.499329	0.310007	0.508735	0.321796	0.342874	0.568613	0.335261	0.519737	0.585698	0.350518	0.063982	0.559583	0.468744	0.360808	0.397164	0.308578	0.463504	high
11	TCGA-FP-7735	0.389072	0.506276	0.607583	0.396551	0.500843	0.624091	0.725299	0.575512	0.400991	0.438712	0.207897	0.516817	0.371126	0.502916	0.37681	0.284823	0.622859	0.368468	0.636753	0.547068	0.434348	0.146189	0.567515	0.488292	0.367205	0.42225	0.314259	0.438165	high
12	TCGA-MX-A5UJ	0.336611	0.479298	0.52942	0.361029	0.47854	0.607668	0.703484	0.628282	0.379628	0.432278	0.181903	0.520451	0.342015	0.501971	0.346712	0.32649	0.596598	0.309492	0.529206	0.548674	0.324025	0.161346	0.542685	0.478287	0.361311	0.409824	0.283022	0.450702	high
13	TCGA-D7-5578	0.401873	0.509657	0.605343	0.452452	0.527458	0.644592	0.71919	0.619217	0.436568	0.45126	0.22456	0.540478	0.409247	0.52239	0.422507	0.339819	0.640538	0.373534	0.587273	0.562096	0.371061	0.281585	0.571618	0.520367	0.43018	0.449741	0.346582	0.446451	high
14	TCGA-VQ-A8PX	0.210353	0.513626	0.542658	0.414892	0.469187	0.580373	0.673256	0.491536	0.327247	0.432346	0.155024	0.405887	0.28717	0.489926	0.186629	0.139103	0.513116	0.307512	0.518076	0.484261	0.230246	0.25913	0.530809	0.343723	0.277052	0.334338	0.380518	0.43518	low
15	TCGA-BR-8295	0.12384	0.346618	0.358041	0.267525	0.375833	0.587391	0.627201	0.427056	0.284834	0.216967	0.0754949	0.403705	-0.0372701	0.480017	0.113077	0.10471	0.294494	0.200902	0.483688	0.432544	0.265262	-0.22013	0.470143	0.232229	0.230917	0.250447	0.158255	0.332196	high
16	TCGA-D7-8579	0.328866	0.402875	0.529586	0.433277	0.497027	0.590359	0.702688	0.6674	0.418669	0.483806	0.229505	0.542489	0.388651	0.551152	0.395537	0.442055	0.632783	0.315812	0.548673	0.575797	0.339711	0.375354	0.613133	0.557319	0.404685	0.432823	0.319511	0.458246	high
17	TCGA-HU-A4G8	0.401976	0.616137	0.601637	0.379143	0.478009	0.585568	0.694726	0.57236	0.35682	0.52488	0.197435	0.491598	0.465255	0.472161	0.279047	0.162055	0.577729	0.332709	0.517149	0.548448	0.329689	0.0219144	0.509104	0.476542	0.325993	0.381703	0.323662	0.434102	low
18	TCGA-3M-AB46	-0.061018	0.454136	0.431351	0.281049	0.440601	0.608762	0.653315	0.52258	0.29763	0.264482	0.131893	0.407783	0.0256514	0.453302	0.243716	0.0921783	0.42819	0.302249	0.463529	0.516479	0.286005	0.0889544	0.521208	0.325681	0.250019	0.27325	0.285046	0.43068	low
19	TCGA-D7-8572	0.268535	0.523115	0.561857	0.451879	0.502478	0.565939	0.695308	0.613299	0.430146	0.433827	0.200852	0.561704	0.339973	0.532684	0.380368	0.339796	0.638389	0.345893	0.566254	0.577653	0.367882	0.269216	0.583923	0.617981	0.421615	0.424805	0.332431	0.447421	high
20	TCGA-BR-6710	0.284927	0.305709	0.540335	0.367398	0.50671	0.606451	0.694516	0.549277	0.376895	0.424982	0.272977	0.436308	0.256824	0.493692	0.249425	0.307878	0.52413	0.249377	0.538322	0.551661	0.303923	0.152508	0.519343	0.331818	0.369121	0.375978	0.293936	0.390459	low
21	TCGA-BR-6802	0.398764	0.603726	0.676904	0.486135	0.517165	0.648878	0.730326	0.615663	0.367457	0.560118	0.226986	0.506977	0.457467	0.501723	0.362013	0.286073	0.647517	0.33038	0.569287	0.600345	0.412596	0.246483	0.551784	0.506092	0.405484	0.46955	0.41823	0.479726	low
22	TCGA-VQ-A91N	0.224737	0.4837	0.525488	0.341227	0.492336	0.604169	0.695979	0.548783	0.357149	0.379757	0.167703	0.464025	0.269312	0.476263	0.151401	0.218002	0.443637	0.363915	0.543168	0.471329	0.264215	0.0551667	0.483385	0.314584	0.293492	0.341468	0.327242	0.479158	low
23	TCGA-D7-8573	0.210146	0.487825	0.522889	0.33902	0.445951	0.613352	0.66944	0.574857	0.303335	0.354624	0.0237202	0.430857	0.238642	0.479602	0.197653	0.126117	0.513469	0.338261	0.523321	0.515793	0.278164	0.154889	0.517654	0.397489	0.295274	0.290717	0.233383	0.45749	high
24	TCGA-VQ-A91E	0.368679	0.568794	0.616906	0.38056	0.497183	0.621585	0.701447	0.574366	0.343327	0.44931	0.167698	0.483454	0.401229	0.481856	0.243638	0.182565	0.591444	0.323745	0.52239	0.495192	0.308239	0.181211	0.504389	0.424762	0.305852	0.35848	0.319198	0.447725	low
25	TCGA-HF-A5NB	-0.0211812	0.538733	0.540289	0.351671	0.471315	0.628404	0.680424	0.579116	0.272659	0.423678	0.159052	0.48237	0.136515	0.459931	0.19534	0.121224	0.536287	0.245038	0.521012	0.526667	0.319374	0.0115974	0.458295	0.41501	0.301654	0.351441	0.314602	0.392262	low
26	TCGA-HU-A4GC	0.158004	0.449585	0.55208	0.350687	0.463507	0.57893	0.697588	0.562647	0.371441	0.382458	0.12578	0.499695	0.165603	0.441046	0.275902	0.231973	0.503112	0.289597	0.541045	0.507867	0.312752	0.0797141	0.502233	0.360999	0.282604	0.341016	0.297802	0.414014	low
27	TCGA-BR-A4QI	-0.0166118	0.475045	0.537526	0.338873	0.481112	0.628073	0.690909	0.498298	0.289777	0.384956	0.139582	0.501313	0.172871	0.442857	0.256576	0.147945	0.501294	0.329143	0.520125	0.525669	0.327758	-0.0146944	0.518496	0.395082	0.336903	0.354028	0.318846	0.443629	high
28	TCGA-VQ-A8PP	0.293511	0.540367	0.58865	0.362995	0.503606	0.587028	0.696687	0.598231	0.361544	0.476411	0.177445	0.488082	0.381098	0.518256	0.272681	0.240016	0.588487	0.338369	0.539429	0.59697	0.345508	9.07322e-05	0.524418	0.500425	0.351898	0.418836	0.261983	0.462305	low
29	TCGA-BR-4255	0.342563	0.507224	0.605179	0.40143	0.499273	0.614076	0.743172	0.634309	0.448629	0.477865	0.203567	0.52445	0.382153	0.542711	0.40159	0.386756	0.65731	0.380448	0.56517	0.611129	0.401024	0.175115	0.556711	0.581229	0.431025	0.45938	0.342373	0.490032	high
30	TCGA-MX-A5UG	0.590159	0.521271	0.628023	0.459516	0.505672	0.60684	0.721539	0.641399	0.452407	0.53023	0.305494	0.521594	0.606933	0.537244	0.400377	0.40422	0.70196	0.368925	0.583853	0.627953	0.411782	0.312296	0.590793	0.54876	0.452775	0.485256	0.350187	0.488666	high
31	TCGA-CG-5732	0.510799	0.529632	0.622761	0.483316	0.533876	0.640792	0.712136	0.591468	0.373517	0.467964	0.25044	0.536304	0.502749	0.505806	0.381253	0.267591	0.645084	0.327602	0.624558	0.5439	0.367422	0.36449	0.569941	0.493049	0.409992	0.427225	0.388349	0.393035	low
32	TCGA-CG-5719	0.290265	0.445502	0.559267	0.39405	0.51865	0.631694	0.730413	0.659169	0.401317	0.484535	0.210645	0.544244	0.330703	0.521804	0.411821	0.367022	0.668928	0.325275	0.568812	0.593047	0.39793	0.298782	0.605334	0.560943	0.392086	0.457778	0.354536	0.465358	high
33	TCGA-CD-8532	0.415542	0.552602	0.665452	0.422137	0.562656	0.628695	0.726596	0.605029	0.349824	0.542351	0.229359	0.504747	0.463785	0.50918	0.369327	0.34918	0.646973	0.342549	0.576486	0.550862	0.363062	0.053913	0.538767	0.491742	0.398747	0.465746	0.397842	0.447828	high
34	TCGA-HU-A4GT	0.0984032	0.528506	0.520521	0.407166	0.480608	0.63584	0.677799	0.576352	0.307434	0.401437	0.167211	0.500992	0.186166	0.507942	0.213585	0.137953	0.511831	0.274887	0.53525	0.500026	0.283187	0.251127	0.504143	0.400398	0.322174	0.360959	0.341777	0.44816	low
35	TCGA-BR-4280	0.201244	0.545336	0.618129	0.385547	0.469219	0.638149	0.69563	0.590579	0.345182	0.467555	0.253592	0.500705	0.308303	0.451187	0.288527	0.224482	0.603647	0.297544	0.548387	0.555202	0.315235	0.199237	0.535762	0.470399	0.354586	0.372534	0.391649	0.441915	low
36	TCGA-VQ-A8PE	0.370955	0.551296	0.564173	0.391158	0.473562	0.611974	0.696374	0.545501	0.395283	0.410373	0.189634	0.511677	0.390424	0.505357	0.267374	0.231764	0.591427	0.356814	0.565125	0.527391	0.347146	0.189975	0.538542	0.495077	0.364612	0.399381	0.305521	0.387912	low
37	TCGA-BR-A4PE	0.260622	0.588043	0.591717	0.448266	0.529043	0.645903	0.727615	0.626856	0.367378	0.497665	0.132904	0.532445	0.360194	0.51802	0.34748	0.253111	0.642655	0.334142	0.556356	0.581712	0.370086	0.133211	0.544168	0.564073	0.374077	0.454153	0.392006	0.494731	low
38	TCGA-CG-4469	-0.0345153	0.527745	0.509222	0.475506	0.479244	0.588204	0.693093	0.61831	0.399907	0.413874	0.147835	0.539677	0.196691	0.49718	0.333992	0.262912	0.62155	0.307522	0.522901	0.522187	0.326258	0.342987	0.567043	0.560027	0.364541	0.35833	0.362593	0.413245	high
39	TCGA-HU-8243	0.0819929	0.435435	0.399166	0.390621	0.380255	0.555812	0.659995	0.526508	0.287104	0.278259	0.126269	0.430343	0.0659276	0.494429	0.200967	0.164287	0.429513	0.305343	0.528907	0.460038	0.290498	0.0910108	0.540337	0.40378	0.312005	0.291143	0.307901	0.393831	high
40	TCGA-D7-6815	0.161657	0.385268	0.47022	0.387839	0.515153	0.62092	0.68249	0.604126	0.31883	0.384891	0.104553	0.507622	0.191346	0.493344	0.283081	0.2408	0.535808	0.305991	0.564671	0.536108	0.316331	0.126609	0.52624	0.477078	0.357276	0.372651	0.33751	0.408119	high
41	TCGA-F1-6874	0.0910713	0.572944	0.590218	0.41744	0.466403	0.677485	0.711691	0.636826	0.367394	0.467782	0.241271	0.542225	0.28065	0.498351	0.324946	0.301266	0.639459	0.321316	0.56152	0.550991	0.399501	0.386165	0.60163	0.557792	0.387621	0.421027	0.351237	0.425581	low
42	TCGA-HU-8244	-0.0758267	0.393253	0.430429	0.345031	0.502951	0.567591	0.643136	0.496834	0.227073	0.31275	0.0410451	0.427016	0.00380275	0.450682	0.141712	0.0373974	0.415629	0.287212	0.497469	0.390005	0.183921	0.0841735	0.516016	0.229386	0.217817	0.260868	0.280751	0.406731	low
43	TCGA-D7-6519	0.0875598	0.408349	0.567154	0.40366	0.508424	0.63904	0.710231	0.566036	0.350693	0.421196	0.130969	0.478947	0.178947	0.554548	0.327097	0.292376	0.538984	0.288903	0.540471	0.563397	0.333826	-0.00176999	0.510689	0.422074	0.36245	0.389613	0.333801	0.440673	low
44	TCGA-F1-A72C	0.340215	0.548453	0.586923	0.415836	0.519893	0.62987	0.697964	0.567673	0.377012	0.420793	0.208123	0.507656	0.308689	0.486065	0.310892	0.238727	0.598301	0.318107	0.541129	0.553177	0.362128	0.0970014	0.519581	0.498533	0.347618	0.399143	0.348141	0.4835	high
45	TCGA-BR-8690	0.231609	0.559162	0.670535	0.420276	0.46903	0.605732	0.703408	0.524277	0.357023	0.445517	0.158023	0.519233	0.307218	0.477162	0.308758	0.220986	0.662637	0.303115	0.512468	0.583312	0.365838	0.080703	0.536043	0.532344	0.375781	0.394794	0.199451	0.369923	low
46	TCGA-CD-5803	0.511332	0.577577	0.707992	0.445925	0.508493	0.612587	0.750908	0.644874	0.416036	0.56362	0.215836	0.558346	0.546507	0.52296	0.442925	0.412346	0.724033	0.371011	0.600038	0.641146	0.432242	0.0673721	0.573873	0.635062	0.472313	0.517142	0.373671	0.495974	high
47	TCGA-CD-8528	0.0245624	0.472346	0.487563	0.424823	0.498025	0.638243	0.662324	0.626154	0.337526	0.392528	0.162329	0.521447	0.217694	0.500331	0.300817	0.295133	0.569386	0.337324	0.525328	0.528623	0.324333	0.223067	0.520052	0.475898	0.351409	0.387926	0.305969	0.4178	low
48	TCGA-EQ-A4SO	0.0958054	0.456697	0.490093	0.351529	0.492645	0.580985	0.684795	0.559143	0.365263	0.336041	0.179901	0.488262	0.103875	0.451246	0.235238	0.182661	0.468355	0.287437	0.523505	0.456782	0.301935	0.110741	0.483959	0.365502	0.291801	0.352942	0.331104	0.395703	low
49	TCGA-BR-8365	0.38324	0.428799	0.564916	0.386524	0.476437	0.586982	0.695369	0.596738	0.448053	0.502659	0.257006	0.461591	0.431441	0.536056	0.358803	0.399624	0.591752	0.335656	0.530837	0.611694	0.345659	0.0429097	0.564858	0.462962	0.399058	0.469005	0.285761	0.476564	high
50	TCGA-RD-A7BS	0.409987	0.519902	0.567812	0.410672	0.546436	0.612262	0.718079	0.570491	0.379543	0.401615	0.199296	0.473242	0.425486	0.516383	0.343363	0.353413	0.577553	0.336406	0.517562	0.541094	0.372841	0.335476	0.544666	0.462491	0.332189	0.394382	0.354589	0.454685	high
51	TCGA-D7-6820	0.103046	0.502216	0.49859	0.437105	0.47719	0.689217	0.707564	0.604027	0.329004	0.391425	0.12278	0.527025	0.182999	0.475867	0.308867	0.229416	0.580609	0.29278	0.558326	0.510502	0.312495	0.31198	0.565281	0.523639	0.371824	0.365612	0.383504	0.428587	high
52	TCGA-VQ-A8PB	0.152259	0.583173	0.567715	0.377284	0.435571	0.579012	0.700391	0.611699	0.38125	0.349296	0.185088	0.530638	0.263347	0.505533	0.247639	0.257689	0.55095	0.283996	0.526226	0.564752	0.334254	0.161278	0.524691	0.458572	0.325751	0.378429	0.283053	0.4685	high
53	TCGA-BR-A4IU	0.521864	0.465968	0.610002	0.40152	0.485033	0.56366	0.721198	0.590408	0.398433	0.47153	0.182752	0.43016	0.530396	0.504278	0.344136	0.431456	0.625088	0.343244	0.542639	0.591339	0.354882	-0.0481435	0.57082	0.49162	0.399453	0.456219	0.262425	0.466425	high
54	TCGA-VQ-A91A	0.118063	0.499396	0.445568	0.460501	0.481427	0.6558	0.737752	0.630555	0.414635	0.396981	0.21446	0.541285	0.214695	0.532077	0.370075	0.317699	0.642536	0.315931	0.525891	0.574849	0.363896	0.332435	0.610358	0.629254	0.383756	0.404464	0.316929	0.428752	high
55	TCGA-CG-4460	0.208646	0.504985	0.525755	0.373209	0.553983	0.616043	0.695309	0.636609	0.36874	0.405241	0.133765	0.529075	0.233158	0.543236	0.287007	0.271525	0.603418	0.323113	0.50584	0.540317	0.352474	0.12014	0.533681	0.512966	0.35185	0.344656	0.30509	0.467823	low
56	TCGA-HU-A4H3	0.0891704	0.537904	0.599781	0.3388	0.470693	0.618484	0.685007	0.606933	0.326157	0.377164	0.232536	0.510731	0.230473	0.470659	0.237525	0.273034	0.518722	0.237679	0.510851	0.556382	0.329236	0.0707819	0.50452	0.431435	0.325494	0.388109	0.333528	0.411202	low
57	TCGA-VQ-A94P	0.31243	0.413297	0.586993	0.385227	0.47281	0.561836	0.710162	0.594304	0.498319	0.481372	0.280829	0.509003	0.373658	0.534897	0.391332	0.451056	0.653202	0.318284	0.551254	0.623177	0.421444	0.140848	0.586696	0.551376	0.399228	0.464239	0.243301	0.479393	high
58	TCGA-VQ-A8E3	0.182452	0.582869	0.65122	0.416397	0.457462	0.581384	0.700476	0.501698	0.299955	0.493658	0.0855691	0.426376	0.301598	0.463037	0.252227	0.11679	0.54486	0.328961	0.533489	0.570941	0.378227	0.0745011	0.467566	0.382115	0.30883	0.37063	0.339696	0.447211	high
59	TCGA-BR-8380	0.317173	0.38131	0.495381	0.370275	0.461229	0.592322	0.683539	0.570973	0.462255	0.444575	0.24464	0.510739	0.347785	0.468086	0.330981	0.380582	0.56422	0.374061	0.543881	0.584957	0.331147	0.0841222	0.569188	0.470137	0.390145	0.416093	0.263311	0.428006	high
60	TCGA-D7-6520	0.16419	0.409834	0.4877	0.38093	0.516873	0.653937	0.71673	0.614681	0.37704	0.408935	0.0703096	0.525719	0.246213	0.557891	0.313432	0.31478	0.572435	0.287103	0.603362	0.565884	0.346336	0.099629	0.527868	0.46648	0.40409	0.406204	0.351173	0.40248	high
61	TCGA-BR-6801	-0.0215034	0.309623	0.449705	0.363689	0.513244	0.629359	0.693343	0.523721	0.356506	0.303046	0.133783	0.497361	0.0880723	0.492279	0.274831	0.184611	0.538247	0.32225	0.572949	0.555655	0.320174	0.109122	0.547951	0.477759	0.351847	0.369731	0.285497	0.373612	low
62	TCGA-R5-A7O7	0.155521	0.511501	0.521059	0.362138	0.495905	0.651085	0.704764	0.555622	0.315279	0.365803	0.0808695	0.449302	0.133796	0.467772	0.194979	0.202511	0.536751	0.281992	0.524806	0.488653	0.318163	0.131903	0.526066	0.375467	0.304686	0.334366	0.302019	0.428478	high
63	TCGA-HU-A4H5	0.136186	0.458106	0.511258	0.391497	0.469816	0.618747	0.669024	0.505097	0.314015	0.311177	0.0350397	0.487254	0.162663	0.481548	0.189865	0.154337	0.504644	0.294332	0.5319	0.512547	0.271094	0.105692	0.512062	0.364192	0.283044	0.305851	0.284144	0.349245	low
64	TCGA-CD-8526	0.313882	0.495646	0.569118	0.33576	0.494939	0.617109	0.714481	0.559514	0.356179	0.395586	0.120088	0.472659	0.30391	0.509281	0.295096	0.243427	0.557176	0.317349	0.538153	0.520353	0.315356	0.0202267	0.520699	0.465463	0.394757	0.410297	0.274086	0.449494	high
65	TCGA-HU-A4G6	-0.0520072	0.464145	0.483281	0.335107	0.45765	0.617815	0.63359	0.526317	0.27454	0.336013	0.0263626	0.426205	0.0783684	0.449684	0.123859	0.0774117	0.455954	0.256946	0.484829	0.443218	0.223929	-0.0385166	0.485525	0.365249	0.252469	0.248766	0.198939	0.37418	low
66	TCGA-IN-8663	-0.0733	0.443049	0.416787	0.331917	0.527498	0.553121	0.698258	0.500882	0.301744	0.383689	0.119017	0.471745	0.0862689	0.479945	0.197244	0.0939135	0.441282	0.26422	0.488356	0.526075	0.270528	-0.0165867	0.511698	0.448364	0.324571	0.326204	0.285372	0.387563	low
67	TCGA-VQ-A8PM	0.506091	0.534729	0.604555	0.396682	0.487865	0.62335	0.724794	0.578903	0.394931	0.451708	0.293737	0.497432	0.503035	0.509097	0.319435	0.257628	0.619258	0.418317	0.595686	0.57189	0.357079	0.170824	0.558382	0.457328	0.384083	0.444789	0.34878	0.483121	high
68	TCGA-BR-A4IY	0.273686	0.535728	0.626135	0.427107	0.560282	0.556838	0.724299	0.614111	0.389302	0.507245	0.138861	0.551441	0.385351	0.524903	0.33205	0.244447	0.674473	0.331865	0.524572	0.586962	0.417016	0.112603	0.555303	0.633315	0.450642	0.446711	0.277698	0.431021	low
69	TCGA-BR-7197	0.0235407	0.336566	0.362566	0.270463	0.503955	0.63595	0.675346	0.513889	0.306805	0.282134	0.100449	0.42055	0.0547187	0.506673	0.189207	0.0240076	0.358639	0.273422	0.536661	0.506319	0.269217	-0.073754	0.525478	0.296028	0.323545	0.320076	0.237087	0.342109	high
70	TCGA-BR-8381	0.485498	0.608638	0.692637	0.416268	0.491935	0.626761	0.727577	0.586803	0.409184	0.528675	0.178223	0.528575	0.507442	0.488167	0.362479	0.298118	0.702628	0.393865	0.549901	0.618767	0.369661	0.0182261	0.539412	0.533759	0.405591	0.457848	0.261229	0.499842	high
71	TCGA-SW-A7EA	0.0415989	0.532523	0.631492	0.42381	0.477208	0.605896	0.700108	0.556781	0.3281	0.46523	0.0353211	0.457977	0.197052	0.478449	0.265718	0.22031	0.521577	0.279315	0.518023	0.580285	0.331825	0.0797111	0.494497	0.422398	0.292049	0.354698	0.38028	0.437053	low
72	TCGA-BR-8676	0.161414	0.558869	0.642182	0.366733	0.484106	0.550818	0.660978	0.482083	0.37294	0.480561	0.0868054	0.497557	0.290601	0.510036	0.261899	0.214171	0.597241	0.319924	0.537358	0.537922	0.319453	0.227419	0.496102	0.441915	0.338595	0.339986	0.251437	0.458012	low
73	TCGA-BR-7723	0.340446	0.538987	0.589715	0.372685	0.511603	0.566768	0.678766	0.553724	0.382393	0.450748	0.19708	0.531271	0.369942	0.495924	0.329756	0.309365	0.620606	0.354249	0.6102	0.531936	0.386888	0.0511259	0.541506	0.578083	0.432012	0.402828	0.186939	0.40273	low
74	TCGA-HF-7134	0.21708	0.527137	0.508119	0.448709	0.483615	0.640728	0.681833	0.592162	0.391956	0.426351	0.241454	0.523021	0.296178	0.522967	0.300526	0.306562	0.559618	0.379197	0.560391	0.558244	0.354977	0.286817	0.552767	0.469281	0.372861	0.385016	0.388407	0.473984	low
75	TCGA-RD-A7BW	0.260809	0.464711	0.673643	0.417882	0.481716	0.551946	0.727473	0.584246	0.418692	0.537571	0.247455	0.493177	0.346847	0.522811	0.381454	0.386587	0.670061	0.339995	0.554969	0.654601	0.391641	0.0178451	0.558346	0.553593	0.42035	0.482177	0.236706	0.500785	high
76	TCGA-BR-8683	0.210772	0.466855	0.542006	0.388305	0.533964	0.613129	0.687104	0.586231	0.368388	0.421957	0.179004	0.516311	0.306588	0.510721	0.279846	0.291236	0.523482	0.37523	0.532962	0.59143	0.355484	0.0929916	0.546005	0.515109	0.41697	0.408681	0.343399	0.446736	high
77	TCGA-BR-6707	0.341244	0.568861	0.704539	0.41042	0.504195	0.62683	0.710074	0.553531	0.353868	0.511836	0.155278	0.503789	0.369211	0.469472	0.318491	0.222927	0.667573	0.296081	0.523226	0.564115	0.358405	0.0435808	0.510947	0.489163	0.380592	0.397469	0.269921	0.4489	high
78	TCGA-MX-A663	0.20074	0.428813	0.510742	0.343855	0.477551	0.606828	0.699331	0.596289	0.430212	0.399887	0.257519	0.534909	0.224057	0.521485	0.34018	0.41455	0.545849	0.33147	0.632774	0.57048	0.374279	0.118495	0.575781	0.471779	0.393229	0.428002	0.245499	0.437129	high
79	TCGA-VQ-A94U	0.0600597	0.334271	0.383485	0.317355	0.474421	0.600983	0.683603	0.536762	0.319113	0.344284	0.157854	0.418599	0.00966364	0.446502	0.176922	0.187939	0.474856	0.279253	0.500968	0.522865	0.291374	0.0187138	0.502	0.308628	0.272691	0.312732	0.289538	0.402061	high
80	TCGA-D7-A6EX	0.171208	0.368641	0.485577	0.246713	0.498695	0.613511	0.675215	0.48588	0.336196	0.319193	0.0929373	0.467538	0.216115	0.373947	0.149883	0.223517	0.415346	0.310404	0.524989	0.525795	0.254912	-0.167705	0.481728	0.348727	0.321872	0.317874	0.303717	0.421631	low
81	TCGA-CD-A4MJ	0.078396	0.530925	0.556099	0.411032	0.473976	0.61022	0.705695	0.579737	0.365278	0.405229	0.0994504	0.487299	0.173488	0.457871	0.266013	0.185226	0.527947	0.355421	0.520522	0.574171	0.334694	0.0491931	0.518139	0.437616	0.313305	0.376998	0.311305	0.454353	low
82	TCGA-BR-8081	0.473274	0.624119	0.66135	0.46228	0.509722	0.633107	0.727727	0.626544	0.409597	0.504492	0.237593	0.570484	0.526369	0.527887	0.398839	0.383821	0.708449	0.367132	0.579913	0.606515	0.398241	0.145618	0.544354	0.625963	0.468007	0.485367	0.323505	0.448305	low
83	TCGA-BR-8372	0.251613	0.627338	0.658252	0.460311	0.486038	0.536202	0.696256	0.594931	0.370002	0.517666	0.218529	0.534049	0.342775	0.485151	0.363929	0.274825	0.65128	0.32984	0.562008	0.570521	0.389417	0.0898772	0.506136	0.521229	0.393029	0.409672	0.291496	0.471643	low
84	TCGA-CD-A489	0.388576	0.413928	0.581014	0.38182	0.511455	0.542962	0.725739	0.546281	0.409333	0.47348	0.163499	0.496226	0.38994	0.48696	0.32496	0.302832	0.593595	0.283149	0.516586	0.609664	0.356487	-0.0497003	0.539952	0.464311	0.370878	0.414192	0.290029	0.467553	high
85	TCGA-BR-A453	0.223692	0.396522	0.587822	0.374486	0.485342	0.559268	0.69969	0.566287	0.507051	0.473268	0.234148	0.52948	0.304863	0.502359	0.391242	0.495692	0.586983	0.310495	0.518411	0.582315	0.394306	0.00642155	0.564195	0.509691	0.385401	0.438203	0.213216	0.479965	high
86	TCGA-BR-8589	0.227214	0.623177	0.705313	0.458894	0.489123	0.623877	0.710428	0.560235	0.362716	0.5175	0.221268	0.51086	0.346734	0.5035	0.33532	0.216532	0.672637	0.373791	0.561884	0.574143	0.366259	0.125257	0.541256	0.592335	0.392793	0.407887	0.252054	0.501617	high
87	TCGA-VQ-A91V	0.119266	0.404577	0.444036	0.334623	0.521177	0.572284	0.67871	0.549865	0.344882	0.346751	0.14417	0.451879	0.17052	0.441124	0.15936	0.168658	0.462719	0.258957	0.500397	0.473613	0.266992	0.167507	0.504968	0.312521	0.262351	0.291188	0.317058	0.390901	high
88	TCGA-BR-A44T	0.73681	0.520188	0.692134	0.424361	0.447508	0.574052	0.742424	0.516097	0.465215	0.53419	0.203943	0.427455	0.754841	0.420059	0.3138	0.273759	0.621772	0.353592	0.566597	0.601342	0.382653	-0.0614626	0.531694	0.492438	0.399045	0.458987	0.17851	0.414783	high
89	TCGA-CD-A48C	0.161182	0.532606	0.541723	0.394664	0.520975	0.605937	0.702637	0.584675	0.34549	0.409564	0.215171	0.544476	0.246124	0.533402	0.316436	0.28058	0.556616	0.376283	0.501855	0.543082	0.331811	-0.107051	0.524994	0.489707	0.354414	0.366422	0.321762	0.461404	low
90	TCGA-BR-8362	0.214379	0.485801	0.593612	0.359258	0.549713	0.65301	0.716986	0.643836	0.423038	0.488161	0.220543	0.549746	0.337362	0.480754	0.321336	0.340924	0.598298	0.372562	0.558828	0.603153	0.391404	0.0903443	0.527385	0.515992	0.433259	0.422991	0.284007	0.429666	high
91	TCGA-D7-A4YV	0.367495	0.58652	0.643054	0.417418	0.443639	0.643338	0.738993	0.574561	0.373245	0.494203	0.130643	0.497408	0.413966	0.470139	0.316528	0.255459	0.6424	0.316777	0.536828	0.586554	0.365707	0.0351372	0.547189	0.515296	0.380781	0.427574	0.235961	0.463315	low
92	TCGA-CD-5801	0.319516	0.57561	0.735958	0.412231	0.530671	0.618152	0.718105	0.583223	0.354956	0.548723	0.179475	0.474267	0.408663	0.48304	0.374175	0.218375	0.661509	0.260024	0.564231	0.57719	0.388576	-0.0157397	0.528419	0.48953	0.423516	0.436369	0.318895	0.422097	low
93	TCGA-BR-8680	-0.00855052	0.38553	0.427936	0.301437	0.466666	0.576371	0.623338	0.464666	0.234276	0.290821	0.0565659	0.433809	0.0324585	0.407103	0.12017	0.125457	0.356895	0.255945	0.484916	0.461524	0.217356	-0.151828	0.472621	0.307752	0.220086	0.253114	0.262224	0.319895	high
94	TCGA-BR-8361	0.145361	0.579234	0.630494	0.372049	0.465337	0.657135	0.684693	0.512728	0.315286	0.49137	0.169163	0.470609	0.323938	0.477872	0.24233	0.17897	0.552625	0.255763	0.520094	0.563111	0.344559	0.109083	0.488883	0.399989	0.343166	0.391785	0.334362	0.450156	high
95	TCGA-BR-A452	0.263563	0.491595	0.521612	0.321833	0.5203	0.573015	0.671726	0.457382	0.339922	0.296861	0.190826	0.448819	0.23981	0.46515	0.165509	0.125001	0.459161	0.29991	0.540058	0.516452	0.299034	-0.0587083	0.527074	0.356723	0.317086	0.318471	0.328399	0.443191	low
96	TCGA-CG-5722	0.560685	0.604388	0.733496	0.453828	0.544785	0.630588	0.719517	0.571687	0.434784	0.56409	0.279254	0.499462	0.55857	0.483273	0.396748	0.330517	0.702111	0.391619	0.607016	0.595636	0.427086	0.167869	0.539752	0.55806	0.44262	0.453691	0.345039	0.480096	high
97	TCGA-VQ-AA6F	0.484838	0.544639	0.59863	0.36212	0.51749	0.61656	0.720796	0.580627	0.36511	0.452833	0.160712	0.454659	0.479304	0.492472	0.273504	0.278217	0.572802	0.331752	0.536956	0.528771	0.329381	0.100207	0.54144	0.401512	0.326523	0.405011	0.372095	0.478446	high
98	TCGA-HU-A4HB	0.669219	0.583644	0.664569	0.46633	0.522021	0.637703	0.735409	0.599474	0.428413	0.484721	0.215971	0.512447	0.680685	0.526308	0.370644	0.333121	0.670608	0.417901	0.607523	0.546089	0.362564	0.220659	0.548963	0.525569	0.418706	0.461441	0.316036	0.43452	low
99	TCGA-VQ-A8DU	0.123283	0.449719	0.493993	0.335844	0.462341	0.589329	0.648964	0.48635	0.310699	0.349643	0.06263	0.460506	0.1189	0.481061	0.238922	0.155134	0.460598	0.30122	0.485394	0.501541	0.282361	0.116898	0.523999	0.391329	0.274276	0.359303	0.264187	0.419662	high
100	TCGA-BR-6455	0.320676	0.596174	0.634883	0.427981	0.505191	0.625366	0.698855	0.574082	0.397395	0.471208	0.173566	0.505811	0.355373	0.530805	0.350003	0.302551	0.604354	0.347863	0.552683	0.562754	0.392926	0.130905	0.526885	0.511146	0.417404	0.39869	0.307637	0.459486	high
101	TCGA-VQ-A91K	0.171228	0.482047	0.573378	0.376904	0.517686	0.656909	0.690988	0.657271	0.384436	0.483523	0.156159	0.478367	0.291573	0.507576	0.346423	0.271785	0.633015	0.293788	0.56704	0.596863	0.3479	0.136175	0.528131	0.489043	0.382758	0.4196	0.340191	0.421009	high
102	TCGA-VQ-A94T	-0.0295768	0.406635	0.490899	0.363699	0.49298	0.590911	0.667235	0.545129	0.344701	0.280922	0.150368	0.484238	0.0265332	0.501356	0.216822	0.153273	0.425256	0.261059	0.489323	0.479639	0.341081	0.142017	0.522121	0.345391	0.281424	0.317673	0.29513	0.431958	low
103	TCGA-HJ-7597	0.342059	0.53835	0.627816	0.406181	0.473595	0.636732	0.697054	0.556304	0.320626	0.420543	0.10329	0.439752	0.385781	0.452196	0.258703	0.165342	0.521785	0.293013	0.545301	0.556689	0.339367	0.00147185	0.49877	0.388129	0.320056	0.37192	0.342662	0.44292	high
104	TCGA-VQ-A8PH	0.234702	0.522688	0.582417	0.32044	0.491348	0.612976	0.677698	0.472325	0.326381	0.32694	0.176704	0.442636	0.26154	0.44799	0.184234	0.109027	0.487611	0.30279	0.536735	0.486063	0.254093	0.00825483	0.510518	0.338431	0.275597	0.324751	0.300364	0.378727	low
105	TCGA-B7-A5TI	0.319416	0.526473	0.536146	0.373079	0.493924	0.601392	0.700682	0.617335	0.402805	0.413405	0.16953	0.537383	0.351662	0.523031	0.351922	0.318589	0.563208	0.28423	0.537879	0.552284	0.347703	0.0567456	0.552082	0.457281	0.364869	0.405628	0.330387	0.428106	high
106	TCGA-BR-8382	0.235316	0.545962	0.601498	0.46966	0.504233	0.628554	0.699774	0.624314	0.400051	0.474537	0.163115	0.562682	0.341921	0.526778	0.370998	0.329238	0.636069	0.330056	0.551403	0.590919	0.404579	0.241829	0.562653	0.522601	0.380182	0.429714	0.374495	0.488867	low
107	TCGA-KB-A93H	-0.079513	0.43785	0.480288	0.333026	0.46587	0.550515	0.674269	0.526023	0.276476	0.369882	0.149084	0.45508	0.0174188	0.40157	0.19023	0.00105456	0.443947	0.237085	0.512733	0.467088	0.244229	0.0331541	0.492914	0.318414	0.218316	0.270942	0.302277	0.427681	low
108	TCGA-D7-6522	0.644168	0.535586	0.693006	0.514296	0.536939	0.657215	0.743947	0.66437	0.474766	0.56415	0.26336	0.596507	0.625187	0.550372	0.5355	0.548545	0.765324	0.429561	0.656362	0.621435	0.442604	0.279189	0.609828	0.682467	0.511513	0.527199	0.356663	0.429429	high
109	TCGA-BR-A4IV	0.274419	0.324779	0.501671	0.389647	0.470832	0.525885	0.697023	0.590695	0.477411	0.451879	0.213843	0.499515	0.284752	0.577545	0.347842	0.42251	0.589552	0.29581	0.53962	0.61181	0.37579	0.0905229	0.579632	0.508546	0.363494	0.426995	0.268622	0.468007	high
110	TCGA-BR-6803	0.439388	0.471278	0.628777	0.398547	0.494127	0.624384	0.726515	0.592649	0.452498	0.487489	0.207589	0.481859	0.449162	0.505877	0.382568	0.384745	0.635053	0.343557	0.562225	0.605136	0.403732	0.0639113	0.558844	0.488044	0.430465	0.476927	0.31743	0.481589	high
111	TCGA-BR-4191	0.343843	0.557792	0.655199	0.442644	0.502804	0.620225	0.745599	0.618667	0.422577	0.498246	0.259167	0.534848	0.444612	0.564974	0.402214	0.384723	0.720127	0.398182	0.563868	0.595195	0.378472	0.304312	0.572708	0.635813	0.435279	0.465966	0.392759	0.485584	high
112	TCGA-VQ-A8PC	0.439525	0.50118	0.57032	0.4144	0.548114	0.603931	0.720712	0.609903	0.410733	0.451988	0.247056	0.542769	0.472965	0.51481	0.349513	0.31002	0.640562	0.384649	0.554066	0.559341	0.338749	0.263299	0.576117	0.504626	0.411679	0.385162	0.327611	0.461821	high
113	TCGA-BR-8588	0.394834	0.567582	0.625639	0.44744	0.506083	0.618998	0.711218	0.653431	0.395445	0.484799	0.296578	0.51425	0.43393	0.548379	0.41438	0.390183	0.660224	0.370595	0.569588	0.610028	0.370736	0.273005	0.576615	0.524524	0.410268	0.460432	0.348332	0.482268	low
114	TCGA-IN-A7NR	0.34699	0.452323	0.577587	0.344081	0.533139	0.594033	0.701504	0.584707	0.326766	0.418764	0.216843	0.496701	0.374255	0.514459	0.27044	0.305793	0.575456	0.327468	0.531808	0.54025	0.329342	0.175194	0.540622	0.401073	0.361846	0.402898	0.274216	0.427958	low
115	TCGA-VQ-AA6A	0.0432717	0.411766	0.417501	0.310019	0.477764	0.591089	0.674614	0.500406	0.284188	0.351309	0.115656	0.424309	0.0750718	0.45765	0.150413	0.118559	0.434636	0.341463	0.480259	0.445239	0.226714	0.0517857	0.487283	0.294084	0.253139	0.311335	0.26842	0.354133	low
116	TCGA-FP-7916	0.483577	0.580675	0.674376	0.405297	0.516618	0.613552	0.728119	0.619781	0.429676	0.562876	0.204396	0.533233	0.515121	0.497161	0.39135	0.343455	0.659386	0.350234	0.547355	0.628112	0.388324	0.0991857	0.559154	0.567057	0.427443	0.46176	0.288183	0.484528	high
117	TCGA-HU-8604	0.324155	0.615214	0.706868	0.496532	0.50253	0.637317	0.703822	0.627225	0.34906	0.50676	0.267003	0.537161	0.419307	0.511369	0.352572	0.372332	0.681095	0.357972	0.548845	0.615143	0.444572	0.183783	0.608104	0.562539	0.43292	0.454515	0.357123	0.455955	low
118	TCGA-IN-A6RJ	0.172053	0.372442	0.483159	0.347641	0.546171	0.560659	0.662887	0.497739	0.339187	0.384144	0.0766399	0.432672	0.131518	0.541632	0.247735	0.17702	0.447686	0.27265	0.504812	0.479387	0.245327	0.149822	0.517969	0.277979	0.344269	0.314144	0.254647	0.389248	low
119	TCGA-VQ-AA6B	0.0195211	0.413973	0.460299	0.307438	0.488718	0.601874	0.654882	0.502659	0.306029	0.271621	0.150409	0.416117	0.0452857	0.423733	0.140625	0.171983	0.393315	0.271605	0.488327	0.481142	0.26737	0.0760863	0.541552	0.31383	0.277718	0.290892	0.279305	0.376851	low
120	TCGA-CD-8529	0.511922	0.530617	0.616548	0.456599	0.524218	0.63719	0.748417	0.627662	0.439243	0.50978	0.272978	0.543038	0.526707	0.560965	0.450847	0.375658	0.689556	0.386044	0.602768	0.617759	0.406534	0.172288	0.569954	0.649289	0.459008	0.497486	0.350083	0.46577	high
121	TCGA-BR-8590	0.381989	0.501251	0.597203	0.430262	0.513985	0.62311	0.732289	0.634077	0.438702	0.492558	0.2476	0.535326	0.452999	0.554427	0.386992	0.407461	0.663786	0.392764	0.561284	0.608251	0.376368	0.112455	0.561406	0.544181	0.436911	0.457986	0.321055	0.490816	high
122	TCGA-CD-8535	-0.0503908	0.394527	0.382655	0.300586	0.521249	0.647148	0.681081	0.528043	0.295636	0.263941	0.0167951	0.435108	0.0704207	0.458409	0.140634	0.0822789	0.372639	0.322935	0.535927	0.491822	0.273255	-0.048214	0.508014	0.340309	0.300309	0.295541	0.242517	0.461672	high
123	TCGA-F1-6875	-0.0978402	0.365694	0.373414	0.284128	0.485879	0.629707	0.666631	0.51524	0.280733	0.245036	0.106943	0.413612	-0.0211307	0.488823	0.107565	0.0888665	0.402496	0.31021	0.555347	0.510254	0.300546	-0.00931654	0.555974	0.355509	0.306282	0.298343	0.295997	0.361456	low
124	TCGA-VQ-A8DZ	0.0692448	0.401915	0.477661	0.366244	0.501104	0.625438	0.693574	0.570323	0.331955	0.347763	0.0793013	0.526282	0.163473	0.51202	0.287181	0.255274	0.521793	0.28386	0.551293	0.500277	0.305036	0.286508	0.55421	0.38845	0.344114	0.367251	0.278464	0.366621	high
125	TCGA-HU-8249	0.12613	0.510397	0.620845	0.401146	0.525192	0.615144	0.677331	0.538889	0.309703	0.325037	0.128689	0.463204	0.133247	0.441044	0.215422	0.251491	0.528945	0.327932	0.505138	0.521431	0.32493	0.0898866	0.513883	0.406101	0.299493	0.344346	0.362019	0.377269	low
126	TCGA-BR-7901	0.233753	0.484748	0.550158	0.402134	0.501068	0.626985	0.725064	0.635698	0.379387	0.443749	0.239182	0.520592	0.316271	0.544487	0.371968	0.36093	0.619205	0.355653	0.560001	0.588007	0.362601	0.203753	0.600892	0.524157	0.42469	0.418099	0.414117	0.458549	high
127	TCGA-D7-6818	0.269605	0.455115	0.468077	0.473033	0.517433	0.656786	0.714073	0.688525	0.426938	0.435186	0.255913	0.551661	0.357495	0.571876	0.423794	0.406459	0.685546	0.374455	0.642103	0.552667	0.355372	0.355911	0.614961	0.616818	0.432122	0.448719	0.379326	0.439342	high
128	TCGA-SW-A7EB	0.379866	0.474804	0.580389	0.352255	0.493168	0.611228	0.706215	0.509984	0.347485	0.378834	0.223739	0.467629	0.368007	0.47923	0.318083	0.236373	0.519407	0.253434	0.627811	0.496701	0.29178	0.100669	0.500833	0.38295	0.353313	0.379656	0.241044	0.369716	low
129	TCGA-BR-7958	0.37954	0.627685	0.71139	0.456631	0.528231	0.623966	0.743039	0.63528	0.419095	0.547598	0.247908	0.531863	0.452304	0.515391	0.417336	0.380103	0.69519	0.374691	0.569721	0.630805	0.436805	0.188391	0.5677	0.597785	0.452494	0.507022	0.31175	0.510089	high
130	TCGA-CD-A486	0.146034	0.421988	0.430208	0.393426	0.475957	0.65647	0.661066	0.528614	0.325429	0.411758	0.129402	0.450458	0.188885	0.543618	0.307135	0.14602	0.59419	0.260553	0.580325	0.514951	0.308453	0.342134	0.544854	0.470401	0.354155	0.350332	0.349639	0.35726	high
131	TCGA-BR-A4J6	0.250603	0.317952	0.530794	0.323629	0.483459	0.54892	0.684105	0.49241	0.283092	0.383383	0.0960285	0.382192	0.199868	0.458364	0.199685	0.222783	0.432674	0.24745	0.51472	0.542822	0.306374	-0.0463403	0.544053	0.341568	0.272817	0.363711	0.321386	0.478524	low
132	TCGA-FP-8209	0.605859	0.458665	0.648579	0.433493	0.476914	0.543265	0.728609	0.608784	0.493617	0.55342	0.259507	0.506505	0.65202	0.52447	0.385519	0.478905	0.697183	0.403141	0.580073	0.613464	0.386597	0.199393	0.582558	0.595337	0.459089	0.5035	0.247643	0.460689	high
133	TCGA-CD-8534	0.22947	0.422535	0.513473	0.373462	0.480961	0.561655	0.678382	0.564268	0.316703	0.423856	0.161479	0.50291	0.280861	0.462846	0.269784	0.280589	0.501134	0.287995	0.495546	0.505813	0.318562	0.00100306	0.507769	0.369777	0.304355	0.33687	0.24847	0.422015	high
134	TCGA-VQ-A924	0.122375	0.594115	0.600458	0.424469	0.489817	0.643782	0.714675	0.621716	0.3791	0.501978	0.176203	0.505059	0.237089	0.475696	0.296364	0.198806	0.606105	0.314762	0.54733	0.584158	0.373924	0.0989753	0.512075	0.494748	0.372583	0.405539	0.311713	0.43899	high
135	TCGA-BR-8080	0.431684	0.52009	0.611361	0.407634	0.516051	0.623267	0.745539	0.634445	0.418436	0.477187	0.258617	0.520512	0.467373	0.534362	0.417082	0.387027	0.670414	0.37335	0.569144	0.593002	0.408113	0.170763	0.58256	0.579902	0.428876	0.460145	0.335052	0.462795	high
136	TCGA-CD-8527	0.0837262	0.466065	0.522041	0.364549	0.542968	0.623837	0.703318	0.58385	0.287824	0.38133	0.115982	0.472989	0.189935	0.506826	0.251913	0.223136	0.543516	0.232946	0.564849	0.54234	0.318671	0.175319	0.531484	0.327497	0.31666	0.342481	0.308634	0.407527	low
137	TCGA-HU-A4GQ	0.0330891	0.481777	0.549202	0.350288	0.506783	0.522247	0.696976	0.638489	0.406282	0.444412	0.262797	0.508408	0.19247	0.507134	0.290297	0.284829	0.569544	0.302278	0.517882	0.561201	0.338259	0.0868108	0.497168	0.478703	0.346942	0.401251	0.291258	0.486917	low
138	TCGA-D7-A4Z0	0.475119	0.470564	0.552995	0.439676	0.52093	0.623151	0.734342	0.602641	0.408351	0.454997	0.318554	0.524593	0.481277	0.539965	0.375194	0.388387	0.623471	0.375249	0.576017	0.589812	0.352978	0.324016	0.59332	0.524286	0.405504	0.443156	0.318564	0.487886	high
139	TCGA-D7-A6EZ	0.196228	0.603075	0.670784	0.415985	0.487927	0.588692	0.700894	0.604433	0.400697	0.465166	0.120409	0.537445	0.320127	0.480313	0.359675	0.268777	0.685614	0.275577	0.562415	0.586001	0.405266	0.170354	0.55918	0.571335	0.411001	0.432384	0.283656	0.481398	high
140	TCGA-B7-A5TK	0.29372	0.568955	0.725622	0.493427	0.513287	0.574426	0.764885	0.60283	0.469774	0.577036	0.168771	0.569216	0.387338	0.52862	0.386028	0.366743	0.706067	0.33481	0.567981	0.63816	0.440142	0.151397	0.545555	0.6066	0.423545	0.499846	0.296642	0.558924	low
141	TCGA-D7-A4YU	0.524846	0.629614	0.661172	0.419724	0.474987	0.585297	0.75072	0.611301	0.399037	0.514366	0.140457	0.509174	0.546044	0.505057	0.332032	0.308947	0.667842	0.415444	0.564107	0.617544	0.372406	0.157849	0.567314	0.590922	0.42635	0.456279	0.279009	0.50406	high
142	TCGA-CG-5725	0.0612462	0.405647	0.481132	0.356861	0.488886	0.595424	0.663826	0.517251	0.326703	0.314731	0.136624	0.459047	0.117569	0.487369	0.213857	0.199276	0.471725	0.304987	0.515875	0.512251	0.311723	0.0331791	0.530232	0.329832	0.300034	0.313713	0.299922	0.383579	high
143	TCGA-BR-6563	0.56051	0.484244	0.680608	0.447157	0.54133	0.624229	0.735394	0.612235	0.45482	0.515251	0.280549	0.536746	0.539163	0.508875	0.451334	0.408246	0.700398	0.406182	0.594569	0.619412	0.389534	0.198932	0.572342	0.579325	0.449609	0.481877	0.329279	0.441143	high
144	TCGA-IN-AB1X	0.358406	0.569121	0.652886	0.402136	0.515381	0.620151	0.717804	0.559284	0.34036	0.480709	0.158994	0.501381	0.421988	0.543797	0.281684	0.190822	0.634918	0.280965	0.58376	0.563891	0.321614	0.362614	0.546381	0.455914	0.357412	0.400422	0.343355	0.43458	low
145	TCGA-VQ-A91Y	0.352243	0.530626	0.598724	0.39049	0.477039	0.616845	0.731286	0.568741	0.40753	0.509265	0.146054	0.523288	0.40008	0.500827	0.321226	0.33445	0.661555	0.322488	0.549925	0.608818	0.387312	0.0254424	0.539642	0.56576	0.428509	0.420425	0.277848	0.47829	high
146	TCGA-HU-A4GX	0.329376	0.557528	0.674096	0.439196	0.509435	0.58879	0.697957	0.600494	0.339079	0.459258	0.195009	0.485338	0.395102	0.460249	0.347789	0.266921	0.620297	0.306703	0.54277	0.56669	0.362477	0.163243	0.500938	0.416214	0.358829	0.430341	0.29807	0.429819	low
147	TCGA-VQ-A8P8	0.523959	0.510432	0.559912	0.381075	0.520088	0.611537	0.714054	0.585921	0.405726	0.41829	0.245564	0.48108	0.520941	0.499713	0.273457	0.257412	0.542787	0.381767	0.55011	0.557143	0.352441	0.134142	0.547525	0.428812	0.351766	0.436025	0.360417	0.506863	low
148	TCGA-VQ-A8PK	0.0619611	0.500094	0.494796	0.367635	0.511475	0.614197	0.688805	0.609122	0.318222	0.410702	0.173103	0.464207	0.156306	0.490187	0.247389	0.252445	0.490756	0.318615	0.572179	0.507744	0.401986	0.160906	0.564205	0.399259	0.320067	0.40723	0.319263	0.406003	low
149	TCGA-FP-8631	0.0482609	0.357655	0.35193	0.30065	0.477065	0.590953	0.675568	0.508856	0.255265	0.312243	0.108512	0.451291	0.0688757	0.486973	0.249945	0.214775	0.430357	0.227946	0.465067	0.516574	0.283175	0.00411969	0.485317	0.26646	0.227742	0.252003	0.30765	0.34828	high
150	TCGA-HU-A4H2	0.252161	0.525071	0.561142	0.40468	0.51521	0.601734	0.694205	0.564786	0.256588	0.434904	0.241097	0.443148	0.293294	0.493397	0.229184	0.179982	0.534273	0.333841	0.501885	0.501224	0.337089	0.0188976	0.504787	0.40395	0.297842	0.352337	0.280342	0.406825	low
151	TCGA-HU-A4GJ	0.77987	0.654136	0.714784	0.440251	0.510549	0.617013	0.741224	0.534776	0.382076	0.535802	0.282073	0.468868	0.775487	0.480362	0.331382	0.261624	0.698176	0.498121	0.586825	0.552355	0.350615	0.0631771	0.54091	0.505664	0.441157	0.469863	0.288667	0.46849	high
152	TCGA-IN-7806	0.232779	0.355541	0.408188	0.302489	0.517714	0.619425	0.682159	0.524191	0.34418	0.346961	0.154052	0.447882	0.232709	0.479183	0.21429	0.115982	0.487484	0.288203	0.529563	0.5128	0.259581	0.106575	0.521287	0.346345	0.332794	0.320498	0.263812	0.390886	high
153	TCGA-HU-8238	0.326964	0.529388	0.560958	0.43139	0.497929	0.628155	0.71475	0.615505	0.41589	0.41222	0.20502	0.520706	0.369214	0.503252	0.368667	0.394405	0.590099	0.37055	0.540274	0.529344	0.337565	0.27117	0.555871	0.483234	0.326674	0.398034	0.340535	0.456609	low
154	TCGA-IN-A6RL	0.275407	0.430454	0.479512	0.349457	0.495132	0.603252	0.689643	0.564115	0.29596	0.364231	0.17418	0.501854	0.244767	0.508709	0.260984	0.267704	0.539978	0.274801	0.48628	0.493924	0.290419	0.168151	0.539095	0.378291	0.303498	0.349371	0.248849	0.386326	low
155	TCGA-VQ-A8P5	0.125237	0.507365	0.551921	0.382293	0.473861	0.631976	0.701179	0.601092	0.336706	0.414909	0.0877143	0.495415	0.213909	0.511767	0.277204	0.221178	0.585468	0.347636	0.539128	0.55399	0.352495	0.158852	0.549376	0.464721	0.321426	0.377287	0.31054	0.470584	high
156	TCGA-MX-A666	0.495856	0.47559	0.480141	0.353535	0.480893	0.621499	0.684195	0.512825	0.333879	0.362382	0.081643	0.469126	0.498832	0.496867	0.262234	0.229536	0.523402	0.326296	0.595875	0.473336	0.277837	0.135721	0.543753	0.406715	0.342806	0.371962	0.25607	0.384163	low
157	TCGA-B7-A5TN	0.104619	0.391465	0.498022	0.399323	0.509488	0.608772	0.710456	0.603877	0.350716	0.393243	0.220843	0.49023	0.179464	0.473554	0.314034	0.296479	0.57456	0.283419	0.499867	0.576868	0.345	0.042116	0.537264	0.459785	0.330818	0.37261	0.353056	0.40528	high
158	TCGA-BR-7957	0.196138	0.429446	0.501454	0.39604	0.491384	0.592545	0.699085	0.655145	0.456806	0.444194	0.228614	0.501734	0.270164	0.512916	0.36414	0.420392	0.573488	0.376253	0.550925	0.567974	0.367892	0.240117	0.589769	0.446774	0.392311	0.428407	0.319209	0.477605	high
159	TCGA-BR-4253	0.361231	0.694366	0.750157	0.494539	0.51542	0.605414	0.739402	0.637797	0.42324	0.587363	0.232552	0.534629	0.496876	0.540527	0.38389	0.374868	0.719666	0.385075	0.578238	0.598529	0.443802	0.322832	0.557442	0.608485	0.45224	0.474838	0.329807	0.537505	low
160	TCGA-D7-8578	0.278438	0.420872	0.500202	0.385838	0.495681	0.617927	0.719528	0.625828	0.379388	0.438327	0.247933	0.538054	0.321869	0.519292	0.349571	0.370247	0.587195	0.343146	0.546038	0.58307	0.371353	0.21253	0.551638	0.51405	0.418221	0.422489	0.349591	0.429181	high
161	TCGA-BR-8687	0.126389	0.370603	0.463812	0.336968	0.509291	0.622137	0.694653	0.553806	0.347193	0.39665	0.223449	0.476757	0.148447	0.482326	0.27499	0.243408	0.5026	0.317657	0.52719	0.528733	0.288732	0.0131223	0.521832	0.408699	0.344689	0.363774	0.365236	0.419311	low
162	TCGA-BR-6453	0.677587	0.549118	0.673162	0.448943	0.508561	0.634443	0.735846	0.5828	0.440245	0.527175	0.310857	0.563561	0.688707	0.516076	0.43474	0.418368	0.709146	0.387399	0.614989	0.580637	0.38996	0.19963	0.573253	0.560507	0.470089	0.481949	0.313206	0.44092	high
163	TCGA-VQ-A91U	0.304812	0.528949	0.605306	0.402594	0.508746	0.594094	0.703319	0.543129	0.327541	0.436012	0.27748	0.515007	0.325769	0.481482	0.225185	0.175791	0.571381	0.366162	0.530212	0.54989	0.363272	0.0868691	0.530507	0.460867	0.353122	0.368737	0.30094	0.400544	low
164	TCGA-BR-8363	0.389646	0.626608	0.701902	0.433539	0.49473	0.551701	0.723423	0.619299	0.396762	0.57022	0.257457	0.511202	0.449017	0.493507	0.373012	0.311456	0.682271	0.338031	0.569609	0.601084	0.432424	0.158034	0.541276	0.556031	0.402872	0.484281	0.301367	0.518233	high
165	TCGA-ZQ-A9CR	0.145933	0.567967	0.617144	0.408975	0.465396	0.606992	0.722759	0.614724	0.406034	0.439336	0.224002	0.534679	0.262681	0.502337	0.325253	0.381652	0.614054	0.272088	0.535378	0.563669	0.409627	0.287531	0.555688	0.535662	0.371457	0.436483	0.370088	0.49893	high
166	TCGA-VQ-A91Q	0.0257124	0.372326	0.402721	0.34765	0.525282	0.610211	0.688248	0.549514	0.334472	0.381934	0.165635	0.442996	0.0936621	0.489988	0.239959	0.293507	0.453637	0.283354	0.478932	0.558796	0.327075	0.0522315	0.521242	0.401993	0.302397	0.362793	0.311285	0.447836	high
167	TCGA-BR-8077	0.247613	0.538785	0.636235	0.405503	0.522607	0.61141	0.714363	0.536797	0.358425	0.420797	0.229196	0.536777	0.277313	0.494184	0.331431	0.287504	0.611657	0.317955	0.592317	0.535749	0.325242	0.188798	0.572416	0.522772	0.389053	0.412063	0.319118	0.444906	high
168	TCGA-RD-A8MV	0.485443	0.591492	0.66163	0.455536	0.51557	0.599973	0.745292	0.613807	0.391978	0.509168	0.230991	0.564704	0.524501	0.526643	0.389667	0.312663	0.701216	0.376162	0.551843	0.570234	0.40446	0.447338	0.577895	0.542111	0.405406	0.441239	0.339293	0.41949	low
169	TCGA-D7-A6EY	0.540831	0.59782	0.655863	0.482333	0.531082	0.636573	0.728296	0.634991	0.392702	0.530418	0.14758	0.53972	0.561817	0.51972	0.385392	0.325966	0.690644	0.422349	0.569042	0.599753	0.41053	0.265442	0.538131	0.572135	0.426136	0.474198	0.391249	0.482834	high
170	TCGA-RD-A8N1	0.53177	0.594203	0.669672	0.41684	0.505472	0.608767	0.73529	0.577181	0.409218	0.526886	0.286207	0.474389	0.550091	0.53134	0.330998	0.367779	0.698376	0.340215	0.555513	0.596808	0.387931	0.0478451	0.546499	0.542528	0.420308	0.468849	0.292333	0.430386	low
171	TCGA-FP-8210	0.605274	0.480363	0.65198	0.444455	0.504476	0.605025	0.73388	0.646179	0.444597	0.54106	0.199083	0.516248	0.637766	0.540388	0.412764	0.435479	0.700553	0.389462	0.592551	0.632544	0.393506	0.185011	0.588218	0.585786	0.436083	0.494553	0.322548	0.473248	high
172	TCGA-CD-A487	-0.0139164	0.486552	0.474643	0.379086	0.440584	0.543575	0.682094	0.610713	0.347527	0.303882	0.15374	0.502175	0.178162	0.512906	0.29212	0.335515	0.512029	0.328526	0.489089	0.574691	0.287989	0.305068	0.564568	0.422141	0.310307	0.325467	0.26171	0.491916	low
173	TCGA-D7-A748	0.296068	0.449189	0.579529	0.535014	0.537341	0.625458	0.744458	0.68152	0.41754	0.498268	0.190402	0.591046	0.383854	0.587547	0.47691	0.463038	0.740478	0.367057	0.581956	0.618336	0.380891	0.342108	0.604725	0.631316	0.439671	0.484035	0.342655	0.477694	high
174	TCGA-CD-5798	0.170207	0.407264	0.55014	0.451472	0.503546	0.644317	0.742385	0.634027	0.437131	0.46977	0.176551	0.555484	0.289776	0.526504	0.419591	0.393461	0.675665	0.330932	0.574932	0.627294	0.409118	0.138197	0.578427	0.582495	0.429207	0.464497	0.360281	0.492814	high
175	TCGA-VQ-A8PF	0.416487	0.615794	0.690451	0.439865	0.500323	0.594909	0.728193	0.613827	0.432585	0.566814	0.219917	0.51691	0.489067	0.514238	0.380489	0.361127	0.721786	0.354614	0.558131	0.598922	0.380665	0.210677	0.549704	0.572261	0.426989	0.455824	0.321265	0.49262	high
176	TCGA-BR-4257	0.121525	0.570725	0.626488	0.482353	0.510556	0.625411	0.733242	0.67299	0.432194	0.507246	0.276646	0.585894	0.345455	0.556549	0.411742	0.374937	0.699636	0.35793	0.57443	0.603247	0.392146	0.251399	0.55599	0.644269	0.442273	0.465812	0.340072	0.493868	low
177	TCGA-BR-8371	0.544677	0.356738	0.547142	0.322161	0.430147	0.547869	0.713169	0.485795	0.422439	0.433245	0.175663	0.417672	0.541893	0.456851	0.260085	0.213983	0.515586	0.29881	0.532538	0.570132	0.306324	-0.126161	0.530041	0.390025	0.314955	0.38978	0.220043	0.391283	low
178	TCGA-RD-A8N5	0.0708219	0.450345	0.462451	0.481684	0.476215	0.639684	0.734479	0.627425	0.413619	0.4227	0.25489	0.560785	0.198389	0.558399	0.415415	0.349807	0.65419	0.334065	0.540854	0.5826	0.355169	0.476117	0.648569	0.614599	0.372177	0.405346	0.367468	0.42644	high
179	TCGA-R5-A7ZI	0.383223	0.580571	0.688723	0.409574	0.498317	0.576406	0.721932	0.527542	0.331931	0.522157	0.149439	0.485591	0.455732	0.487556	0.337329	0.340161	0.683605	0.302912	0.536078	0.53432	0.35456	0.21527	0.509368	0.478189	0.35057	0.401741	0.378838	0.449226	low
180	TCGA-VQ-A91W	0.239449	0.561518	0.570841	0.436894	0.522416	0.617516	0.732255	0.568373	0.397308	0.448203	0.306876	0.472931	0.332961	0.511771	0.280924	0.262299	0.647919	0.368519	0.53282	0.562836	0.31271	0.167561	0.542196	0.569346	0.361847	0.372409	0.342867	0.496206	low
181	TCGA-BR-8286	0.132266	0.522988	0.557133	0.349579	0.493328	0.576297	0.713516	0.591859	0.355654	0.410506	0.146834	0.518409	0.186856	0.502136	0.26535	0.271725	0.567814	0.364048	0.520062	0.531968	0.344059	0.00823258	0.518787	0.502828	0.365389	0.385062	0.306105	0.459338	low
182	TCGA-HU-A4H4	0.352721	0.621009	0.659975	0.437093	0.494792	0.629874	0.721668	0.594712	0.375719	0.497258	0.157193	0.478258	0.427512	0.504418	0.29581	0.221934	0.636797	0.332224	0.533275	0.57585	0.363038	0.237249	0.52582	0.505786	0.385865	0.434709	0.336897	0.457621	low
183	TCGA-BR-8364	0.384365	0.423108	0.568509	0.396259	0.499917	0.585797	0.720006	0.654394	0.436693	0.499213	0.220542	0.498199	0.428152	0.558832	0.409977	0.415189	0.641835	0.367424	0.55736	0.608369	0.406881	0.0539251	0.577372	0.546834	0.442735	0.468705	0.289709	0.47003	high
184	TCGA-IN-8462	0.156776	0.417825	0.503945	0.358319	0.530156	0.585265	0.708867	0.565664	0.378208	0.387746	0.246268	0.470827	0.23171	0.506089	0.27403	0.305483	0.493284	0.301323	0.501785	0.556044	0.319063	0.197362	0.553834	0.376948	0.355339	0.38864	0.3075	0.440083	high
185	TCGA-HU-A4GU	-0.075378	0.435149	0.509718	0.400804	0.501147	0.626097	0.655468	0.557343	0.286363	0.325674	0.129944	0.446536	0.0331513	0.470387	0.175184	0.109486	0.491837	0.294866	0.531368	0.496058	0.26783	0.147022	0.529114	0.430452	0.282798	0.32382	0.35323	0.419242	low
186	TCGA-BR-8059	0.114594	0.413722	0.505572	0.343033	0.478681	0.605602	0.704183	0.598913	0.382166	0.375837	0.206468	0.522372	0.214101	0.495768	0.263762	0.256144	0.546413	0.274829	0.520525	0.585993	0.347081	0.0594659	0.551562	0.480289	0.351364	0.399429	0.311825	0.44675	high
187	TCGA-D7-6525	0.113728	0.436327	0.534834	0.368746	0.527116	0.653786	0.69664	0.599579	0.372216	0.429465	0.0911926	0.523346	0.258266	0.511851	0.316626	0.294135	0.591926	0.342064	0.562168	0.565542	0.377587	0.130659	0.558956	0.573234	0.376868	0.420538	0.29608	0.389642	low
188	TCGA-CG-5717	0.439277	0.512475	0.619604	0.429697	0.573649	0.619062	0.718515	0.593571	0.467203	0.488315	0.237099	0.513637	0.477102	0.581529	0.380042	0.438636	0.631908	0.321793	0.57586	0.570988	0.374423	0.32333	0.584072	0.490307	0.457945	0.440764	0.287685	0.436621	high
189	TCGA-BR-8485	0.301327	0.523948	0.615329	0.379402	0.481929	0.624867	0.713623	0.568534	0.356604	0.43477	0.222746	0.512947	0.320385	0.504324	0.287838	0.306262	0.602763	0.361143	0.528651	0.557464	0.39176	0.136557	0.568895	0.531427	0.400345	0.413631	0.261951	0.422813	low
190	TCGA-CD-8531	0.63426	0.592842	0.552124	0.394698	0.432096	0.566671	0.695122	0.581946	0.406141	0.474084	0.206449	0.545965	0.658193	0.4271	0.383829	0.294203	0.6186	0.391702	0.566817	0.494506	0.315146	-0.0299864	0.530308	0.578527	0.337019	0.428994	0.229395	0.381837	low
191	TCGA-VQ-A8E0	0.100776	0.448144	0.48822	0.422988	0.484951	0.65911	0.707543	0.560858	0.351167	0.403658	0.128503	0.484901	0.192691	0.493718	0.285787	0.230382	0.603573	0.274548	0.598172	0.516918	0.326541	0.274737	0.578046	0.489549	0.358175	0.376075	0.369217	0.410093	low
192	TCGA-CD-A4MG	0.333951	0.525909	0.542767	0.365421	0.466819	0.602876	0.720651	0.598162	0.392598	0.414689	0.139558	0.509268	0.374029	0.487455	0.371146	0.210597	0.621342	0.285751	0.51526	0.552166	0.332468	0.11006	0.529996	0.532042	0.333319	0.370867	0.294701	0.413924	high
193	TCGA-BR-8366	0.495405	0.602366	0.703385	0.43474	0.537811	0.618072	0.766328	0.605795	0.404653	0.564912	0.197821	0.544041	0.543795	0.508305	0.399304	0.322756	0.715748	0.318684	0.572083	0.625904	0.454276	0.0510909	0.576258	0.608214	0.44375	0.489807	0.332597	0.48255	low
194	TCGA-VQ-AA6D	-0.049531	0.461343	0.40452	0.327588	0.459823	0.623097	0.623597	0.539932	0.30399	0.289986	0.0994138	0.438455	0.0199633	0.511363	0.166812	0.143133	0.482802	0.266961	0.563981	0.458142	0.275939	0.24897	0.535789	0.325577	0.233322	0.281859	0.373415	0.392994	high
195	TCGA-D7-A6EV	0.124549	0.474253	0.447579	0.398271	0.450561	0.586014	0.684302	0.565239	0.300688	0.363939	0.155341	0.49013	0.163576	0.482683	0.215533	0.190321	0.519456	0.258787	0.494626	0.509786	0.283419	0.15765	0.51343	0.395683	0.310059	0.354433	0.360915	0.417542	low
196	TCGA-BR-6706	0.444228	0.553404	0.705557	0.406642	0.50313	0.624681	0.738495	0.641316	0.390537	0.551525	0.226032	0.51846	0.470845	0.494744	0.371988	0.329491	0.697686	0.303648	0.565902	0.625214	0.403551	0.0989673	0.569553	0.549781	0.43181	0.465722	0.257188	0.452424	low
197	TCGA-VQ-AA69	0.0417074	0.608062	0.591598	0.326913	0.50277	0.536728	0.647681	0.511672	0.37565	0.417902	0.152594	0.454515	0.184505	0.515608	0.221192	0.199106	0.550945	0.284984	0.551219	0.528465	0.312954	-0.0613021	0.530606	0.494457	0.370071	0.317957	0.251204	0.440045	low
198	TCGA-BR-A4J7	0.22726	0.334734	0.675433	0.37611	0.482044	0.527368	0.729669	0.545857	0.388309	0.537708	0.161974	0.42137	0.271952	0.484481	0.328059	0.282915	0.653927	0.202105	0.508172	0.629811	0.395145	-0.0349305	0.541694	0.487105	0.361676	0.428864	0.251416	0.415362	high
199	TCGA-BR-6456	0.286645	0.515822	0.57956	0.421328	0.524269	0.664472	0.710696	0.605353	0.370018	0.459123	0.271439	0.559633	0.371001	0.572984	0.363214	0.428931	0.63484	0.380589	0.55306	0.604778	0.403516	0.113839	0.579798	0.564265	0.447153	0.467867	0.376421	0.4534	low
200	TCGA-BR-7715	0.027928	0.436957	0.481744	0.354337	0.528372	0.653258	0.683485	0.606619	0.390304	0.317243	0.241943	0.477373	0.177116	0.525006	0.266664	0.298666	0.527738	0.344993	0.5657	0.532126	0.360054	0.0754842	0.564821	0.470372	0.383718	0.387278	0.239943	0.454905	high
201	TCGA-D7-8575	0.217096	0.413006	0.476665	0.380215	0.511622	0.612485	0.697483	0.600034	0.297182	0.510421	0.264396	0.542901	0.371037	0.540811	0.405891	0.291008	0.632417	0.281722	0.529762	0.540517	0.311708	0.213278	0.577272	0.534285	0.345772	0.385501	0.353112	0.386447	high
202	TCGA-HU-A4GH	0.139962	0.445063	0.470436	0.382498	0.48688	0.605037	0.688953	0.511568	0.251947	0.400595	0.177122	0.453645	0.189953	0.531638	0.230146	0.14937	0.46135	0.254338	0.523078	0.449989	0.244539	0.330787	0.518709	0.293001	0.240075	0.302776	0.338457	0.434944	low
203	TCGA-VQ-A8E2	0.0679061	0.45654	0.495046	0.316293	0.491652	0.590076	0.661385	0.49787	0.369183	0.326314	0.220013	0.45076	0.0678408	0.458805	0.230433	0.209766	0.486257	0.339442	0.502351	0.562858	0.316889	-0.0257473	0.560115	0.437723	0.352105	0.365839	0.267459	0.411284	high
204	TCGA-D7-A4YT	0.0516711	0.436387	0.495424	0.297795	0.464966	0.621975	0.663881	0.537425	0.326077	0.335816	0.219455	0.402805	0.075439	0.47895	0.192757	0.095575	0.446292	0.297745	0.515346	0.511435	0.2489	0.02626	0.542871	0.296118	0.259841	0.331988	0.306938	0.466236	high
205	TCGA-IN-A7NU	0.166433	0.495599	0.563894	0.410412	0.523043	0.630471	0.715753	0.566982	0.321198	0.457603	0.13113	0.516405	0.271161	0.495411	0.351377	0.329249	0.627907	0.255005	0.536744	0.567482	0.331813	0.241483	0.553713	0.526594	0.361367	0.40041	0.323118	0.429138	low
206	TCGA-CG-4440	0.0421204	0.499066	0.492937	0.41163	0.462094	0.592809	0.697718	0.619461	0.406847	0.383219	0.182641	0.529678	0.178521	0.526302	0.335599	0.253896	0.586249	0.32532	0.56059	0.536666	0.352954	0.32013	0.548572	0.533106	0.393308	0.392568	0.231417	0.437946	low
207	TCGA-KB-A93G	0.111522	0.469109	0.430465	0.435182	0.457962	0.66371	0.726024	0.636969	0.439078	0.422604	0.314049	0.509451	0.213629	0.517132	0.402874	0.388571	0.642442	0.363176	0.522778	0.574954	0.377255	0.472386	0.610208	0.614476	0.413565	0.429885	0.367258	0.429045	high
208	TCGA-HU-A4G3	0.158808	0.405142	0.517296	0.384915	0.54115	0.580561	0.678389	0.589652	0.373085	0.405281	0.177227	0.498789	0.222549	0.500451	0.256429	0.276126	0.505674	0.277112	0.513076	0.504599	0.271659	0.182131	0.52598	0.394021	0.312238	0.345978	0.329596	0.422548	low
209	TCGA-HU-A4HD	0.0758655	0.454198	0.452335	0.344376	0.506577	0.600081	0.692509	0.576057	0.346811	0.343503	0.13009	0.528112	0.141985	0.507132	0.302203	0.250565	0.493763	0.290726	0.561497	0.498404	0.280477	0.105166	0.560948	0.439566	0.346965	0.363909	0.22235	0.433498	low
210	TCGA-FP-A9TM	0.628501	0.568474	0.572171	0.412781	0.481556	0.578376	0.716111	0.5534	0.410858	0.453084	0.207022	0.467622	0.64102	0.453051	0.277223	0.181742	0.605453	0.395318	0.54539	0.491289	0.291806	0.176254	0.481042	0.418824	0.331281	0.364591	0.297283	0.41957	low
211	TCGA-D7-6528	-0.00758121	0.450617	0.472714	0.362697	0.481778	0.620085	0.66865	0.561029	0.271297	0.298618	0.0722955	0.459606	0.0169749	0.404331	0.153403	0.12103	0.476567	0.31387	0.543915	0.498565	0.293889	0.109589	0.560628	0.375286	0.315621	0.305172	0.343497	0.410891	low
212	TCGA-R5-A7ZF	0.000686193	0.472601	0.44941	0.263313	0.511561	0.623967	0.652182	0.515356	0.274883	0.300263	0.00127458	0.421959	0.00956377	0.445672	0.0669347	0.0992432	0.407283	0.336977	0.485934	0.464831	0.293709	0.14773	0.502643	0.308664	0.245674	0.279743	0.251976	0.457773	low
213	TCGA-VQ-AA6J	0.44948	0.58305	0.614184	0.393183	0.52507	0.657092	0.733668	0.591394	0.390063	0.512606	0.179463	0.485099	0.515523	0.509031	0.340003	0.198192	0.632535	0.401579	0.557826	0.56869	0.356039	0.104375	0.535772	0.520266	0.395072	0.439343	0.375927	0.475653	low
214	TCGA-CG-4437	0.382769	0.507275	0.643588	0.444381	0.532243	0.635326	0.724448	0.667407	0.389196	0.464021	0.229135	0.532074	0.438587	0.51391	0.423524	0.425966	0.689058	0.340278	0.575335	0.577928	0.382004	0.257141	0.532237	0.574988	0.42756	0.454183	0.358581	0.417671	low
215	TCGA-VQ-A8DT	0.12833	0.488241	0.510977	0.378336	0.526801	0.57683	0.674974	0.550157	0.315679	0.378101	0.21367	0.488669	0.120591	0.487655	0.25044	0.178565	0.482745	0.334317	0.505696	0.464424	0.291289	0.145551	0.500267	0.315433	0.264437	0.341866	0.304302	0.445698	low
216	TCGA-CG-4436	0.0415171	0.536037	0.549246	0.462969	0.519525	0.585957	0.674366	0.586263	0.358631	0.368353	0.242412	0.518087	0.234724	0.554133	0.306536	0.254722	0.573209	0.362639	0.580253	0.488542	0.348635	0.379972	0.59833	0.482612	0.362977	0.351311	0.427886	0.432545	low
217	TCGA-VQ-A8PD	0.563225	0.571153	0.652293	0.451496	0.486125	0.620074	0.743268	0.590847	0.389879	0.511862	0.227915	0.496356	0.574054	0.506669	0.336923	0.265352	0.678798	0.371379	0.559111	0.601561	0.371503	0.291372	0.561211	0.531347	0.404981	0.462304	0.334855	0.478962	high
218	TCGA-BR-7716	0.391999	0.532455	0.643235	0.45811	0.52425	0.642914	0.731823	0.595884	0.38455	0.485685	0.233907	0.581487	0.432381	0.540863	0.389046	0.350845	0.669329	0.363335	0.61433	0.585308	0.395371	0.209129	0.584805	0.566118	0.483377	0.469888	0.341987	0.420522	low
219	TCGA-HU-A4GP	0.262421	0.477046	0.463899	0.365397	0.500509	0.597299	0.683753	0.56099	0.336574	0.380111	0.239095	0.480245	0.275396	0.473458	0.234226	0.234076	0.5117	0.338756	0.503593	0.502647	0.295586	0.0908587	0.50411	0.393824	0.298318	0.336867	0.270496	0.441516	low
220	TCGA-HU-8610	0.146023	0.552946	0.598096	0.488398	0.513193	0.673954	0.744011	0.606455	0.385952	0.474334	0.24021	0.526141	0.35413	0.510301	0.37354	0.363999	0.672526	0.330907	0.577257	0.557677	0.389332	0.227301	0.566492	0.642123	0.42109	0.450985	0.446931	0.480305	low
221	TCGA-HF-7133	0.355599	0.567955	0.590511	0.441094	0.54304	0.675638	0.709033	0.653526	0.422344	0.492956	0.218025	0.564157	0.396813	0.563357	0.409106	0.414021	0.68596	0.369871	0.572696	0.59796	0.375105	0.267476	0.563921	0.608278	0.439438	0.456971	0.416419	0.511699	high
222	TCGA-CG-4443	-0.0397618	0.28575	0.375281	0.265741	0.503801	0.56935	0.645433	0.510196	0.333251	0.253876	0.0498615	0.380428	0.00442621	0.463819	0.202187	0.0893728	0.469473	0.308992	0.512961	0.508553	0.215533	-0.0677856	0.55226	0.34163	0.309038	0.267424	0.245974	0.35613	low
223	TCGA-VQ-AA68	0.321046	0.533444	0.580779	0.363547	0.565893	0.600476	0.708234	0.581014	0.291565	0.422187	0.224058	0.501328	0.429191	0.483992	0.23103	0.359072	0.56415	0.327281	0.517565	0.562158	0.355271	0.0193054	0.505122	0.412455	0.374214	0.368037	0.354367	0.466867	low
224	TCGA-D7-8576	0.208941	0.442072	0.449015	0.397414	0.513248	0.607942	0.714883	0.559631	0.354746	0.427793	0.152804	0.523075	0.272018	0.512344	0.312844	0.262775	0.530879	0.323317	0.544306	0.534197	0.309695	0.161245	0.559847	0.472675	0.357659	0.35286	0.322355	0.427794	high
225	TCGA-VQ-AA6I	0.264959	0.546149	0.574823	0.396224	0.509375	0.597315	0.700763	0.56941	0.334702	0.456605	0.22218	0.467873	0.318551	0.48974	0.242863	0.190654	0.544372	0.370328	0.515454	0.535726	0.319583	0.0994236	0.508114	0.393148	0.353747	0.382952	0.345935	0.495268	high
226	TCGA-CD-A4MH	0.157679	0.449494	0.481177	0.37381	0.435316	0.588779	0.666805	0.464181	0.300775	0.3453	0.181726	0.446082	0.164761	0.458424	0.278027	0.202845	0.492253	0.275151	0.485838	0.511386	0.232598	0.181807	0.519811	0.341291	0.305546	0.309253	0.239257	0.373595	low
227	TCGA-BR-8677	0.23932	0.560069	0.665031	0.393093	0.488411	0.602172	0.712873	0.604058	0.393169	0.500783	0.222438	0.539013	0.305435	0.521395	0.35112	0.325194	0.618668	0.348689	0.528289	0.633106	0.391052	0.123501	0.562871	0.56	0.385254	0.448542	0.279237	0.45961	high
228	TCGA-VQ-A925	0.140204	0.479752	0.50649	0.299595	0.505793	0.58211	0.677446	0.55132	0.357751	0.374094	0.129457	0.486681	0.174231	0.474902	0.211912	0.294768	0.438286	0.324767	0.521684	0.514204	0.302737	0.000978708	0.546145	0.304342	0.317078	0.305217	0.308144	0.444825	high
229	TCGA-BR-6452	0.268205	0.563494	0.613671	0.431788	0.502315	0.647007	0.716113	0.632617	0.355587	0.461683	0.153652	0.526526	0.345587	0.510582	0.320243	0.275573	0.630411	0.298254	0.550176	0.572566	0.385495	0.135846	0.530728	0.537734	0.392152	0.442175	0.330549	0.45432	low
230	TCGA-BR-8384	0.299907	0.378987	0.584504	0.38481	0.476654	0.563464	0.705341	0.585237	0.490017	0.525573	0.264244	0.474372	0.376665	0.51067	0.347912	0.481069	0.614199	0.329934	0.52979	0.618485	0.368381	0.0158579	0.562044	0.529908	0.437249	0.459377	0.263416	0.462846	high
231	TCGA-BR-7717	0.295571	0.489871	0.526151	0.372688	0.50457	0.651362	0.69764	0.619332	0.382855	0.389344	0.214792	0.496166	0.324098	0.491612	0.294144	0.283491	0.537531	0.34099	0.55637	0.548964	0.366063	0.0951017	0.522854	0.434862	0.378847	0.402917	0.312846	0.459002	high
232	TCGA-BR-4267	0.209897	0.520284	0.529385	0.415221	0.503452	0.629273	0.718005	0.612464	0.363484	0.427052	0.170287	0.503013	0.334811	0.525047	0.347237	0.296	0.631685	0.355044	0.517035	0.563749	0.343235	0.285192	0.530104	0.53763	0.378046	0.381876	0.422726	0.459242	low
233	TCGA-IN-A6RI	-0.00929051	0.40962	0.348231	0.359526	0.510991	0.611126	0.657388	0.546302	0.327318	0.340245	0.0404154	0.484955	0.0385122	0.424866	0.209679	0.0237	0.450339	0.253367	0.493393	0.439115	0.263932	0.153057	0.480029	0.347009	0.242555	0.25728	0.290399	0.317633	high
234	TCGA-BR-7703	0.207016	0.492273	0.60055	0.407949	0.492094	0.605362	0.709428	0.567523	0.320764	0.436994	0.271049	0.469116	0.252373	0.463539	0.257593	0.150946	0.533007	0.298323	0.522093	0.527221	0.313765	0.123768	0.524329	0.355372	0.334869	0.365807	0.359245	0.421013	low
235	TCGA-BR-7722	0.173788	0.347079	0.51892	0.355677	0.482407	0.606229	0.698416	0.527936	0.307623	0.418944	0.239676	0.44798	0.23228	0.478573	0.26678	0.265493	0.533941	0.230619	0.495428	0.535558	0.285219	0.00558244	0.52334	0.383706	0.282638	0.348334	0.388844	0.360595	low
236	TCGA-BR-6457	0.463755	0.433787	0.608661	0.390593	0.516634	0.628377	0.733208	0.622951	0.463723	0.480742	0.228516	0.52613	0.427898	0.524682	0.398554	0.446052	0.646192	0.377207	0.578959	0.612237	0.40226	0.0939575	0.568709	0.511258	0.434089	0.477956	0.310957	0.467093	high
237	TCGA-D7-6518	0.39035	0.405674	0.565169	0.427675	0.523666	0.644257	0.734367	0.613599	0.408971	0.442476	0.277914	0.555697	0.369437	0.536186	0.405612	0.39129	0.653609	0.3836	0.570227	0.603392	0.427986	0.227119	0.617246	0.569563	0.416467	0.451499	0.325846	0.444965	high
238	TCGA-CG-4301	0.201975	0.493703	0.557143	0.432218	0.557746	0.603479	0.742357	0.637035	0.412955	0.480729	0.297484	0.507484	0.344457	0.567148	0.387664	0.42083	0.631414	0.333666	0.531085	0.598887	0.362061	0.20356	0.553218	0.578356	0.434285	0.431659	0.386407	0.489629	high
239	TCGA-CG-5720	0.335716	0.539219	0.583239	0.468881	0.522993	0.650569	0.708153	0.63887	0.412658	0.487791	0.267627	0.577765	0.375481	0.517598	0.443567	0.443712	0.654546	0.344442	0.584473	0.569984	0.378806	0.417432	0.611207	0.55713	0.431298	0.433534	0.359985	0.452712	low
240	TCGA-CD-8536	0.286527	0.543257	0.630272	0.412496	0.478021	0.591324	0.708712	0.611475	0.378124	0.433344	0.21537	0.537143	0.362567	0.51826	0.339824	0.301663	0.615398	0.283329	0.543647	0.585754	0.378032	0.0924231	0.516233	0.524993	0.362337	0.424369	0.332386	0.4511	low
241	TCGA-BR-8686	0.415497	0.574476	0.663336	0.386219	0.476526	0.570367	0.696286	0.5747	0.419048	0.509377	0.269464	0.484344	0.469365	0.476994	0.370179	0.372163	0.694435	0.302647	0.553563	0.593918	0.346171	0.172671	0.55755	0.485997	0.419223	0.405975	0.217523	0.478338	low
242	TCGA-D7-6817	0.44146	0.503474	0.537072	0.395213	0.465692	0.605214	0.695812	0.588773	0.364517	0.445897	0.139821	0.495469	0.440178	0.486166	0.344152	0.255131	0.595833	0.380633	0.594085	0.533201	0.309155	0.221594	0.539743	0.426272	0.340609	0.399265	0.34515	0.420499	high
243	TCGA-CD-5800	0.241819	0.449339	0.473627	0.37477	0.507389	0.651193	0.670296	0.539442	0.299554	0.341271	0.135704	0.517559	0.230519	0.535301	0.332908	0.161442	0.54537	0.254462	0.580006	0.48631	0.332238	0.15749	0.542129	0.430897	0.321168	0.342023	0.298655	0.385306	low
244	TCGA-VQ-A8PJ	0.0371297	0.425738	0.418465	0.337242	0.498786	0.59111	0.69281	0.541484	0.298322	0.329547	0.115532	0.482061	0.074406	0.443126	0.232734	0.138428	0.443746	0.287636	0.532686	0.454283	0.303127	0.183417	0.522216	0.350017	0.272369	0.355139	0.312563	0.409757	high
245	TCGA-D7-5577	0.300377	0.594081	0.689898	0.467602	0.532745	0.658971	0.717859	0.61509	0.379893	0.510554	0.187499	0.546747	0.360442	0.506243	0.381644	0.332853	0.689914	0.321072	0.567971	0.588641	0.408642	0.194329	0.548638	0.586061	0.439588	0.433143	0.320448	0.463822	low
246	TCGA-RD-A8MW	0.356184	0.546251	0.588019	0.425628	0.494377	0.651933	0.743428	0.636071	0.414717	0.481358	0.22426	0.542018	0.408386	0.541522	0.437298	0.296736	0.711042	0.315072	0.60092	0.588257	0.397867	0.217851	0.60118	0.658518	0.420682	0.458545	0.331554	0.430038	low
247	TCGA-D7-A6F0	0.169357	0.528523	0.569315	0.351	0.485134	0.592444	0.691183	0.526677	0.344449	0.398389	0.103942	0.527691	0.222793	0.477642	0.330519	0.206001	0.596695	0.218129	0.576429	0.500651	0.341049	-0.0298612	0.52018	0.488734	0.390106	0.360261	0.22456	0.381023	low
248	TCGA-D7-A4YX	0.195124	0.602505	0.661053	0.40403	0.492811	0.623403	0.684016	0.572822	0.364156	0.51891	0.143111	0.505841	0.30446	0.484729	0.276872	0.208081	0.600219	0.28382	0.517469	0.564592	0.331775	0.215479	0.507417	0.49345	0.372752	0.380525	0.266002	0.493923	high
249	TCGA-IN-A7NT	0.0155708	0.439025	0.413981	0.360654	0.548899	0.565902	0.669358	0.562178	0.330817	0.323941	0.144785	0.495021	0.102526	0.506543	0.171616	0.252424	0.51023	0.205663	0.458808	0.499101	0.308599	0.205606	0.56291	0.439697	0.297909	0.315255	0.277753	0.368599	low
250	TCGA-CD-8524	0.232764	0.43587	0.553877	0.357891	0.50907	0.633834	0.714655	0.569185	0.324174	0.478404	0.115117	0.484193	0.284385	0.514749	0.281596	0.218496	0.543248	0.263173	0.513186	0.592798	0.301725	-0.110412	0.51741	0.464028	0.340947	0.40726	0.367929	0.411277	high
251	TCGA-HU-A4GD	-0.0347481	0.343224	0.392804	0.335552	0.439497	0.534735	0.592255	0.44866	0.278547	0.076662	0.154628	0.352051	-0.121238	0.38784	0.115315	0.0378799	0.308206	0.238866	0.459073	0.401822	0.196157	-0.219701	0.531385	0.154967	0.141739	0.207545	0.239758	0.32283	high
252	TCGA-IN-A6RS	0.139393	0.540324	0.635128	0.44419	0.529715	0.61779	0.714435	0.574774	0.353303	0.434825	0.185023	0.564333	0.18979	0.510128	0.271615	0.200525	0.573867	0.257844	0.539376	0.503614	0.350876	0.331931	0.572142	0.539539	0.347508	0.374855	0.359273	0.451217	low
253	TCGA-CD-A4MI	0.461095	0.500841	0.684399	0.437791	0.522326	0.610867	0.744544	0.626289	0.431024	0.563575	0.149599	0.505927	0.475337	0.528456	0.414462	0.357651	0.718942	0.333743	0.545419	0.649691	0.429903	0.0564156	0.559959	0.579042	0.425097	0.492531	0.293259	0.500556	high
254	TCGA-RD-A7BT	0.113795	0.485301	0.510802	0.376453	0.509552	0.586988	0.64868	0.514836	0.304095	0.335207	0.155208	0.464272	0.140245	0.458343	0.227026	0.150507	0.508387	0.295596	0.523638	0.456733	0.27027	0.154048	0.532445	0.352678	0.302799	0.297502	0.353155	0.399989	low
255	TCGA-BR-6566	0.251947	0.527111	0.628425	0.47936	0.505906	0.677015	0.722	0.617225	0.34744	0.479257	0.143613	0.562176	0.316505	0.481992	0.366742	0.287987	0.6577	0.353392	0.56983	0.571834	0.375882	0.146959	0.525124	0.545475	0.397823	0.419582	0.347216	0.413597	low
256	TCGA-D7-6524	0.231261	0.502417	0.523498	0.491557	0.513504	0.639061	0.742682	0.645693	0.448224	0.469533	0.222391	0.531041	0.326268	0.558528	0.429683	0.396497	0.652003	0.344723	0.566279	0.597607	0.389618	0.424803	0.616794	0.551721	0.415454	0.457769	0.437009	0.494024	high
257	TCGA-BR-8592	0.468258	0.42756	0.558972	0.411204	0.473787	0.593374	0.688649	0.584608	0.46655	0.486363	0.266639	0.484559	0.464606	0.489861	0.379813	0.392132	0.626331	0.360054	0.539732	0.611775	0.341289	0.114005	0.565137	0.485068	0.406947	0.450331	0.25576	0.440669	high
258	TCGA-VQ-A91D	0.074213	0.538183	0.567968	0.405221	0.498111	0.637363	0.710473	0.631381	0.349073	0.48043	0.130709	0.50739	0.199955	0.462895	0.264185	0.243278	0.606597	0.250625	0.518847	0.582648	0.350374	0.11592	0.538102	0.502096	0.347026	0.381335	0.309961	0.4319	low
259	TCGA-IN-A6RR	0.095949	0.400337	0.538797	0.302846	0.483366	0.5985	0.683461	0.514125	0.299625	0.370174	0.169202	0.433642	0.130398	0.517968	0.227625	0.205753	0.496142	0.25748	0.480088	0.476502	0.299184	0.153174	0.488259	0.326874	0.267086	0.302244	0.308601	0.38873	low
260	TCGA-VQ-A91X	0.0128036	0.349337	0.411764	0.296959	0.453187	0.611363	0.631109	0.41948	0.241136	0.151434	0.0930981	0.377889	0.0493157	0.407753	0.0477135	0.0192472	0.297397	0.215359	0.501119	0.377652	0.144504	0.0750166	0.502039	0.207294	0.199898	0.21033	0.297032	0.29409	low
261	TCGA-BR-6565	0.322976	0.549589	0.632376	0.418507	0.526313	0.63351	0.727604	0.596313	0.393863	0.479986	0.190358	0.553406	0.401243	0.501997	0.361196	0.345654	0.650843	0.35636	0.593858	0.582792	0.407349	0.0664727	0.558648	0.594554	0.427234	0.450631	0.2834	0.457152	low
262	TCGA-BR-8373	0.0850954	0.413908	0.41242	0.394228	0.484717	0.576632	0.66352	0.58451	0.356393	0.37773	0.165146	0.474419	0.192062	0.523889	0.272139	0.315934	0.536192	0.384959	0.525403	0.55042	0.314724	0.23895	0.566587	0.485025	0.374731	0.387612	0.284253	0.393378	high
263	TCGA-CD-8533	-0.00975304	0.345331	0.378725	0.297125	0.485069	0.566087	0.620836	0.45337	0.357788	0.250079	0.0996072	0.464587	-0.00315072	0.456188	0.137514	0.0433273	0.34136	0.301192	0.566452	0.481329	0.236878	-0.00409021	0.494024	0.31006	0.24919	0.265636	0.291321	0.314672	high
264	TCGA-IN-AB1V	0.277962	0.354625	0.461993	0.282597	0.535726	0.643661	0.675625	0.498493	0.32635	0.386764	0.115414	0.449447	0.249264	0.490277	0.21767	0.107713	0.442787	0.311067	0.501431	0.494234	0.252174	0.26293	0.539059	0.249354	0.293512	0.307672	0.243506	0.416562	low
265	TCGA-VQ-A8DV	-0.0495734	0.392322	0.416172	0.313961	0.493587	0.552987	0.677576	0.493001	0.342032	0.23583	0.0765588	0.487514	0.0232764	0.504052	0.184647	0.233205	0.419039	0.248433	0.609822	0.444033	0.293323	0.114783	0.533447	0.347177	0.25617	0.280963	0.107357	0.337068	low
266	TCGA-RD-A8N2	0.314343	0.309688	0.543449	0.361539	0.460581	0.511286	0.701515	0.54985	0.457186	0.454925	0.193994	0.46473	0.347232	0.514746	0.306059	0.378542	0.577231	0.332527	0.523001	0.569512	0.355272	-0.00247051	0.555233	0.48268	0.352828	0.42343	0.201453	0.446998	high
267	TCGA-HU-A4GY	0.632594	0.589631	0.69573	0.461129	0.462629	0.60799	0.762297	0.610522	0.400823	0.583648	0.20304	0.517529	0.658251	0.509033	0.413376	0.326439	0.730001	0.390743	0.578148	0.618496	0.404682	-0.0313498	0.56825	0.639003	0.464103	0.479045	0.279695	0.452287	high
268	TCGA-KB-A6F7	0.245262	0.566279	0.621686	0.380668	0.458443	0.577731	0.686968	0.471253	0.339823	0.43386	0.15707	0.51503	0.253557	0.532028	0.377062	0.25619	0.625908	0.257751	0.567677	0.515342	0.363438	0.153114	0.495788	0.508497	0.339665	0.399198	0.321699	0.412163	low
269	TCGA-CG-5718	0.261466	0.486393	0.566667	0.426711	0.497365	0.669496	0.691235	0.639612	0.316555	0.424466	0.165383	0.48978	0.304877	0.530527	0.385676	0.287448	0.651173	0.252206	0.606083	0.547743	0.355522	0.370933	0.597343	0.499061	0.410517	0.411845	0.362599	0.420083	low
270	TCGA-BR-7707	0.175992	0.567023	0.613354	0.431282	0.501229	0.628426	0.709042	0.608936	0.385695	0.482064	0.173492	0.538778	0.272132	0.495174	0.339606	0.271354	0.600452	0.305145	0.549895	0.578535	0.431094	0.229431	0.539908	0.478649	0.370346	0.42203	0.369622	0.504236	high
271	TCGA-D7-6822	0.0502884	0.456435	0.500807	0.370952	0.526874	0.604558	0.688541	0.54829	0.315988	0.390862	0.0713354	0.449305	0.156304	0.526871	0.221597	0.181562	0.54763	0.354652	0.563216	0.521102	0.343839	0.25806	0.586048	0.457439	0.356274	0.350487	0.327397	0.449594	low
272	TCGA-VQ-A922	0.160773	0.451743	0.427941	0.346596	0.502393	0.636114	0.674423	0.554315	0.398999	0.339946	0.202924	0.479416	0.166174	0.530291	0.306057	0.289339	0.485658	0.323618	0.485808	0.541761	0.332763	0.0225195	0.585972	0.450055	0.349397	0.362377	0.296491	0.445562	high
273	TCGA-VQ-A8P3	0.0440628	0.469045	0.593693	0.332515	0.488091	0.602026	0.697874	0.585129	0.370181	0.369687	0.129116	0.487328	0.124457	0.470623	0.229926	0.311643	0.546842	0.267413	0.519258	0.560566	0.392069	0.051467	0.510974	0.422291	0.341444	0.389202	0.274812	0.529384	low
274	TCGA-VQ-A927	0.244573	0.425937	0.509196	0.382435	0.499259	0.611474	0.692315	0.574766	0.35813	0.419736	0.162165	0.502467	0.247286	0.475468	0.233232	0.196931	0.522152	0.292854	0.512897	0.528524	0.309068	0.274946	0.525602	0.382349	0.319795	0.370127	0.320487	0.453039	low
275	TCGA-BR-A4PD	0.248413	0.535965	0.592921	0.419499	0.492654	0.637758	0.726213	0.572987	0.343578	0.421452	0.233285	0.53381	0.303124	0.477436	0.309158	0.257378	0.625189	0.288711	0.570125	0.543659	0.360621	0.119044	0.538564	0.479985	0.360234	0.36734	0.286473	0.426471	low
276	TCGA-CD-5799	0.0922405	0.410673	0.483261	0.413114	0.51581	0.616323	0.677165	0.585584	0.345538	0.354788	0.124796	0.528744	0.138628	0.494682	0.347593	0.229505	0.549713	0.291563	0.559516	0.528685	0.332886	0.19559	0.54305	0.463824	0.341626	0.3635	0.33432	0.43253	low
277	TCGA-D7-6521	0.480603	0.502207	0.625955	0.424732	0.560178	0.655779	0.729067	0.652544	0.411408	0.48461	0.202449	0.520581	0.480386	0.559232	0.431286	0.394018	0.68367	0.373409	0.602374	0.613579	0.386248	0.18788	0.573792	0.554821	0.477481	0.508025	0.410908	0.439492	low
278	TCGA-VQ-A94R	0.194112	0.462734	0.524289	0.312879	0.466013	0.602169	0.661694	0.569651	0.358639	0.45133	0.106412	0.447192	0.237184	0.475967	0.262566	0.17668	0.556531	0.366086	0.497949	0.532036	0.286716	-0.078604	0.515446	0.386263	0.373036	0.354557	0.262153	0.380827	high
279	TCGA-FP-8099	0.0881033	0.435139	0.454497	0.348535	0.462056	0.599068	0.703234	0.613122	0.313315	0.402996	0.0520437	0.496048	0.270165	0.475289	0.263564	0.210656	0.565789	0.313683	0.565814	0.548999	0.300854	0.152801	0.542811	0.451498	0.319358	0.375191	0.324634	0.37066	low
280	TCGA-BR-8484	0.403956	0.587147	0.630726	0.418752	0.511345	0.621552	0.718304	0.61912	0.403167	0.498083	0.275867	0.508685	0.470484	0.528581	0.374828	0.364347	0.673884	0.310146	0.559198	0.582441	0.369808	0.197921	0.573451	0.564816	0.443413	0.447553	0.363021	0.475024	high
281	TCGA-BR-7196	0.437467	0.561204	0.632532	0.416487	0.515022	0.612448	0.703243	0.616586	0.483906	0.549819	0.270795	0.519384	0.467546	0.534733	0.404799	0.393228	0.686041	0.344776	0.581236	0.623178	0.444929	0.128499	0.580881	0.545176	0.426324	0.468024	0.276885	0.482201	high
282	TCGA-D7-A747	0.491129	0.452358	0.593709	0.403628	0.472004	0.565859	0.71187	0.54208	0.429234	0.465148	0.140559	0.4309	0.533001	0.453311	0.291487	0.286706	0.60977	0.351881	0.537015	0.586009	0.360253	0.0217114	0.552457	0.470256	0.364328	0.424231	0.182614	0.427893	low
283	TCGA-VQ-AA6K	0.205728	0.497317	0.579839	0.390757	0.499049	0.605789	0.705322	0.546699	0.346168	0.418284	0.198132	0.446082	0.233551	0.463291	0.239253	0.271363	0.551083	0.259846	0.568289	0.544553	0.346058	0.167907	0.560312	0.361406	0.312979	0.378074	0.285916	0.484678	high
284	TCGA-R5-A805	0.234788	0.544848	0.563377	0.531973	0.507901	0.638659	0.722536	0.688118	0.448784	0.48241	0.205092	0.549214	0.361419	0.559144	0.457202	0.466082	0.702932	0.314447	0.581996	0.585526	0.370764	0.553516	0.639934	0.645191	0.411485	0.443833	0.394326	0.507105	high
285	TCGA-BR-A4QM	0.459231	0.53971	0.645142	0.395366	0.440277	0.629443	0.705281	0.493867	0.360665	0.427236	0.240394	0.432002	0.454648	0.452971	0.33228	0.150711	0.564584	0.318913	0.556464	0.545741	0.334266	-0.0233556	0.517019	0.370463	0.328539	0.382489	0.284075	0.416185	low
286	TCGA-RD-A8N0	0.660535	0.552987	0.693914	0.407983	0.503779	0.59842	0.738102	0.587545	0.433254	0.550477	0.30921	0.460813	0.67224	0.497114	0.318575	0.334019	0.65709	0.414408	0.555167	0.58048	0.341904	0.00420511	0.546229	0.498774	0.412206	0.478514	0.315331	0.471819	low
287	TCGA-CG-4444	0.340463	0.55966	0.57343	0.4185	0.510249	0.602475	0.718903	0.640668	0.414242	0.446162	0.210053	0.540637	0.410405	0.538449	0.407446	0.365925	0.652267	0.38736	0.559963	0.55421	0.379446	0.320457	0.593538	0.586066	0.398814	0.394167	0.356609	0.439458	low
288	TCGA-VQ-A91Z	-0.126751	0.343832	0.321003	0.271967	0.475611	0.565983	0.63532	0.427926	0.187778	0.217531	-0.0384866	0.40138	-0.100356	0.411584	0.0972374	-0.0390828	0.382261	0.31111	0.51777	0.427035	0.217687	0.0279906	0.492587	0.230127	0.20815	0.25901	0.205072	0.285728	low
289	TCGA-CG-4305	0.344824	0.584251	0.656016	0.417377	0.497507	0.623222	0.733007	0.665349	0.43267	0.493677	0.236979	0.55374	0.413336	0.534824	0.36976	0.353068	0.682394	0.330589	0.566111	0.587939	0.399903	0.176126	0.548992	0.57107	0.415424	0.435803	0.287215	0.445073	low
290	TCGA-D7-8574	0.649	0.505848	0.671143	0.447228	0.456806	0.597464	0.7202	0.597486	0.428838	0.548379	0.238105	0.43522	0.698845	0.470885	0.382318	0.313448	0.698106	0.366652	0.574394	0.57393	0.333039	0.00694218	0.594386	0.516802	0.427055	0.487834	0.258275	0.385593	high
291	TCGA-BR-8367	0.187444	0.429713	0.485262	0.39277	0.504934	0.585614	0.682512	0.614049	0.415967	0.47249	0.196708	0.496104	0.259612	0.502838	0.333462	0.28776	0.539853	0.345232	0.544495	0.58404	0.323577	0.0631015	0.553947	0.445908	0.399091	0.397041	0.320032	0.478049	high
292	TCGA-BR-8296	0.54791	0.578508	0.639132	0.375125	0.477385	0.586941	0.736661	0.580958	0.329205	0.433995	0.268856	0.416922	0.582109	0.493762	0.298648	0.227514	0.62205	0.379733	0.559514	0.553413	0.322914	0.0263352	0.538355	0.468892	0.358596	0.421664	0.326991	0.466854	high
293	TCGA-CG-5724	0.129122	0.50804	0.56812	0.414261	0.512006	0.665242	0.718269	0.623071	0.360177	0.460031	0.117875	0.566759	0.252849	0.515767	0.333054	0.297058	0.627721	0.306317	0.568083	0.539361	0.375658	0.229192	0.55446	0.579001	0.380691	0.409691	0.325358	0.398454	high
294	TCGA-BR-4279	0.303957	0.544984	0.638139	0.489034	0.546552	0.605335	0.747225	0.665411	0.514837	0.505662	0.296868	0.562605	0.379288	0.613412	0.462003	0.523103	0.686501	0.421639	0.562035	0.622177	0.450413	0.366452	0.634122	0.641129	0.45108	0.477039	0.383834	0.530565	high
295	TCGA-BR-A4J5	0.250454	0.393351	0.523935	0.381794	0.477716	0.588684	0.729412	0.609667	0.437327	0.440901	0.221324	0.507792	0.269195	0.51574	0.35769	0.375079	0.592063	0.286528	0.516547	0.605977	0.363965	0.138177	0.563609	0.543908	0.365666	0.390367	0.277964	0.491094	high
296	TCGA-HU-8602	0.18442	0.652641	0.634662	0.497654	0.467741	0.645432	0.703906	0.618754	0.360745	0.504642	0.215629	0.557255	0.386045	0.534728	0.367855	0.276463	0.660397	0.310029	0.55072	0.618685	0.407512	0.271105	0.557729	0.597959	0.385122	0.444304	0.333877	0.442343	high
297	TCGA-BR-4187	0.381361	0.478655	0.609868	0.479967	0.526738	0.568078	0.730953	0.681989	0.524144	0.483154	0.313492	0.607329	0.437972	0.606056	0.483166	0.570755	0.723979	0.394947	0.613205	0.624864	0.416388	0.404016	0.613412	0.615885	0.460557	0.479299	0.320544	0.472586	high
298	TCGA-CG-4477	0.362845	0.662927	0.636399	0.478248	0.533046	0.596241	0.732111	0.63282	0.398221	0.475149	0.298539	0.542623	0.43538	0.563829	0.378555	0.367626	0.696177	0.367327	0.562606	0.589165	0.422528	0.422568	0.568922	0.566523	0.417684	0.449138	0.354355	0.513606	high
299	TCGA-F1-A448	0.406753	0.536511	0.56546	0.470631	0.501484	0.647221	0.723808	0.61062	0.429465	0.442376	0.291595	0.533896	0.453175	0.52581	0.433795	0.365006	0.653047	0.377681	0.538024	0.568514	0.368017	0.334795	0.612896	0.582789	0.389684	0.436463	0.37072	0.45708	low
300	TCGA-CG-4466	-0.0821117	0.512206	0.478537	0.342032	0.460392	0.605392	0.693759	0.544136	0.324804	0.319682	0.182487	0.466843	0.0128486	0.459017	0.214216	0.215126	0.479215	0.342653	0.458989	0.448028	0.249434	0.190895	0.572718	0.326421	0.259848	0.25636	0.312744	0.439654	low
301	TCGA-HU-A4H0	0.219448	0.61283	0.662329	0.407235	0.478627	0.575212	0.700552	0.589065	0.348069	0.500967	0.179776	0.464635	0.304906	0.478071	0.28225	0.212758	0.631626	0.311919	0.531888	0.544744	0.344158	-0.0388981	0.514379	0.444691	0.394558	0.401759	0.285427	0.484904	low
302	TCGA-VQ-A8PQ	0.703418	0.55129	0.671369	0.425506	0.484607	0.620286	0.753773	0.596047	0.428989	0.529608	0.249777	0.493911	0.729223	0.49515	0.333964	0.362905	0.682416	0.37113	0.576073	0.573629	0.36303	0.0688774	0.566024	0.548703	0.43512	0.461085	0.312702	0.422412	high
303	TCGA-RD-A8N6	0.0203452	0.405154	0.390365	0.32854	0.47345	0.572393	0.680228	0.54256	0.319347	0.374064	0.0747311	0.491009	0.0440856	0.502742	0.307308	0.0964259	0.483199	0.314015	0.564052	0.537414	0.295257	0.0945322	0.527653	0.40433	0.32376	0.326769	0.256554	0.387743	low
304	TCGA-CG-4438	0.142837	0.567942	0.647907	0.426749	0.502963	0.596664	0.734322	0.575736	0.413009	0.498482	0.173358	0.536107	0.293397	0.495491	0.34797	0.254425	0.65684	0.369807	0.536205	0.574417	0.348191	0.125683	0.555974	0.583576	0.422842	0.401306	0.297199	0.453516	high
305	TCGA-BR-8483	-0.0423818	0.382568	0.431593	0.290246	0.459713	0.62075	0.678347	0.510939	0.291095	0.228091	0.0343712	0.442256	0.0465143	0.479768	0.187165	0.111717	0.390666	0.289706	0.528363	0.49125	0.274844	-0.0272822	0.518951	0.322076	0.272671	0.271993	0.249711	0.407935	high
306	TCGA-RD-A8N4	0.357558	0.378976	0.567407	0.338442	0.481677	0.524196	0.688843	0.51361	0.466739	0.460296	0.268448	0.457122	0.399224	0.508295	0.303756	0.352143	0.569044	0.326352	0.508365	0.576226	0.345119	-0.00878695	0.556461	0.464669	0.363576	0.421437	0.18704	0.483124	low
307	TCGA-D7-6527	0.250409	0.437108	0.538761	0.381853	0.484276	0.6496	0.723439	0.606985	0.380096	0.395829	0.142763	0.506201	0.260617	0.478759	0.329554	0.3075	0.581702	0.336484	0.583874	0.521089	0.329593	0.273284	0.556294	0.446941	0.377724	0.386977	0.3203	0.411356	high
308	TCGA-D7-A6F2	0.200954	0.451369	0.586859	0.368661	0.502242	0.65594	0.706793	0.578867	0.328556	0.436734	0.224164	0.471638	0.245193	0.483353	0.353663	0.223814	0.610924	0.325745	0.560668	0.529741	0.334543	0.182442	0.575964	0.441038	0.353033	0.393735	0.255625	0.365342	low
309	TCGA-CD-8525	0.394616	0.540763	0.604063	0.420977	0.505386	0.605233	0.711154	0.55954	0.329612	0.423189	0.152431	0.530667	0.402207	0.503743	0.369765	0.20936	0.634413	0.327728	0.581347	0.542462	0.367988	0.236004	0.549039	0.507883	0.364959	0.393381	0.322354	0.424622	high
310	TCGA-FP-A4BE	0.259034	0.590901	0.655698	0.396061	0.483108	0.642083	0.709051	0.548801	0.346991	0.478085	0.195408	0.489776	0.341236	0.502098	0.314665	0.20496	0.657726	0.281115	0.564919	0.559789	0.41537	0.0622788	0.521053	0.519271	0.410078	0.43003	0.283878	0.425852	low
311	TCGA-BR-A4CS	-0.0179046	0.434095	0.48496	0.389776	0.479769	0.615582	0.686907	0.53751	0.351303	0.335979	0.105833	0.443876	0.0909745	0.582988	0.26599	0.195854	0.511547	0.224017	0.553914	0.506258	0.332186	0.23778	0.57886	0.459618	0.273581	0.35965	0.352404	0.412709	high
312	TCGA-HU-A4H6	0.484646	0.535838	0.549046	0.41773	0.519134	0.613921	0.704084	0.578797	0.355592	0.420049	0.1844	0.477103	0.458793	0.502521	0.322818	0.224691	0.596834	0.308973	0.516139	0.518873	0.3319	0.26624	0.570534	0.467837	0.34468	0.39829	0.313334	0.455004	low
313	TCGA-BR-8297	0.36469	0.437159	0.544376	0.336371	0.465164	0.565589	0.711946	0.570621	0.42879	0.427523	0.164114	0.463061	0.369217	0.473603	0.262259	0.300741	0.50378	0.350353	0.5221	0.569449	0.325219	-0.0631644	0.513259	0.4112	0.348568	0.392442	0.250657	0.469577	high
314	TCGA-BR-A4QL	0.0500523	0.517455	0.551123	0.367207	0.443405	0.65331	0.656669	0.501042	0.26891	0.363269	0.052224	0.442207	0.0662193	0.399969	0.190762	0.0830108	0.495345	0.223323	0.491032	0.505193	0.287037	0.00405064	0.499708	0.332947	0.234157	0.292274	0.31668	0.359844	low
315	TCGA-BR-6458	0.304071	0.55477	0.623338	0.40598	0.53624	0.649073	0.730719	0.628795	0.363059	0.527639	0.196854	0.524513	0.36414	0.545155	0.353701	0.32486	0.6534	0.324664	0.561637	0.607559	0.393202	0.00963623	0.539314	0.569979	0.431129	0.447478	0.298929	0.474117	low
316	TCGA-CG-5721	0.432818	0.615865	0.71622	0.470698	0.505101	0.624185	0.741098	0.611188	0.397768	0.558645	0.169509	0.556181	0.493971	0.531069	0.405812	0.330175	0.745748	0.366341	0.629067	0.61486	0.467467	0.191915	0.565137	0.642416	0.45286	0.495849	0.371919	0.4854	low
317	TCGA-CG-4441	0.208611	0.504369	0.537802	0.432579	0.483461	0.647771	0.690508	0.652268	0.393695	0.43247	0.127358	0.516429	0.286639	0.513022	0.373556	0.281357	0.642181	0.314244	0.562392	0.573443	0.346246	0.360812	0.559315	0.520653	0.386475	0.427047	0.395864	0.405652	low
318	TCGA-FP-8211	0.184861	0.502035	0.629378	0.337147	0.499061	0.630578	0.703137	0.533449	0.292088	0.418322	0.102135	0.444511	0.262537	0.483698	0.243477	0.198134	0.525122	0.277705	0.53749	0.51671	0.315858	-0.00646801	0.470686	0.353801	0.280821	0.408872	0.324843	0.430411	low
319	TCGA-BR-8058	0.49343	0.585345	0.664809	0.462362	0.522607	0.62735	0.742979	0.678842	0.423065	0.543298	0.230485	0.499736	0.534185	0.534494	0.39289	0.353771	0.69948	0.423059	0.593116	0.600225	0.378743	0.230728	0.57401	0.57316	0.470698	0.49747	0.392789	0.486463	high
320	TCGA-HF-7132	0.463965	0.576287	0.65251	0.457513	0.51081	0.660769	0.723872	0.617735	0.418326	0.532598	0.269712	0.512965	0.486736	0.526894	0.398121	0.308837	0.661681	0.40663	0.579175	0.601558	0.372145	0.194872	0.555712	0.527074	0.440338	0.459375	0.360113	0.484248	low
321	TCGA-VQ-A92D	0.0337843	0.434263	0.425515	0.298916	0.487557	0.622789	0.666597	0.543179	0.299128	0.32338	0.12484	0.49707	0.0429563	0.459825	0.170912	0.183672	0.410198	0.280365	0.468355	0.499009	0.296209	0.092021	0.525648	0.414242	0.280356	0.328674	0.353802	0.416581	high
322	TCGA-ZA-A8F6	0.16597	0.366703	0.511801	0.435193	0.486488	0.600859	0.709557	0.625099	0.433653	0.472552	0.265142	0.567036	0.257249	0.531863	0.40199	0.423592	0.618756	0.352939	0.576753	0.599459	0.356122	0.184913	0.582984	0.60291	0.426982	0.40109	0.291272	0.432038	high
323	TCGA-VQ-A91S	0.0924114	0.567462	0.600441	0.404177	0.419338	0.577689	0.686513	0.537084	0.352312	0.471242	0.211247	0.490023	0.224501	0.503311	0.27427	0.181839	0.571507	0.316639	0.516872	0.541359	0.376007	0.208977	0.539587	0.473388	0.359611	0.363042	0.318399	0.465518	low
324	TCGA-BR-A4J8	0.170445	0.400882	0.48141	0.309274	0.473101	0.608051	0.706448	0.526508	0.309053	0.402344	0.180446	0.41027	0.184135	0.460937	0.246809	0.172761	0.500888	0.318085	0.491478	0.550963	0.303546	-0.0285207	0.549637	0.358232	0.354102	0.341461	0.272227	0.424809	high
325	TCGA-BR-8369	0.26352	0.378451	0.429398	0.296566	0.455584	0.560474	0.700433	0.570775	0.369925	0.369938	0.107787	0.44929	0.264523	0.429039	0.187614	0.171371	0.41975	0.328059	0.465088	0.535977	0.294949	-0.0866524	0.519323	0.330864	0.299501	0.35349	0.262431	0.456656	high
326	TCGA-D7-A74A	0.126884	0.502962	0.558236	0.388066	0.483053	0.607347	0.671832	0.529976	0.295088	0.368084	0.130827	0.455303	0.207496	0.44789	0.210585	0.136448	0.532854	0.281132	0.501158	0.482669	0.278435	0.137425	0.463398	0.342978	0.315535	0.327205	0.341508	0.458091	low
327	TCGA-B7-5816	0.235705	0.583224	0.602688	0.525314	0.545319	0.639861	0.721417	0.697285	0.420236	0.515289	0.207547	0.555505	0.364488	0.528831	0.435603	0.46757	0.699711	0.330709	0.568913	0.600344	0.420969	0.328141	0.602933	0.603984	0.445068	0.50667	0.463696	0.496797	low
328	TCGA-B7-5818	0.180218	0.540764	0.637474	0.432618	0.525466	0.679918	0.71508	0.598012	0.353278	0.466054	0.147309	0.501424	0.28709	0.480027	0.387366	0.294084	0.679119	0.27044	0.576596	0.585431	0.369779	0.121839	0.5407	0.52038	0.41814	0.418232	0.354122	0.406731	low
329	TCGA-FP-7998	0.480883	0.601399	0.708351	0.463336	0.504138	0.612764	0.7383	0.620609	0.437319	0.609073	0.243099	0.534269	0.535134	0.537006	0.420525	0.353757	0.726055	0.361671	0.593224	0.645309	0.424952	0.113886	0.576487	0.629034	0.473631	0.500339	0.302927	0.521621	high
330	TCGA-VQ-A8P2	-0.00153763	0.440753	0.487839	0.294138	0.451796	0.602552	0.671814	0.542171	0.323229	0.299161	0.0853665	0.439666	-0.0107112	0.42112	0.147248	0.0390037	0.414753	0.266189	0.492649	0.47518	0.281654	0.0353453	0.508105	0.343969	0.245591	0.299823	0.291218	0.424244	high
331	TCGA-BR-8678	0.054552	0.472615	0.47527	0.341186	0.514579	0.584939	0.683337	0.511421	0.337447	0.344414	0.0892164	0.458469	0.119978	0.45515	0.188363	0.109273	0.495756	0.327217	0.497686	0.550328	0.294964	-0.00627989	0.574968	0.403487	0.332165	0.302094	0.202464	0.399412	high
332	TCGA-HU-A4GF	0.0893705	0.520838	0.522458	0.413447	0.495199	0.624186	0.67137	0.586598	0.357096	0.372223	0.189318	0.523667	0.212767	0.549307	0.285318	0.233657	0.541095	0.286987	0.585041	0.497303	0.323323	0.365665	0.590563	0.504832	0.371134	0.357425	0.344781	0.467115	low
333	TCGA-BR-6709	0.44807	0.572222	0.692341	0.44591	0.554387	0.57208	0.752475	0.607069	0.404781	0.583878	0.206803	0.581312	0.465506	0.515499	0.457574	0.298005	0.755394	0.330586	0.575774	0.602136	0.407567	0.143576	0.562008	0.661262	0.491183	0.489243	0.229981	0.462177	high
334	TCGA-IN-7808	0.719552	0.616207	0.695128	0.378723	0.46386	0.648612	0.736354	0.476003	0.366476	0.522311	0.280388	0.421559	0.713201	0.399942	0.228591	0.203172	0.673155	0.297856	0.544058	0.540833	0.332073	-0.0747057	0.569864	0.471813	0.399742	0.419814	0.209276	0.406055	low
335	TCGA-BR-8284	0.358101	0.604568	0.676836	0.428369	0.482342	0.633203	0.732034	0.622971	0.415188	0.510992	0.180068	0.470553	0.400177	0.529944	0.366283	0.31629	0.685047	0.360549	0.550937	0.61363	0.378578	0.129392	0.536584	0.537863	0.412551	0.461889	0.353241	0.505106	high
336	TCGA-CG-4465	0.154443	0.56955	0.571281	0.483693	0.490254	0.630988	0.717383	0.64114	0.392535	0.462048	0.212568	0.566186	0.30924	0.515485	0.387559	0.367449	0.649582	0.358237	0.540224	0.58683	0.364758	0.330088	0.569651	0.591898	0.410109	0.417701	0.343858	0.470371	low
337	TCGA-VQ-AA64	0.252729	0.434038	0.490661	0.356062	0.512855	0.597802	0.691811	0.580594	0.341391	0.375707	0.101671	0.442546	0.216284	0.484918	0.26092	0.225814	0.476389	0.270495	0.548879	0.55489	0.310777	0.0907424	0.525254	0.383133	0.324964	0.392529	0.272444	0.444558	high
338	TCGA-BR-7704	0.395292	0.563921	0.697335	0.399765	0.509042	0.660685	0.724899	0.555126	0.320347	0.462338	0.164071	0.489152	0.41766	0.486381	0.313039	0.234143	0.66713	0.353339	0.657093	0.586212	0.389158	0.0597836	0.540335	0.544132	0.410689	0.453938	0.357348	0.435203	low
339	TCGA-CG-4475	0.0644063	0.476885	0.459855	0.435829	0.510172	0.632498	0.723647	0.664427	0.44182	0.393272	0.224248	0.546572	0.216296	0.556163	0.388625	0.394747	0.633228	0.358041	0.535925	0.566679	0.346181	0.324537	0.609876	0.562644	0.40947	0.433206	0.304709	0.473047	high
340	TCGA-B7-A5TJ	0.0541308	0.366677	0.429961	0.355782	0.504022	0.64168	0.687367	0.524955	0.339652	0.344159	0.120978	0.47964	0.112894	0.496682	0.256604	0.106767	0.485646	0.298705	0.520096	0.511395	0.289521	0.0642054	0.50455	0.406112	0.320497	0.310199	0.351861	0.405245	low
341	TCGA-VQ-A8PU	-0.0921942	0.397086	0.416835	0.369258	0.469489	0.586137	0.661706	0.520599	0.293309	0.310059	0.0742193	0.457295	0.042001	0.454502	0.209162	0.201112	0.462723	0.326182	0.492481	0.485149	0.309094	0.20238	0.516534	0.29235	0.251639	0.284054	0.370161	0.43263	high
342	TCGA-RD-A8N9	0.354349	0.498773	0.594747	0.409451	0.476249	0.612591	0.729866	0.588148	0.382078	0.456304	0.252419	0.518373	0.403396	0.517596	0.363812	0.349265	0.630097	0.330642	0.538792	0.614356	0.428318	0.0331523	0.559359	0.538458	0.393364	0.442284	0.318847	0.494641	high
343	TCGA-BR-8060	0.29657	0.558234	0.526367	0.405239	0.508648	0.61505	0.672002	0.624565	0.422902	0.448183	0.330272	0.521893	0.362978	0.53593	0.332957	0.418772	0.628464	0.309379	0.530278	0.585032	0.389552	0.220177	0.575522	0.564193	0.394355	0.428562	0.28292	0.468977	high
344	TCGA-BR-8682	0.306043	0.332084	0.494838	0.40718	0.505623	0.596699	0.696242	0.602709	0.430579	0.442336	0.262742	0.545848	0.385676	0.518697	0.356689	0.387472	0.587551	0.377356	0.54446	0.587797	0.363958	0.163661	0.552957	0.567135	0.415628	0.417442	0.298841	0.388457	low
345	TCGA-BR-8368	0.21546	0.532622	0.598925	0.3955	0.472097	0.625662	0.693374	0.563093	0.322446	0.394707	0.163501	0.467428	0.249089	0.432151	0.232537	0.14931	0.505689	0.350087	0.52873	0.507852	0.289472	-0.0407273	0.488477	0.35384	0.308983	0.357086	0.404017	0.448993	low
346	TCGA-HU-A4G9	0.0563427	0.423157	0.400563	0.302447	0.478566	0.56953	0.628525	0.478818	0.251398	0.268066	0.131292	0.403302	0.0667732	0.448308	0.0899011	0.0347822	0.364621	0.235033	0.480163	0.422407	0.215185	0.0234551	0.425902	0.270278	0.224076	0.240035	0.303412	0.330858	low
347	TCGA-CG-5723	0.304217	0.613142	0.663123	0.461456	0.552697	0.61648	0.736318	0.603201	0.402731	0.545173	0.199568	0.591148	0.377327	0.557416	0.41583	0.406438	0.690233	0.312443	0.567391	0.591305	0.412374	0.336759	0.598706	0.601174	0.452504	0.486796	0.406934	0.492583	low
348	TCGA-D7-8570	0.420534	0.59828	0.709043	0.427745	0.535343	0.668	0.725332	0.59297	0.408905	0.564704	0.226664	0.546873	0.479843	0.519705	0.426859	0.327783	0.722165	0.325542	0.585172	0.613759	0.424043	0.128143	0.578869	0.667767	0.473839	0.474502	0.253574	0.459348	low
349	TCGA-IN-A6RN	0.0705224	0.371559	0.411107	0.342362	0.519041	0.591792	0.656497	0.538202	0.261615	0.336913	0.18839	0.433702	0.0679709	0.496779	0.203281	0.228119	0.46689	0.227516	0.489497	0.497686	0.278518	0.158447	0.471385	0.287778	0.274558	0.297714	0.349157	0.372764	low
350	TCGA-BR-4256	0.288081	0.601933	0.656783	0.496396	0.549474	0.577653	0.731232	0.705255	0.515956	0.538037	0.286211	0.592456	0.449075	0.595337	0.483363	0.602404	0.7388	0.365469	0.589833	0.635554	0.450521	0.422559	0.609953	0.684055	0.450601	0.510203	0.335676	0.516001	high
351	TCGA-EQ-8122	-0.0129387	0.436723	0.395576	0.37543	0.467767	0.609928	0.694373	0.59007	0.367515	0.306223	0.149011	0.512235	0.0795803	0.502053	0.321515	0.23507	0.482276	0.361959	0.518976	0.532603	0.34311	0.195048	0.578375	0.462269	0.326189	0.348751	0.331106	0.44196	high
352	TCGA-FP-A8CX	0.282235	0.479054	0.540769	0.380652	0.507246	0.621487	0.705562	0.561358	0.33778	0.402955	0.213014	0.496588	0.309342	0.472881	0.310531	0.198214	0.562776	0.288486	0.544899	0.497154	0.3156	0.159641	0.52681	0.418603	0.330419	0.351522	0.338233	0.416717	low
353	TCGA-BR-8078	0.266133	0.606346	0.642452	0.424834	0.485204	0.611543	0.718034	0.679155	0.388257	0.514331	0.112871	0.557323	0.35849	0.498389	0.375921	0.308254	0.698029	0.3281	0.549253	0.608536	0.408451	0.198733	0.53574	0.573527	0.411391	0.446243	0.335753	0.46498	high
354	TCGA-HU-A4G2	0.10579	0.557456	0.602854	0.388088	0.485003	0.599443	0.704949	0.543528	0.394099	0.432379	0.149048	0.508468	0.186222	0.495582	0.296251	0.199516	0.543995	0.297209	0.517665	0.546672	0.377868	0.131796	0.519483	0.444604	0.30195	0.336077	0.311402	0.484422	low
355	TCGA-BR-8289	0.169674	0.396307	0.460004	0.340425	0.520202	0.658564	0.691531	0.595001	0.3898	0.395093	0.106373	0.451682	0.23561	0.48941	0.287342	0.252344	0.49087	0.319305	0.518358	0.514763	0.314589	-0.0931973	0.507226	0.418374	0.35797	0.37592	0.262057	0.408645	high
356	TCGA-CG-5726	0.122579	0.4721	0.469373	0.381379	0.50275	0.603204	0.673993	0.572668	0.334254	0.396497	0.20117	0.491112	0.152891	0.47114	0.229059	0.201173	0.484071	0.311322	0.536132	0.479913	0.293663	0.11375	0.475383	0.394547	0.342305	0.333538	0.312983	0.387309	low
357	TCGA-BR-A4J9	0.434336	0.342797	0.530632	0.318013	0.451881	0.531496	0.692781	0.513933	0.443613	0.430337	0.198733	0.397368	0.421997	0.468586	0.283865	0.238961	0.536829	0.289601	0.520294	0.584541	0.317746	0.00618696	0.525372	0.413628	0.329679	0.418512	0.222397	0.422198	high
358	TCGA-CG-5734	0.496813	0.545254	0.667314	0.493354	0.578153	0.654423	0.730805	0.636355	0.403339	0.543959	0.33759	0.58099	0.497642	0.541214	0.428796	0.445358	0.71036	0.382746	0.595381	0.573486	0.450882	0.388058	0.599693	0.560532	0.476155	0.488173	0.450559	0.476969	low
359	TCGA-BR-8291	0.29721	0.468957	0.604906	0.430922	0.497906	0.612915	0.727515	0.654143	0.431478	0.519603	0.254636	0.547294	0.358934	0.553754	0.453257	0.461364	0.677926	0.378098	0.584556	0.602031	0.398549	0.12287	0.607853	0.538436	0.446949	0.484341	0.330115	0.451278	high
360	TCGA-BR-A4J2	0.592558	0.524645	0.626234	0.422714	0.507894	0.60169	0.731818	0.604296	0.461121	0.4989	0.268698	0.472599	0.578532	0.548431	0.359302	0.383326	0.67921	0.435627	0.566692	0.603392	0.372048	0.164978	0.582101	0.53815	0.405063	0.484747	0.33126	0.455546	high
361	TCGA-HU-8608	0.396487	0.658572	0.689295	0.463131	0.511109	0.617198	0.724563	0.584203	0.390374	0.602849	0.222429	0.504525	0.507438	0.530899	0.359871	0.292368	0.724432	0.376132	0.556874	0.585021	0.401552	0.314993	0.559456	0.591902	0.442143	0.450189	0.365488	0.527223	low
362	TCGA-HU-A4H8	0.0536808	0.472112	0.476176	0.343787	0.480256	0.566017	0.681596	0.533802	0.325958	0.443241	0.196727	0.470617	0.106341	0.465119	0.193133	0.0559015	0.444259	0.307469	0.500802	0.494195	0.274001	-0.0254012	0.482656	0.364026	0.259584	0.31337	0.263593	0.428559	low
363	TCGA-BR-A4PF	0.0762442	0.595228	0.579364	0.467351	0.52629	0.635479	0.712199	0.605577	0.353613	0.49942	0.205642	0.555679	0.304299	0.5211	0.315692	0.233603	0.619592	0.33167	0.570959	0.556925	0.31642	0.363501	0.54998	0.469123	0.394022	0.385414	0.388868	0.50963	low
364	TCGA-BR-6705	0.316546	0.422033	0.550098	0.355534	0.513475	0.632517	0.720435	0.625605	0.408238	0.49795	0.211936	0.520806	0.293183	0.488234	0.38009	0.391357	0.595117	0.362502	0.551491	0.582445	0.352281	0.0638731	0.555852	0.515803	0.41402	0.461869	0.269423	0.462303	high
365	TCGA-VQ-A928	0.127592	0.420366	0.47104	0.350178	0.508278	0.598897	0.675314	0.576221	0.408215	0.424533	0.160302	0.460808	0.159442	0.451736	0.231773	0.293019	0.551778	0.298345	0.49845	0.542141	0.30175	0.158583	0.535719	0.46074	0.326899	0.361436	0.242173	0.466459	high
366	TCGA-IP-7968	0.125758	0.511294	0.595173	0.347691	0.49957	0.60263	0.716681	0.603701	0.391985	0.463151	0.194564	0.505314	0.218223	0.531942	0.262761	0.303165	0.597449	0.325662	0.526323	0.588821	0.370088	0.149718	0.580864	0.520705	0.377438	0.408838	0.352105	0.470511	high
367	TCGA-FP-7829	0.159316	0.417192	0.407532	0.431101	0.492384	0.643213	0.696928	0.599776	0.365359	0.385693	0.145911	0.532841	0.21516	0.530238	0.336076	0.228572	0.576465	0.346931	0.551999	0.539723	0.332383	0.1987	0.595372	0.52651	0.358817	0.374612	0.323306	0.407486	low
368	TCGA-HU-A4GN	0.115398	0.547697	0.559383	0.354043	0.48674	0.596138	0.686585	0.571378	0.340351	0.447291	0.0854681	0.45474	0.179116	0.468903	0.239055	0.130613	0.515173	0.280154	0.504126	0.545326	0.319016	0.051026	0.500971	0.403076	0.304839	0.372082	0.332773	0.40459	low
369	TCGA-KB-A93J	0.233093	0.508689	0.601553	0.390309	0.517487	0.652658	0.727185	0.600184	0.383453	0.50011	0.167047	0.523884	0.307919	0.532308	0.31151	0.241335	0.661615	0.183521	0.533911	0.543559	0.394405	0.107562	0.533061	0.536579	0.398409	0.402474	0.343665	0.41832	high
370	TCGA-CD-A48A	0.063187	0.37061	0.462277	0.368923	0.433978	0.625142	0.682999	0.518433	0.256694	0.322476	0.0168213	0.396725	0.158392	0.471462	0.209599	0.149513	0.539432	0.30168	0.480938	0.520757	0.253093	-0.109592	0.548487	0.364718	0.267824	0.294561	0.286258	0.433135	low
371	TCGA-CD-5813	0.488848	0.512466	0.66831	0.433274	0.52454	0.664527	0.750832	0.612308	0.423822	0.53214	0.255172	0.544413	0.504396	0.55667	0.459115	0.474981	0.729944	0.365449	0.595222	0.622895	0.415433	0.201423	0.587434	0.604369	0.465947	0.475128	0.327116	0.444207	high
372	TCGA-VQ-A94O	0.117155	0.50818	0.565698	0.365566	0.45185	0.570711	0.693885	0.484672	0.331716	0.33403	0.140094	0.486768	0.11888	0.457924	0.236325	0.15577	0.511981	0.33907	0.575011	0.537798	0.329146	0.109417	0.548774	0.426126	0.318391	0.357335	0.331242	0.414809	low
373	TCGA-D7-A4YY	0.0849722	0.486935	0.593548	0.415503	0.508154	0.637077	0.722603	0.620134	0.337973	0.464871	0.103702	0.496012	0.271351	0.523449	0.330751	0.243239	0.661871	0.314409	0.524791	0.569197	0.347813	-0.0422965	0.50465	0.543839	0.391218	0.407644	0.384418	0.451549	low
374	TCGA-RD-A8NB	0.406604	0.565678	0.625392	0.429589	0.513524	0.562462	0.711841	0.66014	0.413643	0.52484	0.229696	0.521261	0.45001	0.525727	0.353588	0.339751	0.669273	0.343723	0.549133	0.603377	0.428213	0.229178	0.538598	0.517423	0.403505	0.458982	0.369232	0.512135	high
375	TCGA-BR-8591	0.338712	0.559502	0.579298	0.41137	0.510369	0.630472	0.704942	0.662564	0.405857	0.503425	0.166345	0.520319	0.393463	0.49042	0.330658	0.284724	0.615018	0.296176	0.538051	0.585117	0.385286	0.165982	0.517371	0.515372	0.386128	0.444266	0.365631	0.477459	high
376	TCGA-VQ-AA6G	0.0677717	0.482533	0.431314	0.4333	0.517744	0.592838	0.665102	0.563575	0.310098	0.387096	0.240363	0.494522	0.177257	0.473597	0.222489	0.269324	0.481628	0.286508	0.495813	0.51009	0.31094	0.266462	0.555428	0.429915	0.306433	0.344658	0.365489	0.457256	low
377	TCGA-R5-A7ZR	0.183265	0.477896	0.463839	0.369029	0.480534	0.596107	0.649613	0.510448	0.300079	0.347119	0.104135	0.481299	0.214398	0.46687	0.295639	0.17853	0.491444	0.279393	0.558483	0.440658	0.283863	0.0539709	0.530955	0.333214	0.289728	0.341699	0.310806	0.386504	low
378	TCGA-BR-4201	0.286018	0.589578	0.593927	0.452131	0.515646	0.585862	0.734707	0.71138	0.466275	0.45438	0.27665	0.571673	0.400365	0.555022	0.407277	0.437517	0.683236	0.365427	0.535046	0.58495	0.438241	0.311441	0.590081	0.621068	0.420941	0.453595	0.275309	0.521245	high
379	TCGA-FP-A4BF	0.299376	0.590447	0.727166	0.395272	0.527472	0.659837	0.742154	0.599637	0.404044	0.562162	0.210173	0.574793	0.413745	0.51801	0.418422	0.390465	0.7191	0.349052	0.534497	0.625511	0.41689	0.0798034	0.530961	0.64951	0.442525	0.456051	0.283874	0.435556	high
380	TCGA-BR-A44U	-0.0210607	0.409359	0.48324	0.358903	0.492225	0.625918	0.673588	0.527133	0.344373	0.31905	0.177454	0.441415	0.0665078	0.462451	0.23627	0.232046	0.439016	0.318387	0.517978	0.52189	0.320314	0.0978567	0.532385	0.375739	0.288221	0.310737	0.335322	0.402354	low
381	TCGA-VQ-A8PO	0.430532	0.616027	0.652806	0.429018	0.475877	0.61743	0.722487	0.569962	0.386868	0.4963	0.262495	0.518395	0.485755	0.43363	0.307257	0.19201	0.620065	0.353859	0.541908	0.577124	0.387761	0.0388821	0.514112	0.514336	0.375186	0.430353	0.347534	0.464914	low
382	TCGA-BR-7959	0.146914	0.445015	0.486469	0.40795	0.513979	0.612763	0.725306	0.627122	0.435654	0.451101	0.182121	0.501146	0.26388	0.566453	0.378733	0.370727	0.609911	0.378003	0.547772	0.610883	0.367525	0.206433	0.58398	0.510696	0.387686	0.422102	0.31133	0.463695	high
383	TCGA-CG-4306	0.286825	0.581477	0.597793	0.455764	0.527275	0.564319	0.712955	0.652381	0.438373	0.479709	0.281663	0.524875	0.359454	0.543777	0.389749	0.348576	0.650216	0.384063	0.529726	0.581204	0.359296	0.285058	0.567997	0.560653	0.381801	0.419823	0.328147	0.507205	low
