# Supplementary material for: HIGD1B, as a novel prognostic biomarker, is involved in regulating the tumor microenvironment and immune cell infiltration; its overexpression leads to poor prognosis in gastric cancer patients
Source: Front Immunol. 2024 Jul 23;15:1415148. doi: 10.3389/fimmu.2024.1415148 (PMC11300267; doi:10.3389/fimmu.2024.1415148)
Supplement: Supplementary file 9 [file Table_9.xlsx]

## Sheet: TIDE
Patient	No benefits	Responder	TIDE	IFNG	MSI Expr Sig	Merck18	CD274	CD8	CTL.flag	Dysfunction	Exclusion	MDSC	CAF	TAM M2
TCGA-BR-6705-01A-12R-1884-13	TRUE	FALSE	1.53	-200.91	0	-15	-5.29	-3.89	FALSE	0.25	1.53	0	0.22	0.01
TCGA-BR-A4IZ-01A-32R-A251-31	TRUE	FALSE	1.48	-88.92	1	-31.24	-5.7	-0.48	FALSE	0.08	1.48	0	0.23	0
TCGA-BR-A4J2-01A-21R-A251-31	TRUE	FALSE	1.34	-104.5	0	-35.91	-2.88	2.97	FALSE	0.15	1.34	-0.01	0.22	0.01
TCGA-KB-A93G-01A-11R-A39E-31	TRUE	FALSE	1.22	-150.79	0	-28.74	5.53	-8.56	FALSE	0.14	1.22	0	0.21	-0.03
TCGA-BR-A4IV-01A-31R-A251-31	TRUE	FALSE	1.1	-208.23	1	-58.57	-5.45	-7.39	FALSE	0.05	1.1	0	0.16	0.02
TCGA-BR-4201-01A-01R-1131-13	FALSE	FALSE	1.08	0.51	1	-32.7	5.36	-6.5	FALSE	-0.32	1.08	0.01	0.16	0.01
TCGA-BR-8059-01A-11R-2343-13	TRUE	FALSE	1.05	-261.08	1	-64.88	-5.84	-8.06	FALSE	-0.12	1.05	0.04	0.13	0.01
TCGA-FP-8210-01A-11R-2343-13	FALSE	FALSE	0.98	129.84	0	22.06	-3.08	19.35	FALSE	0.34	0.98	-0.03	0.17	0.03
TCGA-BR-8364-01A-11R-2343-13	FALSE	FALSE	0.98	40.54	0	-11.28	-5.32	5.79	FALSE	0.23	0.98	-0.01	0.16	0.02
TCGA-D7-8572-01A-11R-2343-13	FALSE	FALSE	0.97	-112.41	0	-41.42	2.29	1.31	FALSE	-0.06	0.97	0.01	0.15	0.01
TCGA-BR-7957-01A-11R-2203-13	FALSE	FALSE	0.94	-181.21	1	-34.28	-4.89	-2.25	FALSE	-0.01	0.94	0.01	0.14	0.01
TCGA-CG-5719-01A-11R-1602-13	FALSE	FALSE	0.82	-115.05	0	2.27	-6.04	-8.01	FALSE	0.26	0.82	0	0.14	0.01
TCGA-BR-6456-01A-11R-1802-13	FALSE	FALSE	0.82	-104.66	0	7.88	-3.08	0	FALSE	0.22	0.82	0.01	0.12	-0.01
TCGA-CG-4462-01A-01R-1157-13	FALSE	FALSE	0.81	268.41	0	11.14	-1.08	-5.73	FALSE	0.16	0.81	-0.04	0.18	-0.01
TCGA-VQ-A91A-01A-11R-A414-31	FALSE	FALSE	0.79	-168.37	0	-50.69	-0.84	-8.57	FALSE	-0.03	0.79	0	0.12	0
TCGA-B7-5816-01A-21R-1602-13	FALSE	FALSE	0.78	492.86	1	142.36	20.07	-3.99	FALSE	0.19	0.78	0.02	0.18	-0.07
TCGA-VQ-AA64-01A-11R-A414-31	FALSE	FALSE	0.77	-209.42	0	-42.25	-6.24	-6.27	FALSE	-0.23	0.77	0.01	0.11	0
TCGA-BR-8365-01A-21R-2343-13	FALSE	FALSE	0.73	-61.61	1	-17.07	-3.61	2.31	FALSE	0.15	0.73	-0.02	0.12	0.03
TCGA-CD-5798-01A-11R-1602-13	FALSE	FALSE	0.71	-120.74	0.96	-21.82	-5.47	-4.48	FALSE	0.14	0.71	0.01	0.09	0.01
TCGA-BR-A4J5-01A-21R-A251-31	FALSE	FALSE	0.7	-197.39	0	-55.07	-5.94	-5.86	FALSE	0.05	0.7	-0.01	0.11	0.02
TCGA-D7-8578-01A-21R-2343-13	FALSE	FALSE	0.7	-219.21	0	-49.27	-4.29	-2.17	FALSE	0.22	0.7	-0.01	0.13	-0.01
TCGA-BR-8380-01A-11R-2343-13	FALSE	FALSE	0.69	-159.77	1	-40.39	-6.02	-4.19	FALSE	0.08	0.69	0	0.09	0.02
TCGA-FP-7735-11A-01R-2055-13	FALSE	FALSE	0.69	-282.52	1	-68.01	-5.99	-7.57	FALSE	0.09	0.69	0	0.08	0.03
TCGA-VQ-A8E2-01A-11R-A36D-31	FALSE	FALSE	0.69	-183.16	0	2.25	-3.85	0.86	FALSE	-0.14	0.69	0.03	0.06	0.02
TCGA-D7-6818-01A-11R-1884-13	FALSE	FALSE	0.68	-49.85	0	13.48	-5.17	-8.56	FALSE	0.18	0.68	-0.02	0.13	0
TCGA-MX-A663-01A-11R-A31P-31	FALSE	FALSE	0.65	-200.84	0	-45.93	-5.5	-5.74	FALSE	0.04	0.65	0	0.09	0.02
TCGA-B7-A5TN-01A-21R-A31P-31	FALSE	FALSE	0.64	20.55	0	56.52	-4.55	-7.35	FALSE	0.02	0.64	0.02	0.08	-0.01
TCGA-VQ-A94P-01A-13R-A414-31	FALSE	FALSE	0.64	-115.48	1	-22.92	-4.42	-2.2	FALSE	0.08	0.64	-0.01	0.1	0.01
TCGA-BR-A453-01A-11R-A24K-31	FALSE	FALSE	0.64	-219.95	1	-47.5	-6.32	-3.92	FALSE	0.09	0.64	0	0.09	0.02
TCGA-BR-8384-01A-21R-2402-13	FALSE	FALSE	0.63	-53.23	1	4.43	-3.92	12.29	FALSE	0.13	0.63	-0.01	0.1	0.02
TCGA-FP-7829-11A-01R-2055-13	FALSE	FALSE	0.61	-289.05	1	-74.14	-5.48	-9.57	FALSE	0.11	0.61	0	0.09	0.02
TCGA-D7-6524-01A-11R-1802-13	FALSE	FALSE	0.6	-165	0.15	-24.9	-0.96	-6.54	FALSE	0.25	0.6	0	0.1	-0.02
TCGA-VQ-A8PP-01A-21R-A414-31	FALSE	FALSE	0.59	-75.99	1	6.74	-1.21	3.17	FALSE	-0.16	0.59	0.03	0.06	0
TCGA-BR-7959-01A-11R-2343-13	FALSE	FALSE	0.57	-133.99	0	-43.24	-4.23	-4.34	FALSE	0.07	0.57	0.01	0.08	0.01
TCGA-VQ-A91Y-01A-11R-A414-31	FALSE	FALSE	0.57	167.03	0	78.85	-2.74	0.58	FALSE	0.12	0.57	-0.02	0.12	0
TCGA-BR-4187-01A-01R-1131-13	FALSE	FALSE	0.55	253.22	1	-19.65	-5.58	-1	FALSE	0.09	0.55	-0.02	0.1	0.01
TCGA-BR-8592-01A-11R-2402-13	FALSE	FALSE	0.54	-154.68	1	-47.06	-5.51	-2.38	FALSE	0.11	0.54	-0.02	0.09	0.03
TCGA-FP-8209-01A-11R-2343-13	FALSE	FALSE	0.53	80.54	1	38.9	-2.62	26.1	FALSE	0.21	0.53	-0.01	0.08	0.02
TCGA-BR-6458-01A-11R-1802-13	FALSE	FALSE	0.53	271.75	0	121.31	-2.13	9.07	FALSE	0.19	0.53	0	0.1	-0.01
TCGA-CD-8524-01A-11R-2343-13	FALSE	FALSE	0.53	-131.82	0	-21.6	-5.79	0.91	FALSE	0	0.53	0.01	0.08	0
TCGA-HU-A4GY-11A-11R-A36D-31	FALSE	FALSE	0.51	-296.59	1	-75.62	-6.02	-8.77	FALSE	0.07	0.51	0	0.06	0.03
TCGA-BR-6564-01A-12R-1884-13	FALSE	FALSE	0.51	-32.59	0	30.34	-5.51	-1.67	FALSE	0.19	0.51	0.01	0.07	0
TCGA-BR-8297-01A-12R-2343-13	FALSE	FALSE	0.51	-187.16	1	-57.88	-5.94	-4.53	FALSE	0.01	0.51	0	0.06	0.02
TCGA-D7-6522-01A-11R-1802-13	FALSE	FALSE	0.5	418.75	0	179.11	-4.05	11.85	TRUE	0.5	0.18	-0.02	0.04	0.01
TCGA-BR-8291-01A-11R-2343-13	FALSE	FALSE	0.5	103.33	0	-11.24	-6.02	6.82	FALSE	0.15	0.5	-0.02	0.1	0
TCGA-BR-A4J9-01A-12R-A251-31	FALSE	FALSE	0.5	-232.03	1	-72.12	-6.33	-7.48	FALSE	0.05	0.5	0	0.06	0.02
TCGA-HU-A4GH-11A-11R-A36D-31	FALSE	FALSE	0.49	-309.64	1	-79.02	-5.92	-8.29	FALSE	0.08	0.49	0	0.07	0.02
TCGA-BR-A4IU-01A-22R-A251-31	FALSE	FALSE	0.49	-84.21	0.02	-22.94	-5.54	3.2	FALSE	0.07	0.49	-0.01	0.07	0.03
TCGA-RD-A8N2-01A-12R-A36D-31	FALSE	FALSE	0.49	-186.24	1	-64.9	-6.1	-2.64	FALSE	0.05	0.49	0	0.06	0.02
TCGA-FP-7998-01A-11R-2203-13	FALSE	FALSE	0.49	1671.13	0	354.44	72.33	76.26	TRUE	0.49	-0.17	-0.01	0	-0.04
TCGA-BR-6706-01A-11R-1884-13	FALSE	FALSE	0.47	333.93	0	195.04	231.68	32.69	TRUE	0.47	-0.04	-0.01	0	-0.03
TCGA-HF-7136-01A-11R-2055-13	FALSE	FALSE	0.47	-208.58	0	-30.08	-2.53	-6.18	FALSE	-0.16	0.47	0.02	0.05	0
TCGA-RD-A7BW-01A-11R-A32D-31	FALSE	FALSE	0.47	217.67	0	33.27	-3.09	28.58	FALSE	0.17	0.47	0	0.06	0.02
TCGA-HU-A4HB-11A-11R-A251-31	FALSE	FALSE	0.46	-283.67	1	-84.14	-5.65	-8.32	FALSE	0.04	0.46	0	0.06	0.02
TCGA-BR-8590-01A-11R-2402-13	FALSE	FALSE	0.46	7.38	0	7.51	-3.84	3.93	FALSE	0.13	0.46	-0.04	0.12	0
TCGA-CD-A489-01A-11R-A24K-31	FALSE	FALSE	0.44	-139.65	0	-39.78	-4.59	-2.7	FALSE	0	0.44	0	0.05	0.03
TCGA-BR-4255-01A-01R-1131-13	FALSE	FALSE	0.43	90.25	1	-2.78	-5.41	0.81	FALSE	0	0.43	0	0.06	0.03
TCGA-BR-8677-01A-11R-2402-13	FALSE	FALSE	0.43	443.06	0	164.69	2.47	28.88	FALSE	0.15	0.43	0	0.08	-0.02
TCGA-VQ-A922-01A-11R-A414-31	FALSE	FALSE	0.43	-254.29	0	-34.17	-5.29	-8.18	FALSE	-0.1	0.43	0.01	0.05	0.01
TCGA-CD-5803-01A-11R-1602-13	FALSE	FALSE	0.42	455.43	0	220.88	0.12	43.05	TRUE	0.42	0.49	0	0.09	-0.03
TCGA-HU-A4GP-11A-21R-A251-31	FALSE	FALSE	0.42	-284.28	1	-84.17	-5.79	-6.32	FALSE	0.05	0.42	0	0.05	0.03
TCGA-BR-8373-01A-11R-2343-13	FALSE	FALSE	0.42	-179.27	0	-31.88	-3.52	-5.61	FALSE	-0.05	0.42	0	0.07	0
TCGA-BR-6803-01A-11R-1884-13	FALSE	FALSE	0.41	-44.43	0	-0.66	-5.97	3	FALSE	0.2	0.41	-0.02	0.06	0.02
TCGA-D7-A748-01A-12R-A32D-31	FALSE	FALSE	0.4	161.49	0	-8.33	-3.75	-7.5	FALSE	0.07	0.4	0.03	0.04	0
TCGA-CG-5724-01A-11R-1602-13	FALSE	FALSE	0.4	-71.84	0	12.26	-2.82	-5.99	FALSE	0.02	0.4	0.04	0.02	0
TCGA-D7-6525-01A-11R-1802-13	FALSE	FALSE	0.4	-145.66	0	16.71	-0.77	-5.13	FALSE	0.02	0.4	0.02	0.05	-0.02
TCGA-BR-7707-01A-11R-2055-13	FALSE	FALSE	0.39	-157.16	1	7.34	4.24	-4.96	FALSE	-0.17	0.39	0.07	0	-0.01
TCGA-HU-A4GC-11A-11R-A251-31	FALSE	FALSE	0.38	-285	1	-89.85	-6.74	-8.92	FALSE	0.01	0.38	0	0.04	0.03
TCGA-BR-7715-01A-11R-2055-13	FALSE	FALSE	0.38	-291.51	0	-72.52	-5.68	-7.88	FALSE	-0.16	0.38	0.02	0.03	0.02
TCGA-BR-8678-01A-11R-2402-13	FALSE	FALSE	0.38	-50.27	0	6.28	9.04	2.86	FALSE	-0.36	0.38	0.04	0.02	0.01
TCGA-BR-6852-01A-11R-1884-13	FALSE	FALSE	0.38	651.5	1	250.89	14.44	44.02	TRUE	0.38	-0.12	0	0	-0.05
TCGA-CG-4475-01A-01R-1157-13	FALSE	FALSE	0.37	16.12	0	-46.13	-3.11	-9.17	FALSE	-0.26	0.37	0.01	0.05	-0.01
TCGA-BR-8371-01A-11R-2343-13	FALSE	FALSE	0.37	-209.03	1	-49.01	-5.89	-5.94	FALSE	0.11	0.37	0	0.04	0.03
TCGA-RD-A8N4-01A-21R-A36D-31	FALSE	FALSE	0.36	-141.41	1	-41.01	-4.55	0.13	FALSE	0.08	0.36	-0.01	0.05	0.02
TCGA-HU-A4GN-11A-12R-A251-31	FALSE	FALSE	0.36	-270.36	1	-76.3	-6.16	-8.51	FALSE	0.09	0.36	-0.01	0.05	0.01
TCGA-MX-A5UG-01A-21R-A31P-31	FALSE	FALSE	0.36	47.19	0.98	16.75	-1.26	3.08	FALSE	0.31	0.36	-0.02	0.07	0.01
TCGA-CD-A4MJ-01A-11R-A251-31	FALSE	FALSE	0.35	-98.26	1	-24.87	-0.19	-6.04	FALSE	-0.12	0.35	0.03	0.02	0
TCGA-BR-8289-01A-11R-2343-13	FALSE	FALSE	0.34	-244.86	0	-70.45	-5.87	-6.17	FALSE	-0.25	0.34	0.01	0.03	0.03
TCGA-BR-6457-01A-21R-1802-13	FALSE	FALSE	0.33	-47.15	0	25.73	-6.14	-0.9	FALSE	0.27	0.33	-0.01	0.06	0.01
TCGA-BR-7704-11A-01R-2055-13	FALSE	FALSE	0.32	-147.84	1	-14.14	-4.39	3.28	FALSE	0.21	0.32	-0.02	0.08	-0.01
TCGA-CG-4441-01A-01R-1802-13	FALSE	FALSE	0.32	-130.24	1	-35.93	-3.44	-4.04	FALSE	0.01	0.32	0.01	0.04	0.01
TCGA-BR-4370-01A-01R-1157-13	FALSE	FALSE	0.32	56.95	1	-23.5	4.23	-4.35	FALSE	-0.1	0.32	-0.01	0.06	-0.01
TCGA-IN-A7NT-01A-21R-A354-31	FALSE	FALSE	0.31	-234.61	0	-56.23	-0.42	-5.64	FALSE	-0.11	0.31	0.02	0.03	-0.01
TCGA-BR-7901-01A-11R-2203-13	FALSE	FALSE	0.31	66.35	0	45.99	-3.55	-1.08	FALSE	0.13	0.31	0	0.07	-0.02
TCGA-D7-A6EX-01A-11R-A31P-31	FALSE	FALSE	0.31	-289.67	1	-97.4	-6.71	-8.21	FALSE	-0.21	0.31	0.03	-0.01	0.03
TCGA-CD-5813-01A-11R-1602-13	FALSE	FALSE	0.31	26.9	0	56.85	-5	6.93	FALSE	0.2	0.31	-0.01	0.05	0.01
TCGA-CD-8535-01A-11R-2343-13	FALSE	FALSE	0.31	-296.44	0	-76.69	-3.44	-6.48	FALSE	-0.28	0.31	0.03	0.01	0.01
TCGA-BR-4361-01A-01R-1157-13	FALSE	FALSE	0.3	271.92	1	13.71	5.43	0.64	FALSE	-0.29	0.3	0	0.05	-0.01
TCGA-BR-7717-01A-11R-2055-13	FALSE	FALSE	0.3	-300.6	0	-80.61	-6.6	-7.64	FALSE	-0.14	0.3	0.02	0.01	0.03
TCGA-MX-A5UJ-01A-11R-A31P-31	FALSE	FALSE	0.3	-204.5	1	-42.99	-4.37	-6.39	FALSE	-0.12	0.3	0.02	0.02	0.02
TCGA-VQ-A94R-01A-11R-A414-31	FALSE	FALSE	0.29	6.08	0	14.75	-4.17	-1.52	FALSE	-0.12	0.29	0.01	0.02	0.03
TCGA-FP-7916-01A-11R-2203-13	FALSE	FALSE	0.29	504.55	0	162.7	1.11	20.49	TRUE	0.29	-0.11	-0.01	0	-0.02
TCGA-VQ-A8P5-01A-11R-A39E-31	FALSE	FALSE	0.28	-74.3	0	-1.28	-4.24	-5.71	FALSE	-0.27	0.28	0.03	0.01	0
TCGA-VQ-A91D-01A-11R-A414-31	FALSE	FALSE	0.28	-103.71	1	25.22	4.01	-7.95	FALSE	-0.11	0.28	0.03	0.02	-0.01
TCGA-BR-A452-01A-91R-A251-31	FALSE	FALSE	0.27	-270.24	0	-75.97	-4.49	24.88	FALSE	-0.41	0.27	0.04	-0.02	0.04
TCGA-BR-8382-01A-11R-2402-13	FALSE	FALSE	0.27	440.87	1	93.35	0.25	-7.22	FALSE	0.06	0.27	0.02	0.06	-0.02
TCGA-CG-5721-01A-11R-1602-13	FALSE	FALSE	0.27	986.2	1	308.82	20.28	30.53	TRUE	0.27	-0.32	0	-0.02	-0.04
TCGA-VQ-A8PF-01A-11R-A414-31	FALSE	FALSE	0.26	875.68	0	255.08	1.38	26.45	TRUE	0.26	-0.24	-0.01	-0.02	-0.02
TCGA-IP-7968-01A-11R-2203-13	FALSE	FALSE	0.26	126.96	0	42.66	-0.72	13.8	FALSE	-0.06	0.26	0.01	0.03	0
TCGA-VQ-A923-01A-11R-A414-31	FALSE	FALSE	0.26	274.8	0	115.44	1.41	29.49	TRUE	0.26	-0.71	-0.03	-0.06	-0.02
TCGA-D7-A747-01A-22R-A33Y-31	FALSE	FALSE	0.26	-104.56	1	-55.33	-5.46	-3.45	FALSE	0.07	0.26	-0.01	0.04	0.02
TCGA-D7-A4YT-01A-11R-A251-31	FALSE	FALSE	0.25	-234.01	0	-51.44	-4.17	-7.74	FALSE	-0.19	0.25	0.04	-0.01	0.01
TCGA-BR-8080-01A-11R-2343-13	FALSE	FALSE	0.24	-105.63	0	-13.01	-3.56	2.06	FALSE	0.09	0.24	-0.01	0.04	0.02
TCGA-RD-A8N6-01A-11R-A36D-31	FALSE	FALSE	0.24	-242.62	0	-70.81	-6.25	-7	FALSE	-0.17	0.24	0.01	0.02	0.03
TCGA-BR-8367-01A-11R-2343-13	FALSE	FALSE	0.24	-144.61	1	-47.52	-5.14	-3.31	FALSE	-0.07	0.24	-0.01	0.03	0.03
TCGA-BR-8366-01A-11R-2343-13	FALSE	FALSE	0.24	514.03	0	169.63	20.85	21.17	TRUE	0.24	0	-0.01	0.01	-0.02
TCGA-HU-8608-01A-11R-2402-13	FALSE	FALSE	0.24	1455.13	0	347.2	524.85	40.45	TRUE	0.24	-0.39	-0.02	-0.02	-0.06
TCGA-BR-6802-01A-11R-1884-13	FALSE	FALSE	0.24	617.59	1	242.87	17.82	12.96	TRUE	0.24	-0.14	0.03	-0.01	-0.04
TCGA-D7-6520-01A-11R-1802-13	FALSE	FALSE	0.24	-159.12	0	22.93	-6.18	-8.23	FALSE	0.11	0.24	-0.01	0.06	-0.02
TCGA-CD-8530-01A-11R-2343-13	FALSE	FALSE	0.24	-224.48	0	-47.41	-4.56	-4.12	FALSE	0.04	0.24	0	0.03	0.01
TCGA-VQ-A8PB-01A-11R-A39E-31	FALSE	FALSE	0.23	-275.35	1	-76.94	-4.56	-3.18	FALSE	-0.46	0.23	0.03	-0.02	0.04
TCGA-BR-A4J1-01A-11R-A251-31	FALSE	FALSE	0.23	-329.92	0	-97.58	-6.73	-6.9	FALSE	-0.49	0.23	0.03	-0.02	0.05
TCGA-VQ-A94T-01A-11R-A414-31	FALSE	FALSE	0.23	-336.58	0	-93.7	1.83	-9.33	FALSE	-0.39	0.23	0.03	-0.01	0.02
TCGA-VQ-A928-01A-11R-A414-31	FALSE	FALSE	0.22	64.37	1	-6.72	-5.43	-8.42	FALSE	-0.04	0.22	0.01	0.02	0
TCGA-BR-6709-01A-11R-1884-13	FALSE	FALSE	0.21	853.89	0	209.22	1.61	29.42	TRUE	0.21	0.01	-0.01	0.01	-0.03
TCGA-BR-8680-01A-11R-2402-13	FALSE	FALSE	0.21	-327.04	1	-93.35	-6.67	-8	FALSE	-0.51	0.21	0.03	-0.02	0.04
TCGA-CD-A48C-01A-11R-A24K-31	FALSE	FALSE	0.21	-226	0	-79.16	-5.57	-5.16	FALSE	-0.11	0.21	0.01	0.02	0.01
TCGA-CD-A487-01A-21R-A24K-31	FALSE	FALSE	0.21	-318.6	0	-80.13	-6.01	-8.03	FALSE	-0.22	0.21	0.01	0.02	0.01
TCGA-D7-6519-01A-11R-1802-13	FALSE	FALSE	0.21	-243.89	0	-61.01	-6.33	-2.67	FALSE	-0.02	0.21	0.02	0.01	0
TCGA-B7-A5TI-01A-11R-A31P-31	FALSE	FALSE	0.21	-220.22	0.98	-56.06	-5.89	-6.12	FALSE	-0.12	0.21	-0.01	0.03	0.01
TCGA-ZQ-A9CR-01A-11R-A39E-31	FALSE	FALSE	0.2	-193.48	0	-37.63	-2.43	-3.48	FALSE	-0.12	0.2	0	0.03	-0.01
TCGA-CG-5722-01A-21R-1602-13	FALSE	FALSE	0.2	382.2	1	130.04	15.6	27.16	TRUE	0.2	-0.18	-0.01	-0.03	0.01
TCGA-IN-8663-01A-11R-2402-13	FALSE	FALSE	0.2	-260.82	0	10.47	44.49	-7.5	FALSE	-0.05	0.2	0.03	0.01	-0.02
TCGA-D7-8579-01A-11R-2343-13	FALSE	FALSE	0.19	-161.87	1	-62.38	-4.98	-5.51	FALSE	0.13	0.19	-0.02	0.04	0.02
TCGA-BR-7958-01A-21R-2343-13	FALSE	FALSE	0.19	1202.61	0	361.2	7.8	58.53	TRUE	0.19	-0.13	-0.01	0.01	-0.02
TCGA-HU-A4GQ-01A-11R-A36D-31	FALSE	FALSE	0.19	302.69	1	41.53	-0.51	-6.09	FALSE	-0.25	0.19	0.02	0	0.01
TCGA-BR-6454-01A-11R-1802-13	FALSE	FALSE	0.19	134.39	0	114.39	-3.26	22.22	TRUE	0.19	-0.18	0	-0.02	-0.03
TCGA-BR-8679-01A-11R-2402-13	FALSE	FALSE	0.19	-218.15	0	-18.11	-3.77	-8.8	FALSE	-0.37	0.19	0.02	0.01	0
TCGA-CD-5799-01A-11R-1602-13	FALSE	FALSE	0.19	-281.34	0.35	-57.41	-6.52	-9.01	FALSE	-0.03	0.19	0.01	0.01	0
TCGA-BR-8058-01A-31R-2343-13	FALSE	FALSE	0.19	323.12	0	79.66	-2.64	20.04	TRUE	0.19	-0.28	-0.04	0.01	-0.02
TCGA-F1-A72C-01A-21R-A33Y-31	FALSE	FALSE	0.19	-28.04	0	-0.57	-4.89	-3.12	FALSE	0.04	0.19	-0.01	0.04	-0.01
TCGA-SW-A7EA-01A-12R-A354-31	FALSE	FALSE	0.19	11.15	1	99.89	22.47	-3.09	FALSE	0.01	0.19	0.03	0.02	-0.03
TCGA-BR-8683-01A-11R-2402-13	FALSE	FALSE	0.18	-28.83	0	51.75	1.55	6.39	FALSE	-0.05	0.18	0	0.03	-0.01
TCGA-BR-7717-11A-01R-2055-13	FALSE	FALSE	0.18	225.53	1	17.19	-4.3	5.25	TRUE	0.18	-0.12	-0.01	-0.01	0.01
TCGA-VQ-A94O-01A-11R-A414-31	FALSE	FALSE	0.18	-259.14	0	-49.64	-4.32	-6.57	FALSE	-0.21	0.18	0.02	0	0.01
TCGA-BR-A4IY-01A-11R-A251-31	FALSE	FALSE	0.18	198.11	0	50.12	10.72	2.54	TRUE	0.18	0.26	0	0.04	-0.02
TCGA-BR-7723-01A-11R-2055-13	FALSE	FALSE	0.18	-52.54	0	-16.54	-3.69	4.13	FALSE	-0.27	0.18	0.01	0.01	0.03
TCGA-BR-7704-01A-11R-2055-13	FALSE	FALSE	0.17	724.35	0	335.82	-2.79	9.26	TRUE	0.17	-0.06	0.01	-0.01	-0.01
TCGA-FP-7829-01A-11R-2055-13	FALSE	FALSE	0.16	-251.64	1	-61.07	-6.32	-9.68	FALSE	-0.15	0.16	0.01	0.02	0
TCGA-B7-A5TK-01A-12R-A36D-31	FALSE	FALSE	0.16	1441.98	0	330.78	53.42	56.21	TRUE	0.16	-0.07	0	0.04	-0.05
TCGA-CD-A4MI-01A-21R-A251-31	FALSE	FALSE	0.16	458.81	0	107.77	-0.85	8.52	TRUE	0.16	0.36	-0.02	0.1	-0.02
TCGA-CG-5718-01A-11R-1602-13	FALSE	FALSE	0.16	-5.32	0	15.63	-5.11	-6.62	FALSE	0.03	0.16	0.04	-0.01	0
TCGA-RD-A8N5-01A-12R-A36D-31	FALSE	FALSE	0.16	-242.21	0	-64.69	-5.27	-9.25	FALSE	0.01	0.16	-0.01	0.03	0
TCGA-3M-AB47-01A-22R-A414-31	FALSE	FALSE	0.16	-261.9	1	-70.03	-5.16	-6.1	FALSE	-0.03	0.16	0	0.01	0.03
TCGA-BR-8588-01A-11R-2402-13	FALSE	FALSE	0.16	-173.58	1	-36.04	-3.5	3.57	FALSE	-0.02	0.16	0.01	0.01	0.01
TCGA-CG-5725-01A-11R-1602-13	FALSE	FALSE	0.15	-306.57	0	-85.1	-6.45	22.13	FALSE	-0.12	0.15	0.02	-0.01	0.03
TCGA-D7-6822-01A-11R-1884-13	FALSE	FALSE	0.15	-168.55	0	-6.96	0.26	11.45	FALSE	-0.08	0.15	0.02	0.02	-0.01
TCGA-VQ-A91Z-01A-11R-A414-31	FALSE	FALSE	0.15	-285.93	0	-75.72	-7.13	-6.6	FALSE	-0.28	0.15	0.03	-0.02	0.03
TCGA-BR-6566-01A-11R-1802-13	FALSE	FALSE	0.14	-57.54	1	10.82	-4.27	-6.93	FALSE	0.09	0.14	0	0.02	0.01
TCGA-D7-5577-01A-01R-1602-13	FALSE	FALSE	0.14	726.53	0	249.81	4.16	17.07	TRUE	0.14	-0.15	0	-0.01	-0.02
TCGA-CG-4465-01A-01R-1157-13	FALSE	FALSE	0.13	254.33	1	7.38	-0.78	-6.99	FALSE	-0.19	0.13	0	0.01	0.01
TCGA-BR-6455-01A-11R-1802-13	FALSE	FALSE	0.13	40.33	1	30.19	-4.26	21.79	FALSE	-0.26	0.13	0.02	-0.01	0.01
TCGA-D7-A6F0-01A-11R-A31P-31	FALSE	FALSE	0.13	28.53	0	-4.97	-3.51	-1.09	FALSE	-0.28	0.13	0	0	0.02
TCGA-BR-A4J7-01A-31R-A251-31	FALSE	FALSE	0.13	134.97	0	50.91	-3.07	20.69	TRUE	0.13	0.24	-0.02	0.05	0.02
TCGA-CD-8528-01A-11R-2343-13	FALSE	FALSE	0.13	-243.24	1	-72.46	-3.66	-7.05	FALSE	-0.13	0.13	0.01	0	0.01
TCGA-BR-8362-01A-11R-2343-13	FALSE	FALSE	0.13	-80.56	0	21.78	-3.71	5.69	FALSE	0.1	0.13	-0.01	0.03	0.02
TCGA-VQ-AA6J-01A-11R-A414-31	FALSE	FALSE	0.13	289.73	0	90.49	2.27	-1.84	FALSE	-0.06	0.13	0.03	-0.02	0.01
TCGA-BR-6565-01A-11R-1802-13	FALSE	FALSE	0.13	280.92	0	113.93	-1.14	5.54	FALSE	0.03	0.13	0	0.02	0
TCGA-BR-7851-01A-11R-2203-13	FALSE	FALSE	0.13	-126.1	1	-37.55	-1.71	-1.58	FALSE	-0.16	0.13	0	0.01	0.02
TCGA-BR-8686-01A-11R-2402-13	FALSE	FALSE	0.12	37.72	0	54.29	-4.62	20.52	TRUE	0.12	-0.16	-0.01	-0.01	-0.02
TCGA-HU-A4GN-01A-11R-A251-31	FALSE	FALSE	0.11	101.89	1	30.23	-3.73	-2.89	FALSE	-0.16	0.11	0.03	-0.02	0
TCGA-CG-4442-01A-01R-1157-13	FALSE	FALSE	0.11	-245.62	1	-83.29	-2.75	-8.27	FALSE	-0.4	0.11	0.02	-0.02	0.03
TCGA-CD-5801-01A-11R-1602-13	FALSE	FALSE	0.11	596.64	0	244.03	-4.24	35.02	TRUE	0.11	-0.3	-0.01	-0.03	-0.01
TCGA-VQ-A91Q-01A-12R-A414-31	FALSE	FALSE	0.11	-142.89	0	-32.69	-4.32	-9.26	FALSE	-0.09	0.11	0.01	0.03	-0.03
TCGA-D7-A6EV-01A-11R-A31P-31	FALSE	FALSE	0.11	-228.51	1	-56.92	-6.49	-8.67	FALSE	-0.34	0.11	0.04	-0.03	0.01
TCGA-BR-4256-01A-01R-1131-13	FALSE	FALSE	0.11	654.33	1	122.93	10.21	7.47	TRUE	0.11	0.19	-0.02	0.09	-0.04
TCGA-HU-A4H3-01A-21R-A251-31	FALSE	FALSE	0.1	-272.11	1	-61.02	-5.23	-3.28	FALSE	-0.19	0.1	0.02	-0.01	0
TCGA-BR-8369-01A-11R-2343-13	FALSE	FALSE	0.1	-300.52	0	-75.73	-6.46	-8.09	FALSE	-0.16	0.1	0	0	0.03
TCGA-BR-A4PE-01A-31R-A251-31	FALSE	FALSE	0.1	441.46	0	66.21	-0.61	-6.65	FALSE	-0.08	0.1	0.02	0	-0.01
TCGA-CD-8533-01A-11R-2343-13	FALSE	FALSE	0.1	-286.66	0	-68.18	-6.57	-8.21	FALSE	-0.05	0.1	0.01	0	0.01
TCGA-HU-A4GU-01A-11R-A251-31	FALSE	FALSE	0.1	-249.98	1	-79.11	-5.51	-7.98	FALSE	-0.17	0.1	0.04	-0.02	0
TCGA-F1-6875-01A-11R-2055-13	FALSE	FALSE	0.1	-323.49	0	-87.82	-2.46	-3.57	FALSE	-0.02	0.1	0.02	-0.01	0.01
TCGA-BR-4279-01A-01R-1131-13	FALSE	FALSE	0.1	272.43	1	-22.14	-3.28	0.06	FALSE	-0.05	0.1	-0.01	0.02	0.01
TCGA-EQ-8122-01A-11R-2343-13	FALSE	FALSE	0.09	-282.49	0	-72.37	-5.64	-8.58	FALSE	-0.04	0.09	0.01	0	0
TCGA-CG-4440-01A-01R-1157-13	FALSE	FALSE	0.09	-246.14	1	-71.47	-4.88	-7.98	FALSE	-0.41	0.09	0.02	-0.01	0.01
TCGA-VQ-AA6D-01A-11R-A414-31	FALSE	FALSE	0.09	-286.79	1	-65.08	-1.63	-6.76	FALSE	-0.1	0.09	0.05	-0.01	-0.02
TCGA-D7-6518-01A-11R-1802-13	FALSE	FALSE	0.09	-174.01	0	-29.89	-5.33	-7.95	FALSE	0.3	0.09	0	0.02	0.02
TCGA-D7-6528-01A-11R-1802-13	FALSE	FALSE	0.09	25.64	0	-8.78	2.4	-9.01	FALSE	-0.16	0.09	0.03	-0.02	-0.01
TCGA-CD-5800-01A-11R-1602-13	FALSE	FALSE	0.09	-242.49	0	-60.9	-6.99	-5.89	FALSE	-0.11	0.09	0.02	-0.01	-0.01
TCGA-FP-A4BF-01A-12R-A36D-31	FALSE	FALSE	0.08	172.41	0	70.3	-2.74	9.52	TRUE	0.08	0	-0.01	0.02	-0.01
TCGA-BR-A4CR-01A-11R-A24K-31	FALSE	FALSE	0.08	-314.7	0	-87.81	-5.25	-9.17	FALSE	-0.44	0.08	0.02	-0.03	0.03
TCGA-R5-A7ZF-01A-11R-A354-31	FALSE	FALSE	0.08	-143.08	0	-54.22	-5.26	-7.68	FALSE	-0.27	0.08	0.03	-0.02	0.01
TCGA-RD-A8N9-01A-12R-A39E-31	FALSE	FALSE	0.08	-97.2	0	-7.88	-3.64	-1.03	FALSE	0.07	0.08	-0.01	0.02	0.01
TCGA-BR-4369-01A-01R-1157-13	FALSE	FALSE	0.08	-27.78	0	-36.28	-4.43	-6.2	FALSE	-0.33	0.08	0	0	0.04
TCGA-BR-6801-01A-11R-1884-13	FALSE	FALSE	0.08	-291.37	0	-72.24	-6.24	-9.19	FALSE	0.1	0.08	0	0.01	0.02
TCGA-RD-A7BT-01A-11R-A33Y-31	FALSE	FALSE	0.08	-248.48	0	-62.46	-6.6	-7.54	FALSE	-0.18	0.08	0.03	-0.04	0.03
TCGA-IN-A7NU-01A-22R-A354-31	FALSE	FALSE	0.07	95.73	0	53.16	-3.77	-6.16	FALSE	0.08	0.07	0.02	0	-0.01
TCGA-IN-AB1X-01A-11R-A39E-31	FALSE	FALSE	0.07	43.74	1	113.46	10.57	26.17	TRUE	0.07	-0.51	-0.01	-0.04	-0.07
TCGA-D7-8573-01A-11R-2343-13	FALSE	FALSE	0.07	-181.29	0	-53.47	-4.81	-7.19	FALSE	-0.13	0.07	0.03	-0.03	0.02
TCGA-D7-8574-01A-13R-2343-13	FALSE	FALSE	0.07	53.52	0	4.61	-4.84	18.7	FALSE	0.19	0.07	-0.03	0.03	0.02
TCGA-F1-6177-01A-11R-1802-13	FALSE	FALSE	0.07	-67.39	1	-15.81	-3.54	-7.16	FALSE	-0.09	0.07	0.02	-0.01	0
TCGA-BR-7716-01A-21R-2055-13	FALSE	FALSE	0.07	222.75	0	100.05	-2.28	27.71	TRUE	0.07	-0.04	-0.01	0.01	-0.01
TCGA-VQ-A924-01A-11R-A414-31	FALSE	FALSE	0.07	-72.98	1	53.8	7.59	1.06	FALSE	-0.1	0.07	0.02	0	-0.02
TCGA-HU-A4H5-01A-21R-A251-31	FALSE	FALSE	0.07	-86.82	0	-31.73	-5.62	-7.16	FALSE	-0.3	0.07	0.03	-0.03	0.01
TCGA-CD-8527-01A-11R-2343-13	FALSE	FALSE	0.07	-154.7	0	-24.98	-6.43	-2.5	FALSE	-0.22	0.07	0.02	-0.01	0
TCGA-VQ-A92D-01A-11R-A414-31	FALSE	FALSE	0.06	-273.42	0	-14.47	-4.79	-8.41	FALSE	-0.09	0.06	0.01	0	0
TCGA-RD-A8NB-01A-12R-A39E-31	FALSE	FALSE	0.06	264.41	1	122.59	4.57	-0.06	FALSE	0	0.06	0	0.02	-0.02
TCGA-VQ-A8DU-01A-11R-A36D-31	FALSE	FALSE	0.06	-270.73	0	-76.93	-5.4	-6.23	FALSE	-0.13	0.06	0.01	-0.02	0.02
TCGA-BR-4363-01A-01R-1157-13	FALSE	FALSE	0.06	426.2	1	48.37	0.07	1.6	FALSE	-0.22	0.06	0	0.02	-0.01
TCGA-BR-6563-01A-13R-2055-13	FALSE	FALSE	0.06	104.56	0.01	50.93	-5.34	12.06	FALSE	0.32	0.06	-0.01	0.02	0.02
TCGA-CG-5726-01A-11R-1602-13	FALSE	FALSE	0.06	4.6	1	-38.39	-5.86	-8.57	FALSE	-0.26	0.06	0.04	-0.04	0.03
TCGA-VQ-A8P2-01A-11R-A36D-31	FALSE	FALSE	0.06	-314.87	1	-83.03	-4.55	-8.73	FALSE	-0.6	0.06	0.02	-0.03	0.04
TCGA-EQ-A4SO-01A-11R-A251-31	FALSE	FALSE	0.06	-303.94	1	-90.28	-6.37	-8.68	FALSE	-0.35	0.06	0.02	-0.03	0.03
TCGA-BR-8295-01A-11R-2343-13	FALSE	FALSE	0.06	-310.94	0.97	-94.68	-6.99	-8.7	FALSE	-0.47	0.06	0.02	-0.03	0.04
TCGA-VQ-AA69-01A-11R-A414-31	FALSE	FALSE	0.06	38.86	0	45.59	3.79	-0.17	FALSE	-0.35	0.06	0.03	-0.02	-0.01
TCGA-HU-8602-01A-11R-2402-13	FALSE	FALSE	0.06	330.28	1	134.07	21.89	3.51	FALSE	-0.27	0.06	0.03	0	-0.02
TCGA-ZA-A8F6-01A-23R-A36D-31	FALSE	FALSE	0.06	-87.75	0	-16.44	-4.88	-5.89	FALSE	0.12	0.06	-0.02	0.02	0.02
TCGA-VQ-A94U-01A-12R-A414-31	FALSE	FALSE	0.06	-202.63	0	-57.67	-6.2	-8.72	FALSE	-0.17	0.06	0	0	0.02
TCGA-CD-5804-01A-12R-2055-13	FALSE	FALSE	0.05	-106.47	0	1.8	-6.48	-5.47	FALSE	0.09	0.05	0.01	0.01	-0.01
TCGA-BR-A4QI-01A-12R-A251-31	FALSE	FALSE	0.05	2.52	0	65.69	-2.73	0.3	FALSE	-0.29	0.05	0.01	-0.01	0.02
TCGA-VQ-A8P3-01A-11R-A36D-31	FALSE	FALSE	0.05	-86.28	1	-25.55	-3.83	-1.08	FALSE	-0.06	0.05	0.01	-0.01	0.01
TCGA-D7-A4YU-01A-21R-A251-31	FALSE	FALSE	0.05	565.37	0	132.31	3.39	14.4	TRUE	0.05	-0.15	-0.01	-0.01	-0.02
TCGA-BR-4257-01A-01R-1131-13	FALSE	FALSE	0.05	297.12	1	1.98	-2.1	-0.49	FALSE	-0.21	0.05	0	0	0.01
TCGA-CD-A4MG-01A-11R-A251-31	FALSE	FALSE	0.05	-218.65	1	-76.35	-5.76	-8.93	FALSE	-0.3	0.05	0	0	0.03
TCGA-D7-A6EZ-01A-11R-A31P-31	FALSE	FALSE	0.05	970.91	0	221.25	9.49	9.24	TRUE	0.05	0.27	0.01	0.04	-0.01
TCGA-BR-4253-01A-01R-1131-13	FALSE	FALSE	0.05	2650.88	1	367.99	49	46.89	TRUE	0.05	-0.82	-0.03	-0.06	-0.05
TCGA-HU-A4HD-01A-11R-A251-31	FALSE	FALSE	0.04	-292.66	0	-81.71	-6.33	-6.91	FALSE	-0.3	0.04	0.01	-0.02	0.03
TCGA-BR-7196-01A-11R-2055-13	FALSE	FALSE	0.04	177.8	0	104.66	-3.58	9.02	FALSE	0.22	0.04	-0.01	0.01	-0.01
TCGA-D7-A4YY-01A-11R-A251-31	FALSE	FALSE	0.04	254.93	1	11.96	0.51	-0.84	FALSE	0.03	0.04	0	0.01	0
TCGA-VQ-A91W-01A-11R-A414-31	FALSE	FALSE	0.04	168.98	0.48	16.42	-1.96	-7.48	FALSE	-0.01	0.04	0.02	-0.02	0
TCGA-BR-8682-01A-11R-2402-13	FALSE	FALSE	0.04	-162.32	1	-43.77	-5.15	-4.18	FALSE	0.07	0.04	-0.02	0.01	0.03
TCGA-CG-4437-01A-01R-1802-13	FALSE	FALSE	0.03	295.95	0	114.87	-1.33	1.95	FALSE	0.15	0.03	0.01	0	-0.01
TCGA-D7-6521-01A-11R-1802-13	FALSE	FALSE	0.03	-98.1	0	-7.16	-5.37	2.67	FALSE	0.11	0.03	-0.03	0.03	0
TCGA-CG-5723-01A-11R-1602-13	FALSE	FALSE	0.03	1109.73	1	240.38	4.13	5.01	TRUE	0.03	-0.11	0.01	-0.01	-0.02
TCGA-B7-5818-01A-11R-1602-13	FALSE	FALSE	0.03	234.75	0	103.11	-3.39	1.59	FALSE	-0.01	0.03	0	0	-0.01
TCGA-D7-A6EY-01A-21R-A31P-31	FALSE	FALSE	0.03	299.89	1	110.43	7.02	3.69	TRUE	0.03	0.05	0.05	-0.03	-0.01
TCGA-BR-8284-01A-11R-2343-13	FALSE	FALSE	0.03	305.36	0	33.68	-2.87	43.16	TRUE	0.03	-0.06	-0.03	0.02	0
TCGA-CD-8526-01A-11R-2343-13	FALSE	FALSE	0.02	-185.66	0	-46.17	-3.84	-2.32	FALSE	-0.3	0.02	0	0	0.01
TCGA-FP-8099-01A-11R-2343-13	FALSE	FALSE	0.02	314.34	0	69.61	-4.97	-8.61	FALSE	0.07	0.02	0.02	0	-0.01
TCGA-BR-8081-01A-11R-2343-13	FALSE	FALSE	0.01	364.68	1	77.77	6.51	3.69	FALSE	0.09	0.01	-0.01	0.01	0
TCGA-HU-8604-01A-11R-2402-13	FALSE	FALSE	0.01	-39.65	0	-1.6	229.24	13.2	TRUE	0.01	-0.02	0	0	0.01
TCGA-VQ-A8DZ-01A-11R-A36D-31	FALSE	FALSE	0.01	-251.12	0	-58.99	-6.04	-2.88	FALSE	-0.14	0.01	0.02	-0.02	0
TCGA-BR-6452-01A-12R-1802-13	FALSE	FALSE	0.01	10.78	1	21.9	-0.53	0.69	FALSE	-0.16	0.01	0	0	0
TCGA-BR-8060-01A-11R-2343-13	FALSE	FALSE	0.01	-88.8	0	-36.82	0.26	-3.04	FALSE	-0.04	0.01	0	0	0.01
TCGA-BR-8286-01A-12R-2343-13	FALSE	FALSE	0.01	-99.63	0	-12.23	-4.86	-0.4	FALSE	-0.14	0.01	0.01	-0.02	0.02
TCGA-HU-8249-01A-11R-A36D-31	FALSE	FALSE	0	-266.86	0	-69.58	-2.08	-4.22	FALSE	-0.19	0	0.03	-0.04	0.02
TCGA-BR-8363-01A-11R-2343-13	FALSE	FALSE	0	299.65	1	106.95	2.08	33.8	TRUE	0	-0.06	0	-0.01	-0.01
TCGA-BR-8381-01A-11R-2402-13	FALSE	FALSE	0	487.58	0	78.93	-2.43	25.93	TRUE	0	-0.05	0	0	0
TCGA-D7-6815-01A-11R-1884-13	FALSE	FALSE	0	-89.3	0	-19.7	-1.78	-7.05	FALSE	-0.06	0	0	-0.01	0.01
TCGA-VQ-A8DV-01A-12R-A36D-31	FALSE	TRUE	-0.01	-330.33	0	-100.7	-6.7	-8.32	FALSE	-0.04	-0.01	-0.01	0	0
TCGA-BR-8589-01A-11R-2402-13	FALSE	TRUE	-0.01	1181.19	0	202.92	1.39	62.7	TRUE	-0.01	-0.16	0.01	-0.03	-0.01
TCGA-VQ-A91K-01A-11R-A414-31	FALSE	TRUE	-0.01	-95.75	1	18.57	-2.77	-4.1	FALSE	0.23	-0.01	0	0	-0.01
TCGA-BR-A44U-01A-11R-A36D-31	FALSE	TRUE	-0.02	-323.57	0	-92.66	-7.11	-9.51	FALSE	-0.17	-0.02	0	-0.01	0.02
TCGA-HU-8610-01A-22R-2402-13	FALSE	TRUE	-0.02	-31.1	0	15.59	2.28	-5.84	FALSE	0.02	-0.02	-0.01	0.01	0
TCGA-D7-6526-01A-11R-1802-13	FALSE	TRUE	-0.02	-283.24	0	-76.26	-6.72	-8.96	FALSE	-0.14	-0.02	0.01	-0.02	0.01
TCGA-RD-A8MW-01A-11R-A36D-31	FALSE	TRUE	-0.02	78.87	0	-1.74	-3.41	-5.16	FALSE	-0.03	-0.02	-0.01	0	0.01
TCGA-VQ-A8PE-01A-11R-A414-31	FALSE	TRUE	-0.02	-152.4	0	-28.14	-1.75	-0.81	FALSE	-0.36	-0.02	0.01	-0.02	0.01
TCGA-BR-8361-01A-11R-2343-13	FALSE	TRUE	-0.02	19	1	17.72	4.14	16.83	FALSE	-0.21	-0.02	0.02	-0.05	0.02
TCGA-CG-4466-01A-01R-1157-13	FALSE	TRUE	-0.03	-285.55	1	-95.11	-5.79	-9.31	FALSE	-0.25	-0.03	0.02	-0.03	0.02
TCGA-BR-7197-01A-11R-2203-13	FALSE	TRUE	-0.03	-326.13	0	-91.3	-7.11	-9.17	FALSE	-0.11	-0.03	0	-0.01	0.02
TCGA-BR-8591-01A-11R-2402-13	FALSE	TRUE	-0.03	129.97	1	46.35	-1.11	-6.14	FALSE	-0.22	-0.03	0	0	-0.01
TCGA-VQ-A8PO-01A-11R-A414-31	FALSE	TRUE	-0.03	141.54	1	47.65	-1.31	8.45	TRUE	-0.03	-0.03	0.01	-0.02	0
TCGA-VQ-A8PK-01A-12R-A414-31	FALSE	TRUE	-0.03	-91.6	0	9.9	-2.43	-6.89	FALSE	-0.03	-0.03	0	0	-0.01
TCGA-BR-4367-01A-01R-1157-13	FALSE	TRUE	-0.03	313.61	0	42.52	-1.61	-2.64	FALSE	-0.12	-0.03	-0.01	0.01	-0.01
TCGA-D7-5578-01A-01R-1602-13	FALSE	TRUE	-0.04	-84.29	0	-15.11	-4.6	-2.69	FALSE	0	-0.04	0	-0.01	0
TCGA-D7-6820-01A-11R-1884-13	FALSE	TRUE	-0.04	-227.46	0	-53.49	-5.94	-9.4	FALSE	0.04	-0.04	0.03	-0.03	-0.01
TCGA-FP-8631-01A-11R-2402-13	FALSE	TRUE	-0.04	-287.54	0	-48.55	-5.77	-9.12	FALSE	-0.06	-0.04	0.01	0	-0.02
TCGA-VQ-A91S-01A-11R-A414-31	FALSE	TRUE	-0.04	-92.48	0.99	-0.86	9.52	12.68	FALSE	-0.17	-0.04	0.01	-0.02	0
TCGA-HU-A4GX-01A-12R-A251-31	FALSE	TRUE	-0.04	8.24	1	38.41	-3.01	13.34	TRUE	-0.04	-0.94	-0.02	-0.12	0.01
TCGA-HU-A4GH-01A-11R-A24K-31	FALSE	TRUE	-0.04	-218.74	0	-73.91	-5.76	-8.65	FALSE	-0.05	-0.04	0.04	-0.04	-0.01
TCGA-CG-4443-01A-01R-1157-13	FALSE	TRUE	-0.04	-290.25	0	-93.24	-7.08	-9.71	FALSE	-0.14	-0.04	0.01	-0.02	0.01
TCGA-F1-6874-01A-11R-1884-13	FALSE	TRUE	-0.04	140.19	1	42.63	-0.18	0.02	FALSE	0.13	-0.04	-0.01	0.02	-0.03
TCGA-VQ-A8PJ-01A-11R-A414-31	FALSE	TRUE	-0.05	-300.88	0	-65.62	-6.49	-6.18	FALSE	-0.14	-0.05	0.01	-0.03	0.01
TCGA-HU-A4H0-01A-11R-A251-31	FALSE	TRUE	-0.05	1398.61	0	327.41	31.01	11.24	TRUE	-0.05	-0.39	0.01	-0.05	-0.03
TCGA-D7-A74A-01A-11R-A32D-31	FALSE	TRUE	-0.05	-185.1	0	-51.67	-6.21	-6.01	FALSE	-0.14	-0.05	0.02	-0.05	0.02
TCGA-HF-A5NB-01A-11R-A31P-31	FALSE	TRUE	-0.06	95.91	1	5.06	-1.77	-1.41	FALSE	-0.16	-0.06	0.02	-0.04	0.02
TCGA-IN-A6RS-01A-12R-A354-31	FALSE	TRUE	-0.06	90.49	0	4.41	-4.76	-2.02	FALSE	-0.1	-0.06	0.03	-0.03	0
TCGA-VQ-AA6B-01A-11R-A414-31	FALSE	TRUE	-0.06	-322.45	0	-76.19	-6.45	-9.16	FALSE	-0.17	-0.06	0.01	-0.04	0.02
TCGA-BR-A4PF-01A-11R-A251-31	FALSE	TRUE	-0.06	-5.72	0	0.48	4.78	-0.99	FALSE	-0.15	-0.06	0.02	-0.02	-0.01
TCGA-BR-A4J4-01A-12R-A251-31	FALSE	TRUE	-0.06	-55.48	0	-2.49	3.38	-2.9	FALSE	-0.14	-0.06	-0.01	0	0
TCGA-HU-A4GT-01A-21R-A251-31	FALSE	TRUE	-0.06	-204.74	1	-66.28	-4.16	-7.77	FALSE	-0.47	-0.06	0.04	-0.07	0.03
TCGA-VQ-A91X-01A-12R-A414-31	FALSE	TRUE	-0.06	-335.12	0	-87.49	-7.02	-9.41	FALSE	-0.06	-0.06	0.03	-0.05	0.01
TCGA-BR-A44T-01A-32R-A24K-31	FALSE	TRUE	-0.06	160.95	1	3.79	-3.48	2.44	FALSE	0.17	-0.06	-0.01	-0.02	0.03
TCGA-CG-4301-01A-01R-1157-13	FALSE	TRUE	-0.06	71.99	0	-52.32	-2.61	-8.5	FALSE	0.01	-0.06	-0.01	0	0
TCGA-CD-8525-01A-11R-2343-13	FALSE	TRUE	-0.07	-55.02	0	2.43	-6.07	0.56	FALSE	-0.03	-0.07	0	-0.01	-0.02
TCGA-HU-8243-01A-11R-2343-13	FALSE	TRUE	-0.07	-318.7	1	-97.66	-5.71	-8.66	FALSE	-0.25	-0.07	0.01	-0.03	0.02
TCGA-BR-8077-01A-11R-2343-13	FALSE	TRUE	-0.07	-103.54	0	-36.29	-4.02	3.78	FALSE	-0.1	-0.07	0	-0.02	0.02
TCGA-CD-A486-01A-11R-A24K-31	FALSE	TRUE	-0.07	267.21	0	10.24	-6.03	-8.64	FALSE	-0.04	-0.07	0.01	-0.01	-0.02
TCGA-BR-A4J8-01A-11R-A251-31	FALSE	TRUE	-0.07	-265.63	0	-43.12	-6.36	-8.17	FALSE	0.04	-0.07	-0.01	-0.01	0.01
TCGA-VQ-A8PH-01A-12R-A414-31	FALSE	TRUE	-0.07	-298.7	0	-76.15	-6.06	-1.99	FALSE	-0.08	-0.07	0.01	-0.02	0
TCGA-CG-4306-01A-01R-1157-13	FALSE	TRUE	-0.07	275.45	1	4.48	0.96	-4	FALSE	-0.25	-0.07	0.01	-0.01	-0.01
TCGA-KB-A93H-01A-11R-A39E-31	FALSE	TRUE	-0.07	-228.97	0.01	-65.21	-5.81	-1.02	FALSE	-0.26	-0.07	0.02	-0.04	0.02
TCGA-BR-8483-01A-31R-2402-13	FALSE	TRUE	-0.07	-320.38	0	-83.74	-6.63	-8.53	FALSE	-0.12	-0.07	0	-0.02	0.02
TCGA-HU-A4GF-01A-11R-A24K-31	FALSE	TRUE	-0.07	-60.53	0	-17.6	-3.84	-4.77	FALSE	-0.22	-0.07	0.02	-0.04	0.01
TCGA-VQ-A8PU-01A-12R-A414-31	FALSE	TRUE	-0.08	-272.42	0	-68.62	-6.94	-9.48	FALSE	-0.02	-0.08	0.03	-0.03	-0.01
TCGA-BR-8060-11A-01R-2343-13	FALSE	TRUE	-0.08	-297.21	1	-87.05	-6.31	-2.15	FALSE	0.09	-0.08	-0.01	-0.01	0
TCGA-IN-7806-01A-11R-2055-13	FALSE	TRUE	-0.08	-208.2	1	-32.09	-6.64	-8.7	FALSE	-0.15	-0.08	0.01	-0.03	0.03
TCGA-BR-8078-01A-11R-2343-13	FALSE	TRUE	-0.08	55.23	1	30.64	5.34	16.79	TRUE	-0.08	0.17	0.01	0.02	-0.01
TCGA-HU-A4G6-01A-11R-A24K-31	FALSE	TRUE	-0.09	-62.93	0	-41.4	-5.6	-8.77	FALSE	-0.25	-0.09	0.02	-0.04	0.01
TCGA-HF-7133-01A-11R-2055-13	FALSE	TRUE	-0.09	41.27	0	4.31	1.78	-0.61	FALSE	0.04	-0.09	0	-0.01	-0.01
TCGA-BR-A4CS-01A-11R-A24K-31	FALSE	TRUE	-0.09	-315.96	0	-73.14	-5.7	-9.25	FALSE	-0.05	-0.09	-0.01	-0.01	0.01
TCGA-BR-6710-01A-11R-1884-13	FALSE	TRUE	-0.09	-294.44	1	-73.48	-6.45	-4.95	FALSE	0.08	-0.09	-0.01	-0.01	0
TCGA-CG-4476-01A-01R-1157-13	FALSE	TRUE	-0.09	494.47	1	3.57	-4.3	-2.22	FALSE	0.01	-0.09	-0.01	-0.01	0.01
TCGA-HJ-7597-01A-21R-2203-13	FALSE	TRUE	-0.1	-80.21	1	22.59	-0.48	10.11	TRUE	-0.1	0.07	0.03	-0.01	-0.02
TCGA-R5-A7ZI-01A-11R-A354-31	FALSE	TRUE	-0.1	371.17	1	22.74	3.42	2.92	FALSE	0.02	-0.1	0.02	-0.04	-0.01
TCGA-RD-A7C1-01A-11R-A32D-31	FALSE	TRUE	-0.1	43.78	0	-13.08	-0.05	3.4	TRUE	-0.1	-0.16	0	-0.03	0.01
TCGA-D7-6527-01A-11R-1802-13	FALSE	TRUE	-0.1	-271.82	0	-63.13	-6.3	-7.86	FALSE	0.05	-0.1	0	-0.01	0
TCGA-B7-A5TJ-01A-11R-A31P-31	FALSE	TRUE	-0.11	-311.76	0	-76.2	-6.75	-9.26	FALSE	-0.12	-0.11	0	-0.03	0.03
TCGA-BR-A4QL-01A-31R-A251-31	FALSE	TRUE	-0.11	-227	1	-79.52	-6.14	-7.98	FALSE	-0.26	-0.11	0.01	-0.04	0.04
TCGA-CG-4469-01A-01R-1157-13	FALSE	TRUE	-0.11	-14.48	1	-46.44	-2.27	-8.84	FALSE	-0.34	-0.11	0	-0.03	0.03
TCGA-BR-6852-11A-01R-1884-13	FALSE	TRUE	-0.11	-49.71	1	-20.03	-5.68	-1.87	FALSE	0.18	-0.11	0	-0.01	0.01
TCGA-HU-A4GY-01A-21R-A24K-31	FALSE	TRUE	-0.12	242.79	0	60.1	-2.56	9.24	FALSE	0.23	-0.12	-0.03	0.01	0.02
TCGA-BR-4294-01A-01R-1131-13	FALSE	TRUE	-0.12	-280.58	1	-100.93	-5.34	-8.35	FALSE	-0.12	-0.12	-0.01	-0.02	0.01
TCGA-VQ-AA6A-01A-11R-A414-31	FALSE	TRUE	-0.12	-274.5	0	-44.39	-6.59	-8.47	FALSE	-0.05	-0.12	0	-0.02	0
TCGA-CD-A48A-01A-12R-A36D-31	FALSE	TRUE	-0.12	-233.28	0	-69.55	9.45	-7.91	FALSE	-0.02	-0.12	0	-0.03	0.01
TCGA-VQ-A8E0-01A-11R-A414-31	FALSE	TRUE	-0.12	-70.78	0	4.26	-5.46	-9.06	FALSE	-0.06	-0.12	0.02	-0.03	-0.01
TCGA-BR-6707-01A-11R-1884-13	FALSE	TRUE	-0.13	106.73	1	85.28	-1.73	15.46	TRUE	-0.13	-0.31	0	-0.05	0.01
TCGA-IN-A6RO-01A-12R-A33Y-31	FALSE	TRUE	-0.13	-84.18	0	18.88	-6.16	-8.03	FALSE	-0.2	-0.13	0.02	-0.05	0
TCGA-BR-4366-01A-01R-1157-13	FALSE	TRUE	-0.13	-85.56	1	-73.35	-5.55	-4.53	FALSE	-0.15	-0.13	0	-0.02	0
TCGA-BR-6457-11A-01R-1802-13	FALSE	TRUE	-0.13	-73.29	1	-20.17	-6.41	1.92	FALSE	0.19	-0.13	-0.01	-0.01	0.01
TCGA-HU-A4G2-01A-11R-A251-31	FALSE	TRUE	-0.13	-42.98	0	-19.87	-4.85	-2.82	FALSE	-0.16	-0.13	0	-0.03	0.01
TCGA-BR-A4J6-01A-11R-A251-31	FALSE	TRUE	-0.13	-135.4	0.99	-30.25	-6.65	-7.61	FALSE	-0.04	-0.13	0	-0.03	0.01
TCGA-3M-AB46-01A-11R-A414-31	FALSE	TRUE	-0.13	-239.12	0	-81.58	-6.66	-9.27	FALSE	-0.29	-0.13	0	-0.03	0.02
TCGA-KB-A6F7-01A-12R-A32D-31	FALSE	TRUE	-0.14	-1.69	0	14.96	-4.19	10.17	TRUE	-0.14	-0.08	0.01	-0.03	0
TCGA-CG-5734-01A-11R-1602-13	FALSE	TRUE	-0.14	-81	0.79	4.38	-4.01	-5.25	FALSE	0.26	-0.14	-0.01	-0.01	-0.01
TCGA-BR-4357-01A-01R-1157-13	FALSE	TRUE	-0.14	443.56	0	23.3	4.84	0.15	FALSE	-0.1	-0.14	-0.01	-0.01	-0.01
TCGA-CG-4438-01A-01R-1157-13	FALSE	TRUE	-0.14	314.29	0	33.51	3.04	-0.75	FALSE	-0.24	-0.14	0	-0.03	0
TCGA-CG-5728-11A-01R-1602-13	FALSE	TRUE	-0.14	-144.27	1	-23.55	-5.75	-1.2	FALSE	0.18	-0.14	-0.01	-0.01	0
TCGA-BR-8687-01A-11R-2402-13	FALSE	TRUE	-0.14	-215.76	0	-48.32	-6.66	-8.3	FALSE	0.04	-0.14	-0.01	-0.01	-0.01
TCGA-BR-8485-01A-11R-2402-13	FALSE	TRUE	-0.15	-148.03	0	-19.48	-3.85	12.09	TRUE	-0.15	0.09	-0.01	0.01	0.02
TCGA-MX-A666-01A-11R-A31P-31	FALSE	TRUE	-0.15	-245.69	0	-62.49	-5.43	-4.73	FALSE	-0.3	-0.15	0.01	-0.07	0.04
TCGA-BR-7715-11A-01R-2055-13	FALSE	TRUE	-0.15	197	1	24.45	-4.23	8.01	FALSE	0.22	-0.15	-0.01	-0.02	0.01
TCGA-HU-A4GJ-01A-11R-A251-31	FALSE	TRUE	-0.15	139.12	1	23.49	-4.54	15.76	FALSE	0.3	-0.15	-0.01	-0.02	0.03
TCGA-CG-4305-01A-01R-1157-13	FALSE	TRUE	-0.15	252.93	1	16.45	0.64	2.59	TRUE	-0.15	0.13	-0.01	0.02	0.03
TCGA-HU-A4H4-01A-21R-A251-31	FALSE	TRUE	-0.15	279.81	0	126.73	1.44	5.69	TRUE	-0.15	-0.26	0.01	-0.05	-0.01
TCGA-CG-5733-11A-01R-1602-13	FALSE	TRUE	-0.15	-204.17	1	-45.5	-6.61	-2.73	FALSE	0.14	-0.15	-0.01	-0.02	0.01
TCGA-VQ-AA68-01A-11R-A414-31	FALSE	TRUE	-0.15	80.1	0	96.64	-3.18	0.56	FALSE	-0.04	-0.15	0.02	-0.03	-0.01
TCGA-VQ-A8PM-01A-21R-A414-31	FALSE	TRUE	-0.16	-140.21	0	-23.88	-5.14	-4.61	FALSE	0.12	-0.16	-0.01	-0.02	0.01
TCGA-CD-8529-01A-11R-2343-13	FALSE	TRUE	-0.16	224.38	0	75.55	-3.48	1.74	FALSE	0.21	-0.16	-0.02	0	-0.02
TCGA-VQ-A91U-01A-11R-A414-31	FALSE	TRUE	-0.16	103.57	0	48.89	-4.18	2.97	FALSE	-0.25	-0.16	0	-0.03	0.02
TCGA-BR-7703-01A-11R-2055-13	FALSE	TRUE	-0.16	100.35	1	-8.12	-6.41	-5.95	FALSE	-0.13	-0.16	0.03	-0.08	0.03
TCGA-BR-8676-01A-11R-2402-13	FALSE	TRUE	-0.16	-80.43	1	-3.67	-5.97	3.3	FALSE	-0.32	-0.16	0	-0.04	0.01
TCGA-BR-6454-11A-01R-1802-13	FALSE	TRUE	-0.16	-171.39	1	-26	-5.65	-2.93	FALSE	0.19	-0.16	-0.01	-0.02	0
TCGA-BR-4292-01A-01R-1131-13	FALSE	TRUE	-0.17	128.92	1	-15.01	5.48	-1.31	FALSE	-0.25	-0.17	0.05	-0.09	0.01
TCGA-CG-5722-11A-02R-1602-13	FALSE	TRUE	-0.17	-126.06	1	1.47	-5.86	6.6	FALSE	0.13	-0.17	-0.01	-0.02	-0.01
TCGA-BR-7716-11A-01R-2055-13	FALSE	TRUE	-0.17	-50.37	1	8.8	-4.97	6.07	FALSE	0.12	-0.17	-0.01	-0.02	0
TCGA-VQ-A91N-01A-11R-A414-31	FALSE	TRUE	-0.17	-168.24	1	-34.5	-5.21	-5.51	FALSE	-0.21	-0.17	0.01	-0.05	0.01
TCGA-VQ-A8P8-01A-11R-A39E-31	FALSE	TRUE	-0.17	-207.36	1	-46.26	-5.5	-5.69	FALSE	0.06	-0.17	-0.01	-0.03	0.01
TCGA-CD-8536-01A-11R-2343-13	FALSE	TRUE	-0.17	-101.83	1	-40.82	-4.8	8.94	TRUE	-0.17	0.41	0.03	0.02	0.02
TCGA-R5-A7ZR-01A-11R-A354-31	FALSE	TRUE	-0.17	-264.76	0	-70.99	-6.34	-7.96	FALSE	-0.01	-0.17	-0.01	-0.02	0
TCGA-CG-4460-01A-01R-1157-13	FALSE	TRUE	-0.18	-138.05	1	-53.49	-2.06	-6.23	FALSE	-0.13	-0.18	-0.01	-0.03	0.01
TCGA-CD-8534-01A-11R-2343-13	FALSE	TRUE	-0.18	-158.46	0	-42.85	-5.74	-6.41	FALSE	-0.08	-0.18	0	-0.04	0.03
TCGA-CG-5716-01A-21R-1802-13	FALSE	TRUE	-0.18	-229.87	1	-56.09	-6.16	-6.01	FALSE	0.13	-0.18	-0.01	-0.03	0.01
TCGA-F1-A448-01A-11R-A24K-31	FALSE	TRUE	-0.18	-74.54	1	-34.64	-3.8	-5.88	FALSE	0.01	-0.18	-0.02	0	-0.01
TCGA-CG-4444-01A-01R-1157-13	FALSE	TRUE	-0.18	-86.41	1	-47.58	-4.22	-7.05	FALSE	-0.22	-0.18	-0.01	-0.03	0.02
TCGA-CG-5732-01A-11R-1602-13	FALSE	TRUE	-0.18	108.13	0	21.06	-5.79	-1.24	FALSE	0.09	-0.18	0	-0.03	-0.01
TCGA-BR-7703-11A-01R-2055-13	FALSE	TRUE	-0.18	-108.57	1	-31.09	-5.9	-0.32	FALSE	0.14	-0.18	-0.01	-0.02	0
TCGA-VQ-AA6F-01A-31R-A414-31	FALSE	TRUE	-0.18	18.61	0.1	-6.6	-4.81	-3.85	FALSE	0.05	-0.18	0	-0.03	0
TCGA-SW-A7EB-01A-11R-A354-31	FALSE	TRUE	-0.18	-191.13	0	-59.09	-6.07	-2.45	FALSE	0.03	-0.18	-0.01	-0.03	0
TCGA-BR-8690-01A-11R-2402-13	FALSE	TRUE	-0.19	99.7	0	31.06	-5.06	4	FALSE	-0.01	-0.19	0	-0.02	0
TCGA-BR-6458-11A-01R-1802-13	FALSE	TRUE	-0.19	-193.8	1	-45.57	-6.15	-1.29	FALSE	0.11	-0.19	-0.01	-0.02	0
TCGA-D7-8570-01A-11R-2343-13	FALSE	TRUE	-0.19	667.49	0	153.79	1.73	0.34	FALSE	0.09	-0.19	-0.02	0	0
TCGA-RD-A8N0-01A-12R-A36D-31	FALSE	TRUE	-0.2	6.39	1	-19.08	-3.79	8.71	FALSE	0.16	-0.2	-0.01	-0.02	0
TCGA-D7-A4YX-01A-11R-A251-31	FALSE	TRUE	-0.2	479.6	1	152.18	11.55	10.5	TRUE	-0.2	-0.1	0.03	-0.04	-0.01
TCGA-IN-A6RI-01A-11R-A32D-31	FALSE	TRUE	-0.2	-56.74	1	-38.6	-6.36	-9.54	FALSE	-0.09	-0.2	0.02	-0.05	-0.01
TCGA-CG-5720-11A-01R-1602-13	FALSE	TRUE	-0.2	-80.11	1	-14.83	-6.34	-5	FALSE	0.19	-0.2	-0.01	-0.02	0
TCGA-BR-8487-01A-11R-2402-13	FALSE	TRUE	-0.2	129.65	1	-10.86	-4.02	-7.4	FALSE	-0.18	-0.2	0	-0.05	0.01
TCGA-CG-4436-01A-01R-1157-13	FALSE	TRUE	-0.21	132.28	0	-43.51	1	-8.53	FALSE	-0.17	-0.21	0	-0.04	0
TCGA-BR-4267-01A-01R-1131-13	FALSE	TRUE	-0.21	-83.32	1	-19.31	-0.38	-7.15	FALSE	0	-0.21	-0.01	-0.02	-0.01
TCGA-IN-A6RN-01A-12R-A33Y-31	FALSE	TRUE	-0.21	-279.57	1	-82.86	-4.67	-9.09	FALSE	0.04	-0.21	0	-0.03	0
TCGA-VQ-A925-01A-11R-A414-31	FALSE	TRUE	-0.21	-262.98	1	-47.09	-5.08	-5.22	FALSE	-0.05	-0.21	0	-0.04	0
TCGA-D7-A4Z0-01A-22R-A251-31	FALSE	TRUE	-0.21	-252.58	1	-63.92	-4.15	-7.07	FALSE	0.08	-0.21	-0.01	-0.02	0.01
TCGA-CG-4304-01A-01R-1157-13	FALSE	TRUE	-0.21	-99.67	1	-61.98	-2.49	-6.12	FALSE	-0.01	-0.21	-0.02	-0.02	0
TCGA-CG-4477-01A-01R-1157-13	FALSE	TRUE	-0.21	974.84	1	86.75	11.29	-0.57	FALSE	-0.03	-0.21	-0.01	-0.02	-0.03
TCGA-D7-8576-01A-11R-2343-13	FALSE	TRUE	-0.22	-81.03	0	-31.44	-5.09	-8.07	FALSE	0.01	-0.22	-0.02	-0.02	0
TCGA-VQ-A8PD-01A-11R-A414-31	FALSE	TRUE	-0.22	-17.48	0.01	10.06	-1.78	5.45	FALSE	0.28	-0.22	-0.02	-0.01	0
TCGA-VQ-A91V-01A-11R-A414-31	FALSE	TRUE	-0.22	-293.57	0	-52.24	-6.08	-8.34	FALSE	-0.1	-0.22	0	-0.03	-0.01
TCGA-BR-6564-11A-01R-1884-13	FALSE	TRUE	-0.22	38.4	1	29.34	-3.91	-0.98	FALSE	0.31	-0.22	-0.01	-0.02	0
TCGA-IN-7806-11A-01R-2055-13	FALSE	TRUE	-0.23	-321.95	1	-85.84	-6.06	-6.9	FALSE	0.06	-0.23	-0.01	-0.01	-0.02
TCGA-BR-4371-01A-01R-1157-13	FALSE	TRUE	-0.23	-77.55	1	-48.54	-2.41	-7.51	FALSE	-0.14	-0.23	0	-0.04	0
TCGA-HU-A4GP-01A-11R-A251-31	FALSE	TRUE	-0.23	-277.3	1	-85.87	-6.11	-8.04	FALSE	-0.07	-0.23	0	-0.04	0.01
TCGA-BR-6802-11A-01R-1884-13	FALSE	TRUE	-0.23	-197.57	1	-76.73	-6.75	1.2	FALSE	0.02	-0.23	-0.01	-0.02	-0.01
TCGA-HU-A4G8-01A-11R-A251-31	FALSE	TRUE	-0.23	422.24	1	85.94	6.3	-2.46	FALSE	-0.26	-0.23	0.02	-0.05	-0.02
TCGA-IN-7808-01A-11R-2203-13	FALSE	TRUE	-0.23	129.2	0	9.99	-4.14	10.25	FALSE	0.18	-0.23	-0.01	-0.03	0.01
TCGA-VQ-A8PQ-01A-11R-A414-31	FALSE	TRUE	-0.23	337.74	0	110.91	-0.42	21.2	FALSE	0.41	-0.23	-0.04	0	0.01
TCGA-HF-7132-01A-11R-2055-13	FALSE	TRUE	-0.24	16.84	1	14.19	-1.01	7.72	FALSE	0.09	-0.24	-0.01	-0.02	0
TCGA-IN-AB1V-11A-11R-A414-31	FALSE	TRUE	-0.24	-297.05	1	-80.56	-3.7	-6.06	FALSE	0.03	-0.24	-0.01	-0.01	-0.02
TCGA-CG-5730-11A-01R-1602-13	FALSE	TRUE	-0.24	-184.2	1	-66.12	-5.83	-7.35	FALSE	0.13	-0.24	-0.01	-0.03	0.01
TCGA-BR-8368-01A-11R-2343-13	FALSE	TRUE	-0.24	-99.63	1	-7.91	-4.71	-2.93	FALSE	-0.32	-0.24	0.03	-0.09	0.02
TCGA-BR-7722-01A-31R-2203-13	FALSE	TRUE	-0.24	-137.92	0	-34.02	-6.43	-7.03	FALSE	0.22	-0.24	-0.02	-0.02	0
TCGA-D7-A4YV-01A-11R-A251-31	FALSE	TRUE	-0.25	-19.01	1	31.89	2.59	31.47	FALSE	-0.14	-0.25	-0.01	-0.02	0
TCGA-BR-6453-11A-01R-1802-13	FALSE	TRUE	-0.25	-84.17	1	-42.99	-5.9	-5.34	FALSE	0.18	-0.25	-0.01	-0.03	0.01
TCGA-HU-A4GC-01A-12R-A251-31	FALSE	TRUE	-0.25	-258.9	0	-69.19	-6.21	-5.07	FALSE	-0.14	-0.25	-0.01	-0.04	0.02
TCGA-HU-A4G3-01A-11R-A24K-31	FALSE	TRUE	-0.25	-295.19	1	-83.61	-6.83	-8.92	FALSE	0	-0.25	-0.01	-0.04	0.01
TCGA-BR-4191-01A-02R-1131-13	FALSE	TRUE	-0.25	788.4	0	127.78	-1.96	1.55	FALSE	0	-0.25	-0.02	-0.02	0
TCGA-VQ-AA6I-01A-11R-A414-31	FALSE	TRUE	-0.25	-90.4	1	-26.53	-3.84	-4.06	FALSE	-0.15	-0.25	0.01	-0.07	0.01
TCGA-RD-A7BS-01A-11R-A32D-31	FALSE	TRUE	-0.25	-137.76	1	-49.2	-3.04	-6.75	FALSE	0.05	-0.25	0.01	-0.02	-0.04
TCGA-R5-A7O7-01A-11R-A33Y-31	FALSE	TRUE	-0.26	-286.73	1	-90.13	-4.91	-7.69	FALSE	-0.05	-0.26	-0.01	-0.04	0.01
TCGA-HF-7134-01A-11R-2055-13	FALSE	TRUE	-0.26	-172.96	0	-34.46	-3.72	-6.52	FALSE	-0.07	-0.26	0	-0.03	-0.01
TCGA-HU-A4GD-01A-11R-A36D-31	FALSE	TRUE	-0.26	-338.82	0	-102.66	-6.52	-7.6	FALSE	-0.19	-0.26	0	-0.04	0.01
TCGA-BR-4368-01A-01R-1157-13	FALSE	TRUE	-0.26	104.71	1	13.46	0.18	9.08	TRUE	-0.26	0.27	0.02	0.01	0.01
TCGA-HU-A4H8-01A-11R-A251-31	FALSE	TRUE	-0.26	277.68	1	80.79	-3.75	-7.08	FALSE	-0.2	-0.26	0	-0.05	0.01
TCGA-CG-5721-11A-01R-1602-13	FALSE	TRUE	-0.27	-188.11	1	-38.5	-6.51	0.18	FALSE	0.14	-0.27	-0.01	-0.03	0
TCGA-CG-5717-01A-11R-1602-13	FALSE	TRUE	-0.27	-109.18	1	-25.98	1.72	-1.28	FALSE	0.07	-0.27	-0.01	-0.01	-0.02
TCGA-HU-8244-01A-11R-2343-13	FALSE	TRUE	-0.27	-259.92	0	-79.51	-6.65	-9.25	FALSE	-0.09	-0.27	-0.01	-0.04	0.01
TCGA-CD-8531-01A-11R-2343-13	FALSE	TRUE	-0.29	1758.23	1	224.77	-5.67	-7.88	FALSE	0.24	-0.29	-0.02	-0.05	0.03
TCGA-VQ-AA6G-01A-11R-A414-31	FALSE	TRUE	-0.29	-226.04	1	59.99	0.33	-8.95	FALSE	0.04	-0.29	0.01	-0.04	-0.01
TCGA-IN-AB1X-11A-21R-A39E-31	FALSE	TRUE	-0.29	-327.57	1	-96.19	-5.7	-9.65	FALSE	0.03	-0.29	-0.01	-0.01	-0.02
TCGA-IP-7968-11A-01R-2203-13	FALSE	TRUE	-0.29	-278.31	1	-87.09	-6.36	-8.63	FALSE	0.06	-0.29	-0.01	-0.01	-0.02
TCGA-FP-8211-01A-11R-2343-13	FALSE	TRUE	-0.31	-148.62	0	-31.74	-5.25	-2.5	FALSE	-0.04	-0.31	-0.01	-0.04	0
TCGA-IN-8663-11A-01R-2402-13	FALSE	TRUE	-0.32	-330.69	1	-101.92	-4.79	-9.81	FALSE	0.02	-0.32	-0.01	-0.01	-0.02
TCGA-BR-A4PD-01A-11R-A251-31	FALSE	TRUE	-0.32	-23.61	0	-11.38	-4.67	-5.56	FALSE	0.04	-0.32	-0.01	-0.02	-0.02
TCGA-HU-A4G9-01A-11R-A24K-31	FALSE	TRUE	-0.32	-241.65	1	-74.42	-6.74	-9.39	FALSE	-0.18	-0.32	0	-0.05	0
TCGA-CD-8532-01A-11R-2343-13	FALSE	TRUE	-0.32	176.67	0	35.15	-3.44	11.16	FALSE	0.26	-0.32	-0.02	-0.02	-0.01
TCGA-VQ-A8DT-01A-11R-A36D-31	FALSE	TRUE	-0.32	-269.32	1	-59.04	-6.32	-6.83	FALSE	-0.17	-0.32	0	-0.06	0
TCGA-IN-A6RR-01A-12R-A32D-31	FALSE	TRUE	-0.32	-282.7	0	-63.34	-6.56	-5.93	FALSE	-0.01	-0.32	-0.01	-0.05	0
TCGA-BR-8486-01A-31R-2402-13	FALSE	TRUE	-0.32	-108.8	0	-35.61	-3.24	-7.92	FALSE	0	-0.32	-0.02	-0.03	0
TCGA-BR-6453-01A-11R-1802-13	FALSE	TRUE	-0.32	167.64	0.24	36.85	-5.98	0.51	FALSE	0.26	-0.32	-0.04	-0.03	0.02
TCGA-RD-A8N1-01A-12R-A36D-31	FALSE	TRUE	-0.32	317.78	0	113.89	-2.24	6.89	FALSE	0.14	-0.32	-0.02	-0.03	0
TCGA-VQ-A927-01A-12R-A414-31	FALSE	TRUE	-0.32	-237.19	1	-58.25	-5.35	-7.77	FALSE	0.09	-0.32	-0.01	-0.04	0
TCGA-IN-8462-11A-01R-2343-13	FALSE	TRUE	-0.33	-302.1	1	-82.51	-3.87	-9.42	FALSE	0.02	-0.33	-0.01	-0.02	-0.03
TCGA-BR-8372-01A-11R-2343-13	FALSE	TRUE	-0.33	1729.4	1	298.84	5.92	13.68	TRUE	-0.33	-0.06	0.02	-0.05	0.01
TCGA-IN-A6RJ-01A-21R-A33Y-31	FALSE	TRUE	-0.33	-299.04	1	-83.78	-5.31	-8.81	FALSE	0.03	-0.33	-0.01	-0.02	-0.03
TCGA-VQ-AA6K-01A-11R-A414-31	FALSE	TRUE	-0.34	-149.96	0	-24.16	-4.94	-0.36	FALSE	-0.01	-0.34	0	-0.02	-0.03
TCGA-HU-8238-01A-11R-2343-13	FALSE	TRUE	-0.34	-258.6	1	-77.71	-5.01	-7.18	FALSE	0.09	-0.34	0	-0.05	0
TCGA-CG-5734-11A-01R-1602-13	FALSE	TRUE	-0.34	-204.65	1	-59.03	-6.26	-7.52	FALSE	0.15	-0.34	-0.02	-0.04	0.01
TCGA-D7-6817-01A-11R-1884-13	FALSE	TRUE	-0.34	-219.26	1	-52.17	-4.27	-5.07	FALSE	0	-0.34	-0.01	-0.05	-0.02
TCGA-RD-A8MV-01A-11R-A36D-31	FALSE	TRUE	-0.35	67.24	0	21.46	-2.65	2.53	FALSE	0.06	-0.35	-0.01	-0.04	-0.02
TCGA-IN-8462-01A-11R-2343-13	FALSE	TRUE	-0.35	-289.5	0	-58.53	-5.33	-8.38	FALSE	0.07	-0.35	-0.01	-0.02	-0.03
TCGA-FP-A8CX-01A-11R-A36D-31	FALSE	TRUE	-0.36	-212.8	1	-54.78	-4.66	-6.62	FALSE	0.08	-0.36	-0.01	-0.04	0
TCGA-BR-4280-01A-01R-1131-13	FALSE	TRUE	-0.37	184.95	1	4.86	-0.41	-2.88	FALSE	-0.28	-0.37	0.02	-0.1	0.02
TCGA-D7-8575-01A-11R-2343-13	FALSE	TRUE	-0.37	-71.89	0	-20.25	-1.66	-4.56	FALSE	0.11	-0.37	-0.03	-0.03	0
TCGA-VQ-A91E-01A-31R-A414-31	FALSE	TRUE	-0.37	-54.17	1	-11.76	-3.49	0.08	FALSE	-0.02	-0.37	0	-0.07	-0.01
TCGA-VQ-A8E3-01A-11R-A39E-31	FALSE	TRUE	-0.38	667.72	1	127.54	22.38	2.1	FALSE	-0.12	-0.38	0.03	-0.09	-0.01
TCGA-VQ-A8PC-01A-11R-A39E-31	FALSE	TRUE	-0.38	-104.84	0	-6.35	-3.83	-4.4	FALSE	0.16	-0.38	-0.02	-0.03	-0.02
TCGA-FP-7735-01A-11R-2055-13	FALSE	TRUE	-0.38	14.01	0	14.3	-6.59	-5.56	FALSE	0.02	-0.38	-0.03	-0.03	0
TCGA-CG-5720-01A-11R-1602-13	FALSE	TRUE	-0.38	-35.94	1	-9	-3.74	-4.33	FALSE	0.09	-0.38	-0.01	-0.05	0
TCGA-R5-A805-01A-11R-A36D-31	FALSE	TRUE	-0.39	-178.49	1	-55.92	-2.38	-5.01	FALSE	0.1	-0.39	-0.02	-0.03	-0.01
TCGA-IN-AB1V-01A-21R-A414-31	FALSE	TRUE	-0.4	-290.79	1	-67.17	-4.43	-7.18	FALSE	0.02	-0.4	-0.01	-0.03	-0.03
TCGA-IN-A7NR-01A-11R-A354-31	FALSE	TRUE	-0.4	-203.27	1	-65.8	-6.05	-5.17	FALSE	0.08	-0.4	-0.01	-0.04	-0.02
TCGA-CD-A4MH-01A-11R-A251-31	FALSE	TRUE	-0.4	-296.41	0	-85.09	-5.3	-7.22	FALSE	-0.1	-0.4	-0.01	-0.05	0.01
TCGA-BR-8484-01A-11R-2402-13	FALSE	TRUE	-0.41	1035.67	0	191.14	-0.2	7.25	FALSE	0	-0.41	-0.03	-0.02	-0.02
TCGA-HF-7131-01A-11R-2055-13	FALSE	TRUE	-0.42	52.39	0	47.22	-0.97	-1.12	FALSE	0.08	-0.42	-0.01	-0.04	-0.02
TCGA-IN-A6RL-01A-11R-A32D-31	FALSE	TRUE	-0.43	-27.52	0	-18.75	-6.17	-7.8	FALSE	0.01	-0.43	0	-0.05	-0.01
TCGA-HU-A4HB-01A-12R-A251-31	FALSE	TRUE	-0.44	92.48	1	7.78	-4.01	3.66	FALSE	0.2	-0.44	-0.02	-0.06	0
TCGA-VQ-A8PX-01A-12R-A414-31	FALSE	TRUE	-0.46	102.47	1	17.39	-6.08	-4.06	FALSE	0.01	-0.46	-0.01	-0.06	-0.01
TCGA-BR-A4QM-01A-12R-A251-31	FALSE	TRUE	-0.48	-301.45	1	-93.27	-5.95	-5.16	FALSE	0.01	-0.48	-0.02	-0.07	0.02
TCGA-FP-A9TM-01A-11R-A39E-31	FALSE	TRUE	-0.49	-132.96	0.46	-42.32	-4.88	-5.71	FALSE	-0.01	-0.49	-0.01	-0.07	0.02
TCGA-D7-A6F2-01A-12R-A31P-31	FALSE	TRUE	-0.49	-181.69	0	5.48	-4.57	-2.33	FALSE	0.04	-0.49	-0.03	-0.05	-0.01
TCGA-HU-A4H2-01A-11R-A251-31	FALSE	TRUE	-0.49	-211.13	1	-65.46	-5.73	-4.19	FALSE	-0.13	-0.49	-0.01	-0.08	0.02
TCGA-HU-8238-11A-01R-2343-13	FALSE	TRUE	-0.51	-135.35	1	-67.78	-5.18	-3.26	FALSE	0.06	-0.51	-0.03	-0.05	0
TCGA-HU-A4H6-01A-11R-A251-31	FALSE	TRUE	-0.6	-253.43	0	-74.9	-5.74	-7.56	FALSE	0.02	-0.6	-0.01	-0.08	0
TCGA-FP-A4BE-01A-12R-A24K-31	FALSE	TRUE	-0.62	538.06	1	130.35	-1.29	3.09	FALSE	-0.14	-0.62	-0.02	-0.08	0
TCGA-KB-A93J-01A-11R-A39E-31	FALSE	TRUE	-0.63	456.12	0	106.44	1.41	-2.02	FALSE	0.22	-0.63	-0.05	-0.05	-0.01
TCGA-BR-8296-01A-11R-2343-13	FALSE	TRUE	-0.65	-63.89	0	15.59	-5.09	-1.06	FALSE	0.18	-0.65	-0.03	-0.07	-0.01
TCGA-BR-7851-11A-01R-2203-13	FALSE	TRUE	-0.71	-90.26	1	-40.24	-3.43	-4.37	FALSE	0.1	-0.71	-0.04	-0.08	0.01

## Sheet: MSI
id	MSI	CancerType
TCGA-AU-6004	MSI-H	COAD
TCGA-CK-5913	MSI-H	COAD
TCGA-CK-5916	MSI-H	COAD
TCGA-AA-A01Q	MSI-H	COAD
TCGA-A6-5661	MSI-H	COAD
TCGA-A6-5665	MSI-H	COAD
TCGA-A6-2686	MSI-H	COAD
TCGA-AA-3833	MSI-H	COAD
TCGA-AD-5900	MSI-H	COAD
TCGA-AA-A00A	MSI-H	COAD
TCGA-AZ-4313	MSI-H	COAD
TCGA-AA-3821	MSI-H	COAD
TCGA-AA-A00E	MSI-H	COAD
TCGA-D5-6930	MSI-H	COAD
TCGA-G4-6628	MSI-H	COAD
TCGA-CK-4951	MSI-H	COAD
TCGA-AA-3877	MSI-H	COAD
TCGA-AA-A01P	MSI-H	COAD
TCGA-AA-3713	MSI-H	COAD
TCGA-AA-3492	MSI-H	COAD
TCGA-A6-3809	MSI-H	COAD
TCGA-AA-3543	MSI-H	COAD
TCGA-G4-6588	MSI-H	COAD
TCGA-A6-6780	MSI-H	COAD
TCGA-AD-6889	MSI-H	COAD
TCGA-F4-6703	MSI-H	COAD
TCGA-CK-6746	MSI-H	COAD
TCGA-D5-6927	MSI-H	COAD
TCGA-CM-5861	MSI-H	COAD
TCGA-AA-A01R	MSI-H	COAD
TCGA-AZ-6598	MSI-H	COAD
TCGA-AA-3518	MSI-H	COAD
TCGA-CM-4746	MSI-H	COAD
TCGA-AA-3811	MSI-H	COAD
TCGA-AA-3516	MSI-H	COAD
TCGA-AA-3663	MSI-H	COAD
TCGA-G4-6320	MSI-H	COAD
TCGA-AA-3710	MSI-H	COAD
TCGA-AA-3672	MSI-H	COAD
TCGA-AY-6197	MSI-H	COAD
TCGA-D5-6530	MSI-H	COAD
TCGA-G4-6302	MSI-H	COAD
TCGA-CK-6747	MSI-H	COAD
TCGA-G4-6586	MSI-H	COAD
TCGA-AA-A02R	MSI-H	COAD
TCGA-AA-A022	MSI-H	COAD
TCGA-AZ-6601	MSI-H	COAD
TCGA-A6-2676	MSI-H	COAD
TCGA-AD-6895	MSI-H	COAD
TCGA-DM-A1HB	MSI-H	COAD
TCGA-CM-6674	MSI-H	COAD
TCGA-G4-6304	MSI-H	COAD
TCGA-AA-A00J	MSI-H	COAD
TCGA-AD-6964	MSI-H	COAD
TCGA-AM-5821	MSI-H	COAD
TCGA-F4-6856	MSI-H	COAD
TCGA-AA-3947	MSI-H	COAD
TCGA-A6-6653	MSI-H	COAD
TCGA-A6-6781	MSI-H	COAD
TCGA-A6-2672	MSI-H	COAD
TCGA-CM-6162	MSI-H	COAD
TCGA-AA-3554	MSI-H	COAD
TCGA-AA-3864	MSI-H	COAD
TCGA-CM-4743	MSI-H	COAD
TCGA-F4-6570	MSI-H	COAD
TCGA-D5-6928	MSI-H	COAD
TCGA-CM-6171	MSI-H	COAD
TCGA-AA-3845	MSI-H	COAD
TCGA-AA-3966	MSI-H	COAD
TCGA-AA-3715	MSI-H	COAD
TCGA-AA-A00R	MSI-H	COAD
TCGA-AZ-4615	MSI-H	COAD
TCGA-G4-6309	MSI-H	COAD
TCGA-D5-6540	MSI-H	COAD
TCGA-AA-3525	MSI-H	COAD
TCGA-AA-3815	MSI-H	COAD
TCGA-AA-3949	MSI-H	COAD
TCGA-AA-3950	MSI-H	COAD
TCGA-AZ-4614	MSI-L	COAD
TCGA-CM-6161	MSI-L	COAD
TCGA-AA-A02E	MSI-L	COAD
TCGA-AA-3531	MSI-L	COAD
TCGA-CM-6676	MSI-L	COAD
TCGA-A6-2684	MSI-L	COAD
TCGA-F4-6855	MSI-L	COAD
TCGA-A6-5666	MSI-L	COAD
TCGA-G4-6303	MSI-L	COAD
TCGA-CA-5254	MSI-L	COAD
TCGA-G4-6293	MSI-L	COAD
TCGA-AY-6196	MSI-L	COAD
TCGA-AA-3688	MSI-L	COAD
TCGA-AA-A00O	MSI-L	COAD
TCGA-D5-5540	MSI-L	COAD
TCGA-AA-3866	MSI-L	COAD
TCGA-AA-A010	MSI-L	COAD
TCGA-AA-3502	MSI-L	COAD
TCGA-DM-A1D4	MSI-L	COAD
TCGA-AA-A01S	MSI-L	COAD
TCGA-CM-6168	MSI-L	COAD
TCGA-AA-3973	MSI-L	COAD
TCGA-AA-A029	MSI-L	COAD
TCGA-AA-3972	MSI-L	COAD
TCGA-AA-3526	MSI-L	COAD
TCGA-AA-A00K	MSI-L	COAD
TCGA-G4-6627	MSI-L	COAD
TCGA-AA-3819	MSI-L	COAD
TCGA-G4-6298	MSI-L	COAD
TCGA-D5-6532	MSI-L	COAD
TCGA-AZ-4323	MSI-L	COAD
TCGA-D5-6529	MSI-L	COAD
TCGA-CA-6719	MSI-L	COAD
TCGA-AZ-6608	MSI-L	COAD
TCGA-AD-6548	MSI-L	COAD
TCGA-AA-3680	MSI-L	COAD
TCGA-DM-A1DA	MSI-L	COAD
TCGA-AA-3517	MSI-L	COAD
TCGA-AA-3697	MSI-L	COAD
TCGA-AA-A01G	MSI-L	COAD
TCGA-AA-3852	MSI-L	COAD
TCGA-A6-2683	MSI-L	COAD
TCGA-G4-6295	MSI-L	COAD
TCGA-AA-A02W	MSI-L	COAD
TCGA-AA-3854	MSI-L	COAD
TCGA-A6-3808	MSI-L	COAD
TCGA-AA-3930	MSI-L	COAD
TCGA-AA-3941	MSI-L	COAD
TCGA-CM-4747	MSI-L	COAD
TCGA-AA-3982	MSI-L	COAD
TCGA-CK-4948	MSI-L	COAD
TCGA-AA-3861	MSI-L	COAD
TCGA-AA-3520	MSI-L	COAD
TCGA-AA-3496	MSI-L	COAD
TCGA-D5-6929	MSI-L	COAD
TCGA-G4-6321	MSI-L	COAD
TCGA-AA-3855	MSI-L	COAD
TCGA-G4-6317	MSI-L	COAD
TCGA-DM-A0XD	MSI-L	COAD
TCGA-AD-6901	MSI-L	COAD
TCGA-DM-A0XF	MSI-L	COAD
TCGA-AA-3553	MSI-L	COAD
TCGA-AA-A004	MSI-L	COAD
TCGA-CM-4750	MSI-L	COAD
TCGA-DM-A28H	MSI-L	COAD
TCGA-AA-3692	MSI-L	COAD
TCGA-AA-A024	MSI-L	COAD
TCGA-AA-3667	MSI-L	COAD
TCGA-AZ-4684	MSI-L	COAD
TCGA-D5-6538	MSI-L	COAD
TCGA-AA-A00N	MSI-L	COAD
TCGA-AA-3529	MSI-L	COAD
TCGA-AZ-4616	MSI-L	COAD
TCGA-G4-6322	MSI-L	COAD
TCGA-A6-6137	MSS	COAD
TCGA-G4-6306	MSS	COAD
TCGA-AA-3693	MSS	COAD
TCGA-AA-3977	MSS	COAD
TCGA-AA-3510	MSS	COAD
TCGA-AY-6386	MSS	COAD
TCGA-AA-3555	MSS	COAD
TCGA-AA-A00L	MSS	COAD
TCGA-AA-3980	MSS	COAD
TCGA-D5-6541	MSS	COAD
TCGA-A6-6649	MSS	COAD
TCGA-AA-3869	MSS	COAD
TCGA-A6-2678	MSS	COAD
TCGA-D5-6926	MSS	COAD
TCGA-G4-6626	MSS	COAD
TCGA-AZ-4308	MSS	COAD
TCGA-CA-5797	MSS	COAD
TCGA-DM-A28K	MSS	COAD
TCGA-A6-6782	MSS	COAD
TCGA-AA-3675	MSS	COAD
TCGA-G4-6294	MSS	COAD
TCGA-AA-3858	MSS	COAD
TCGA-AA-3812	MSS	COAD
TCGA-AD-6963	MSS	COAD
TCGA-F4-6808	MSS	COAD
TCGA-CM-5868	MSS	COAD
TCGA-A6-6138	MSS	COAD
TCGA-AA-3530	MSS	COAD
TCGA-D5-5538	MSS	COAD
TCGA-A6-5660	MSS	COAD
TCGA-A6-6651	MSS	COAD
TCGA-AA-3851	MSS	COAD
TCGA-DM-A1D0	MSS	COAD
TCGA-A6-2679	MSS	COAD
TCGA-AA-3837	MSS	COAD
TCGA-AA-A02K	MSS	COAD
TCGA-AA-3971	MSS	COAD
TCGA-AA-3872	MSS	COAD
TCGA-AA-3562	MSS	COAD
TCGA-D5-6932	MSS	COAD
TCGA-AA-A01F	MSS	COAD
TCGA-AA-3850	MSS	COAD
TCGA-A6-6140	MSS	COAD
TCGA-CM-5349	MSS	COAD
TCGA-G4-6299	MSS	COAD
TCGA-AA-3695	MSS	COAD
TCGA-F4-6854	MSS	COAD
TCGA-AA-3552	MSS	COAD
TCGA-CA-6717	MSS	COAD
TCGA-AA-3527	MSS	COAD
TCGA-AM-5820	MSS	COAD
TCGA-CM-6172	MSS	COAD
TCGA-D5-6898	MSS	COAD
TCGA-AA-3506	MSS	COAD
TCGA-A6-5667	MSS	COAD
TCGA-F4-6461	MSS	COAD
TCGA-F4-6460	MSS	COAD
TCGA-AA-A03F	MSS	COAD
TCGA-AA-3712	MSS	COAD
TCGA-AA-3560	MSS	COAD
TCGA-CM-5341	MSS	COAD
TCGA-AA-3548	MSS	COAD
TCGA-AA-A01X	MSS	COAD
TCGA-AA-3561	MSS	COAD
TCGA-DM-A28F	MSS	COAD
TCGA-AY-4071	MSS	COAD
TCGA-AA-3655	MSS	COAD
TCGA-AA-3524	MSS	COAD
TCGA-AA-3986	MSS	COAD
TCGA-AA-3862	MSS	COAD
TCGA-A6-2675	MSS	COAD
TCGA-AA-A00D	MSS	COAD
TCGA-AA-A00U	MSS	COAD
TCGA-AA-3519	MSS	COAD
TCGA-AD-6888	MSS	COAD
TCGA-DM-A288	MSS	COAD
TCGA-G4-6310	MSS	COAD
TCGA-AY-5543	MSS	COAD
TCGA-AA-3976	MSS	COAD
TCGA-AZ-6605	MSS	COAD
TCGA-CM-6166	MSS	COAD
TCGA-AZ-5403	MSS	COAD
TCGA-DM-A28E	MSS	COAD
TCGA-AA-3495	MSS	COAD
TCGA-D5-5539	MSS	COAD
TCGA-DM-A1D8	MSS	COAD
TCGA-AA-3967	MSS	COAD
TCGA-AA-A01I	MSS	COAD
TCGA-A6-5656	MSS	COAD
TCGA-AA-3848	MSS	COAD
TCGA-D5-6922	MSS	COAD
TCGA-F4-6807	MSS	COAD
TCGA-AA-3511	MSS	COAD
TCGA-D5-5541	MSS	COAD
TCGA-CA-5256	MSS	COAD
TCGA-CA-6716	MSS	COAD
TCGA-A6-4105	MSS	COAD
TCGA-A6-5662	MSS	COAD
TCGA-AA-3856	MSS	COAD
TCGA-G4-6323	MSS	COAD
TCGA-AA-A01V	MSS	COAD
TCGA-AA-A01K	MSS	COAD
TCGA-A6-6652	MSS	COAD
TCGA-CM-5860	MSS	COAD
TCGA-CM-6677	MSS	COAD
TCGA-A6-5659	MSS	COAD
TCGA-DM-A285	MSS	COAD
TCGA-AA-3975	MSS	COAD
TCGA-AA-3532	MSS	COAD
TCGA-AA-3696	MSS	COAD
TCGA-DM-A28A	MSS	COAD
TCGA-AA-3681	MSS	COAD
TCGA-G4-6314	MSS	COAD
TCGA-AA-3860	MSS	COAD
TCGA-AA-3538	MSS	COAD
TCGA-AA-3678	MSS	COAD
TCGA-CK-5915	MSS	COAD
TCGA-F4-6704	MSS	COAD
TCGA-CK-5912	MSS	COAD
TCGA-AA-3952	MSS	COAD
TCGA-A6-2677	MSS	COAD
TCGA-AA-3846	MSS	COAD
TCGA-AA-3814	MSS	COAD
TCGA-CK-4950	MSS	COAD
TCGA-AA-3662	MSS	COAD
TCGA-AA-3984	MSS	COAD
TCGA-CM-6165	MSS	COAD
TCGA-DM-A28M	MSS	COAD
TCGA-A6-5657	MSS	COAD
TCGA-D5-6920	MSS	COAD
TCGA-AA-3685	MSS	COAD
TCGA-CM-6164	MSS	COAD
TCGA-AY-4070	MSS	COAD
TCGA-AA-A02F	MSS	COAD
TCGA-AA-3514	MSS	COAD
TCGA-AZ-4315	MSS	COAD
TCGA-AA-3534	MSS	COAD
TCGA-DM-A28C	MSS	COAD
TCGA-AA-A01T	MSS	COAD
TCGA-A6-5664	MSS	COAD
TCGA-A6-6650	MSS	COAD
TCGA-AA-3488	MSS	COAD
TCGA-CA-6718	MSS	COAD
TCGA-AA-3660	MSS	COAD
TCGA-D5-6533	MSS	COAD
TCGA-AA-A00W	MSS	COAD
TCGA-AA-A02O	MSS	COAD
TCGA-AZ-4681	MSS	COAD
TCGA-DM-A1D7	MSS	COAD
TCGA-AU-3779	MSS	COAD
TCGA-CM-6680	MSS	COAD
TCGA-AZ-6599	MSS	COAD
TCGA-CM-6675	MSS	COAD
TCGA-AA-3556	MSS	COAD
TCGA-AA-3818	MSS	COAD
TCGA-AA-3970	MSS	COAD
TCGA-AA-A02J	MSS	COAD
TCGA-CK-4947	MSS	COAD
TCGA-AA-3994	MSS	COAD
TCGA-DM-A0X9	MSS	COAD
TCGA-CM-6679	MSS	COAD
TCGA-A6-2682	MSS	COAD
TCGA-CA-6715	MSS	COAD
TCGA-G4-6311	MSS	COAD
TCGA-CK-6751	MSS	COAD
TCGA-AA-3956	MSS	COAD
TCGA-A6-2681	MSS	COAD
TCGA-AA-3841	MSS	COAD
TCGA-CK-6748	MSS	COAD
TCGA-CM-4752	MSS	COAD
TCGA-AA-3844	MSS	COAD
TCGA-AA-3842	MSS	COAD
TCGA-CM-6163	MSS	COAD
TCGA-AA-A01C	MSS	COAD
TCGA-AA-3509	MSS	COAD
TCGA-AA-3939	MSS	COAD
TCGA-A6-6654	MSS	COAD
TCGA-A6-3807	MSS	COAD
TCGA-CM-6169	MSS	COAD
TCGA-CK-4952	MSS	COAD
TCGA-AA-3875	MSS	COAD
TCGA-CA-5255	MSS	COAD
TCGA-A6-2671	MSS	COAD
TCGA-G4-6307	MSS	COAD
TCGA-DM-A1HA	MSS	COAD
TCGA-AZ-6603	MSS	COAD
TCGA-CK-5914	MSS	COAD
TCGA-A6-2674	MSS	COAD
TCGA-A6-6141	MSS	COAD
TCGA-CM-5864	MSS	COAD
TCGA-AA-3955	MSS	COAD
TCGA-D5-6931	MSS	COAD
TCGA-G4-6625	MSS	COAD
TCGA-AA-A00F	MSS	COAD
TCGA-G4-6297	MSS	COAD
TCGA-AA-3673	MSS	COAD
TCGA-AA-A00Q	MSS	COAD
TCGA-AZ-6607	MSS	COAD
TCGA-A6-6648	MSS	COAD
TCGA-CA-5796	MSS	COAD
TCGA-DM-A280	MSS	COAD
TCGA-AA-3494	MSS	COAD
TCGA-AA-A02H	MSS	COAD
TCGA-F4-6809	MSS	COAD
TCGA-AA-3544	MSS	COAD
TCGA-D5-6536	MSS	COAD
TCGA-AD-6890	MSS	COAD
TCGA-CM-5344	MSS	COAD
TCGA-AA-3558	MSS	COAD
TCGA-AD-6899	MSS	COAD
TCGA-DM-A1D6	MSS	COAD
TCGA-AZ-5407	MSS	COAD
TCGA-A6-3810	MSS	COAD
TCGA-CM-5348	MSS	COAD
TCGA-AA-3679	MSS	COAD
TCGA-CM-6170	MSS	COAD
TCGA-AA-3542	MSS	COAD
TCGA-AA-3521	MSS	COAD
TCGA-D5-6534	MSS	COAD
TCGA-D5-6537	MSS	COAD
TCGA-AA-3489	MSS	COAD
TCGA-D5-5537	MSS	COAD
TCGA-A6-6142	MSS	COAD
TCGA-F4-6806	MSS	COAD
TCGA-F4-6569	MSS	COAD
TCGA-AZ-6606	MSS	COAD
TCGA-AD-6965	MSS	COAD
TCGA-CM-6167	MSS	COAD
TCGA-AA-A01D	MSS	COAD
TCGA-AZ-6600	MSS	COAD
TCGA-AA-A017	MSS	COAD
TCGA-AA-3979	MSS	COAD
TCGA-AA-A00Z	MSS	COAD
TCGA-AA-3831	MSS	COAD
TCGA-AA-3989	MSS	COAD
TCGA-D5-7000	MSS	COAD
TCGA-A6-4107	MSS	COAD
TCGA-AA-A01Z	MSS	COAD
TCGA-D5-6539	MSS	COAD
TCGA-G4-6315	MSS	COAD
TCGA-AA-3968	MSS	COAD
TCGA-F4-6459	MSS	COAD
TCGA-AA-3664	MSS	COAD
TCGA-D5-6924	MSS	COAD
TCGA-AA-3870	MSS	COAD
TCGA-D5-6535	MSS	COAD
TCGA-DM-A1D9	MSS	COAD
TCGA-CM-4751	MSS	COAD
TCGA-AA-3867	MSS	COAD
TCGA-CM-6678	MSS	COAD
TCGA-DM-A1DB	MSS	COAD
TCGA-D5-6531	MSS	COAD
TCGA-AZ-4682	MSS	COAD
TCGA-AA-3684	MSS	COAD
TCGA-AA-3522	MSS	COAD
TCGA-F4-6463	MSS	COAD
TCGA-CM-4744	MSS	COAD
TCGA-CM-5863	MSS	COAD
TCGA-CM-5862	MSS	COAD
TCGA-A6-2685	MSS	COAD
TCGA-AA-A03J	MSS	COAD
TCGA-AA-3549	MSS	COAD
TCGA-D5-6923	MSS	COAD
TCGA-CM-4748	MSS	COAD
TCGA-AA-A02Y	MSS	COAD
TCGA-AA-3666	MSS	COAD
TCGA-DM-A282	MSS	COAD
TCGA-F4-6805	MSS	COAD
TCGA-A6-2680	MSS	COAD
TCGA-DM-A28G	MSS	COAD
TCGA-L5-A4OI	MSI-H	ESCA
TCGA-L5-A8NM	MSI-H	ESCA
TCGA-B7-5816	MSI-H	ESCA
TCGA-B7-A5TI	MSI-H	ESCA
TCGA-B7-A5TJ	MSI-H	ESCA
TCGA-BR-4201	MSI-H	ESCA
TCGA-BR-4256	MSI-H	ESCA
TCGA-BR-4257	MSI-H	ESCA
TCGA-BR-4280	MSI-H	ESCA
TCGA-BR-4292	MSI-H	ESCA
TCGA-BR-4361	MSI-H	ESCA
TCGA-BR-4362	MSI-H	ESCA
TCGA-BR-4363	MSI-H	ESCA
TCGA-BR-4368	MSI-H	ESCA
TCGA-BR-4370	MSI-H	ESCA
TCGA-BR-6452	MSI-H	ESCA
TCGA-BR-6566	MSI-H	ESCA
TCGA-BR-6802	MSI-H	ESCA
TCGA-BR-6852	MSI-H	ESCA
TCGA-BR-7703	MSI-H	ESCA
TCGA-BR-7707	MSI-H	ESCA
TCGA-BR-7851	MSI-H	ESCA
TCGA-BR-8059	MSI-H	ESCA
TCGA-BR-8078	MSI-H	ESCA
TCGA-BR-8081	MSI-H	ESCA
TCGA-BR-8284	MSI-H	ESCA
TCGA-BR-8361	MSI-H	ESCA
TCGA-BR-8363	MSI-H	ESCA
TCGA-BR-8368	MSI-H	ESCA
TCGA-BR-8372	MSI-H	ESCA
TCGA-BR-8382	MSI-H	ESCA
TCGA-BR-8487	MSI-H	ESCA
TCGA-BR-8591	MSI-H	ESCA
TCGA-CD-8536	MSI-H	ESCA
TCGA-CD-A4MG	MSI-H	ESCA
TCGA-CD-A4MI	MSI-H	ESCA
TCGA-CD-A4MJ	MSI-H	ESCA
TCGA-CG-4305	MSI-H	ESCA
TCGA-CG-4306	MSI-H	ESCA
TCGA-CG-4442	MSI-H	ESCA
TCGA-CG-4465	MSI-H	ESCA
TCGA-CG-5721	MSI-H	ESCA
TCGA-CG-5723	MSI-H	ESCA
TCGA-CG-5726	MSI-H	ESCA
TCGA-D7-A4YV	MSI-H	ESCA
TCGA-D7-A4YY	MSI-H	ESCA
TCGA-D7-A6EY	MSI-H	ESCA
TCGA-F1-6177	MSI-H	ESCA
TCGA-F1-6874	MSI-H	ESCA
TCGA-F1-A448	MSI-H	ESCA
TCGA-FP-A4BE	MSI-H	ESCA
TCGA-HF-7132	MSI-H	ESCA
TCGA-HF-A5NB	MSI-H	ESCA
TCGA-HU-8602	MSI-H	ESCA
TCGA-HU-A4G8	MSI-H	ESCA
TCGA-HU-A4G9	MSI-H	ESCA
TCGA-HU-A4GN	MSI-H	ESCA
TCGA-HU-A4GQ	MSI-H	ESCA
TCGA-HU-A4GT	MSI-H	ESCA
TCGA-HU-A4GU	MSI-H	ESCA
TCGA-HU-A4GX	MSI-H	ESCA
TCGA-HU-A4H3	MSI-H	ESCA
TCGA-HU-A4H4	MSI-H	ESCA
TCGA-HU-A4H8	MSI-H	ESCA
TCGA-MX-A5UJ	MSI-H	ESCA
TCGA-R5-A7ZI	MSI-H	ESCA
TCGA-RD-A8NB	MSI-H	ESCA
TCGA-SW-A7EA	MSI-H	ESCA
TCGA-VQ-A8E3	MSI-H	ESCA
TCGA-VQ-A8P2	MSI-H	ESCA
TCGA-VQ-A8PB	MSI-H	ESCA
TCGA-VQ-A8PO	MSI-H	ESCA
TCGA-VQ-A8PP	MSI-H	ESCA
TCGA-VQ-A8PX	MSI-H	ESCA
TCGA-VQ-A91D	MSI-H	ESCA
TCGA-VQ-A91K	MSI-H	ESCA
TCGA-VQ-A924	MSI-H	ESCA
TCGA-VQ-AA6D	MSI-H	ESCA
TCGA-2H-A9GF	MSI-L	ESCA
TCGA-2H-A9GR	MSI-L	ESCA
TCGA-JY-A6F8	MSI-L	ESCA
TCGA-JY-A6FB	MSI-L	ESCA
TCGA-JY-A6FH	MSI-L	ESCA
TCGA-L5-A43C	MSI-L	ESCA
TCGA-L5-A4OG	MSI-L	ESCA
TCGA-L5-A4OJ	MSI-L	ESCA
TCGA-L5-A4OW	MSI-L	ESCA
TCGA-L5-A4OX	MSI-L	ESCA
TCGA-L5-A88V	MSI-L	ESCA
TCGA-L5-A8NE	MSI-L	ESCA
TCGA-L5-A8NJ	MSI-L	ESCA
TCGA-L5-A8NS	MSI-L	ESCA
TCGA-L5-A8NT	MSI-L	ESCA
TCGA-R6-A6XG	MSI-L	ESCA
TCGA-V5-AASX	MSI-L	ESCA
TCGA-3M-AB47	MSI-L	ESCA
TCGA-B7-5818	MSI-L	ESCA
TCGA-BR-4294	MSI-L	ESCA
TCGA-BR-6458	MSI-L	ESCA
TCGA-BR-6705	MSI-L	ESCA
TCGA-BR-6801	MSI-L	ESCA
TCGA-BR-7723	MSI-L	ESCA
TCGA-BR-7959	MSI-L	ESCA
TCGA-BR-8058	MSI-L	ESCA
TCGA-BR-8286	MSI-L	ESCA
TCGA-BR-8373	MSI-L	ESCA
TCGA-BR-8380	MSI-L	ESCA
TCGA-BR-8679	MSI-L	ESCA
TCGA-BR-8683	MSI-L	ESCA
TCGA-BR-A4J4	MSI-L	ESCA
TCGA-CD-8524	MSI-L	ESCA
TCGA-CD-8528	MSI-L	ESCA
TCGA-CD-A48A	MSI-L	ESCA
TCGA-CG-4436	MSI-L	ESCA
TCGA-CG-4437	MSI-L	ESCA
TCGA-CG-4440	MSI-L	ESCA
TCGA-CG-4449	MSI-L	ESCA
TCGA-CG-4466	MSI-L	ESCA
TCGA-CG-4469	MSI-L	ESCA
TCGA-CG-5720	MSI-L	ESCA
TCGA-CG-5724	MSI-L	ESCA
TCGA-CG-5734	MSI-L	ESCA
TCGA-D7-5578	MSI-L	ESCA
TCGA-D7-6521	MSI-L	ESCA
TCGA-D7-6525	MSI-L	ESCA
TCGA-D7-6527	MSI-L	ESCA
TCGA-D7-6528	MSI-L	ESCA
TCGA-D7-8573	MSI-L	ESCA
TCGA-D7-A6EV	MSI-L	ESCA
TCGA-EQ-A4SO	MSI-L	ESCA
TCGA-HU-A4GC	MSI-L	ESCA
TCGA-HU-A4GP	MSI-L	ESCA
TCGA-HU-A4HD	MSI-L	ESCA
TCGA-IN-8462	MSI-L	ESCA
TCGA-IN-8663	MSI-L	ESCA
TCGA-IN-A6RO	MSI-L	ESCA
TCGA-IN-A7NT	MSI-L	ESCA
TCGA-IN-AB1X	MSI-L	ESCA
TCGA-R5-A805	MSI-L	ESCA
TCGA-VQ-A8P5	MSI-L	ESCA
TCGA-VQ-A91W	MSI-L	ESCA
TCGA-VQ-A91X	MSI-L	ESCA
TCGA-VQ-A922	MSI-L	ESCA
TCGA-VQ-A92D	MSI-L	ESCA
TCGA-VQ-A94R	MSI-L	ESCA
TCGA-VQ-A94T	MSI-L	ESCA
TCGA-ZQ-A9CR	MSI-L	ESCA
TCGA-2H-A9GH	MSS	ESCA
TCGA-2H-A9GI	MSS	ESCA
TCGA-2H-A9GK	MSS	ESCA
TCGA-2H-A9GL	MSS	ESCA
TCGA-2H-A9GM	MSS	ESCA
TCGA-2H-A9GN	MSS	ESCA
TCGA-2H-A9GO	MSS	ESCA
TCGA-2H-A9GQ	MSS	ESCA
TCGA-IC-A6RE	MSS	ESCA
TCGA-IG-A4QS	MSS	ESCA
TCGA-JY-A938	MSS	ESCA
TCGA-JY-A93C	MSS	ESCA
TCGA-JY-A93D	MSS	ESCA
TCGA-JY-A93E	MSS	ESCA
TCGA-L5-A43I	MSS	ESCA
TCGA-L5-A4OE	MSS	ESCA
TCGA-L5-A4OF	MSS	ESCA
TCGA-L5-A4OH	MSS	ESCA
TCGA-L5-A4ON	MSS	ESCA
TCGA-L5-A4OO	MSS	ESCA
TCGA-L5-A4OP	MSS	ESCA
TCGA-L5-A4OQ	MSS	ESCA
TCGA-L5-A4OR	MSS	ESCA
TCGA-L5-A4OS	MSS	ESCA
TCGA-L5-A4OT	MSS	ESCA
TCGA-L5-A4OU	MSS	ESCA
TCGA-L5-A88Y	MSS	ESCA
TCGA-L5-A891	MSS	ESCA
TCGA-L5-A8NF	MSS	ESCA
TCGA-L5-A8NG	MSS	ESCA
TCGA-L5-A8NH	MSS	ESCA
TCGA-L5-A8NI	MSS	ESCA
TCGA-L5-A8NL	MSS	ESCA
TCGA-L5-A8NN	MSS	ESCA
TCGA-L5-A8NR	MSS	ESCA
TCGA-L5-A8NU	MSS	ESCA
TCGA-L5-A8NV	MSS	ESCA
TCGA-L5-A8NW	MSS	ESCA
TCGA-L7-A6VZ	MSS	ESCA
TCGA-M9-A5M8	MSS	ESCA
TCGA-Q9-A6FW	MSS	ESCA
TCGA-R6-A6DN	MSS	ESCA
TCGA-R6-A6DQ	MSS	ESCA
TCGA-R6-A6KZ	MSS	ESCA
TCGA-R6-A6L4	MSS	ESCA
TCGA-R6-A6L6	MSS	ESCA
TCGA-R6-A6XQ	MSS	ESCA
TCGA-R6-A6Y2	MSS	ESCA
TCGA-R6-A8W5	MSS	ESCA
TCGA-R6-A8W8	MSS	ESCA
TCGA-R6-A8WC	MSS	ESCA
TCGA-R6-A8WG	MSS	ESCA
TCGA-RE-A7BO	MSS	ESCA
TCGA-S8-A6BV	MSS	ESCA
TCGA-V5-A7RB	MSS	ESCA
TCGA-V5-A7RE	MSS	ESCA
TCGA-V5-AASW	MSS	ESCA
TCGA-VR-A8EQ	MSS	ESCA
TCGA-VR-AA4D	MSS	ESCA
TCGA-X8-AAAR	MSS	ESCA
TCGA-ZR-A9CJ	MSS	ESCA
TCGA-3M-AB46	MSS	ESCA
TCGA-B7-A5TK	MSS	ESCA
TCGA-B7-A5TN	MSS	ESCA
TCGA-BR-4187	MSS	ESCA
TCGA-BR-4191	MSS	ESCA
TCGA-BR-4253	MSS	ESCA
TCGA-BR-4255	MSS	ESCA
TCGA-BR-4267	MSS	ESCA
TCGA-BR-4279	MSS	ESCA
TCGA-BR-4357	MSS	ESCA
TCGA-BR-4366	MSS	ESCA
TCGA-BR-4369	MSS	ESCA
TCGA-BR-4371	MSS	ESCA
TCGA-BR-6453	MSS	ESCA
TCGA-BR-6454	MSS	ESCA
TCGA-BR-6455	MSS	ESCA
TCGA-BR-6456	MSS	ESCA
TCGA-BR-6457	MSS	ESCA
TCGA-BR-6563	MSS	ESCA
TCGA-BR-6564	MSS	ESCA
TCGA-BR-6565	MSS	ESCA
TCGA-BR-6706	MSS	ESCA
TCGA-BR-6707	MSS	ESCA
TCGA-BR-6710	MSS	ESCA
TCGA-BR-6803	MSS	ESCA
TCGA-BR-7196	MSS	ESCA
TCGA-BR-7197	MSS	ESCA
TCGA-BR-7715	MSS	ESCA
TCGA-BR-7716	MSS	ESCA
TCGA-BR-7717	MSS	ESCA
TCGA-BR-7722	MSS	ESCA
TCGA-BR-7901	MSS	ESCA
TCGA-BR-7957	MSS	ESCA
TCGA-BR-7958	MSS	ESCA
TCGA-BR-8077	MSS	ESCA
TCGA-BR-8080	MSS	ESCA
TCGA-BR-8289	MSS	ESCA
TCGA-BR-8291	MSS	ESCA
TCGA-BR-8297	MSS	ESCA
TCGA-BR-8362	MSS	ESCA
TCGA-BR-8364	MSS	ESCA
TCGA-BR-8365	MSS	ESCA
TCGA-BR-8366	MSS	ESCA
TCGA-BR-8367	MSS	ESCA
TCGA-BR-8369	MSS	ESCA
TCGA-BR-8371	MSS	ESCA
TCGA-BR-8381	MSS	ESCA
TCGA-BR-8384	MSS	ESCA
TCGA-BR-8483	MSS	ESCA
TCGA-BR-8484	MSS	ESCA
TCGA-BR-8485	MSS	ESCA
TCGA-BR-8486	MSS	ESCA
TCGA-BR-8588	MSS	ESCA
TCGA-BR-8589	MSS	ESCA
TCGA-BR-8590	MSS	ESCA
TCGA-BR-8592	MSS	ESCA
TCGA-BR-8677	MSS	ESCA
TCGA-BR-8678	MSS	ESCA
TCGA-BR-8680	MSS	ESCA
TCGA-BR-8682	MSS	ESCA
TCGA-BR-8686	MSS	ESCA
TCGA-BR-8687	MSS	ESCA
TCGA-BR-A44T	MSS	ESCA
TCGA-BR-A44U	MSS	ESCA
TCGA-BR-A452	MSS	ESCA
TCGA-BR-A453	MSS	ESCA
TCGA-BR-A4CR	MSS	ESCA
TCGA-BR-A4CS	MSS	ESCA
TCGA-BR-A4IU	MSS	ESCA
TCGA-BR-A4IV	MSS	ESCA
TCGA-BR-A4IY	MSS	ESCA
TCGA-BR-A4IZ	MSS	ESCA
TCGA-BR-A4J1	MSS	ESCA
TCGA-BR-A4J2	MSS	ESCA
TCGA-BR-A4J5	MSS	ESCA
TCGA-BR-A4J6	MSS	ESCA
TCGA-BR-A4J7	MSS	ESCA
TCGA-BR-A4J8	MSS	ESCA
TCGA-BR-A4J9	MSS	ESCA
TCGA-BR-A4PD	MSS	ESCA
TCGA-BR-A4PE	MSS	ESCA
TCGA-BR-A4PF	MSS	ESCA
TCGA-BR-A4QI	MSS	ESCA
TCGA-CD-5798	MSS	ESCA
TCGA-CD-5799	MSS	ESCA
TCGA-CD-5800	MSS	ESCA
TCGA-CD-5801	MSS	ESCA
TCGA-CD-5803	MSS	ESCA
TCGA-CD-5804	MSS	ESCA
TCGA-CD-8526	MSS	ESCA
TCGA-CD-8529	MSS	ESCA
TCGA-CD-8530	MSS	ESCA
TCGA-CD-8531	MSS	ESCA
TCGA-CD-8532	MSS	ESCA
TCGA-CD-8534	MSS	ESCA
TCGA-CD-8535	MSS	ESCA
TCGA-CD-A486	MSS	ESCA
TCGA-CD-A487	MSS	ESCA
TCGA-CD-A489	MSS	ESCA
TCGA-CD-A48C	MSS	ESCA
TCGA-CD-A4MH	MSS	ESCA
TCGA-CG-4301	MSS	ESCA
TCGA-CG-4304	MSS	ESCA
TCGA-CG-4438	MSS	ESCA
TCGA-CG-4441	MSS	ESCA
TCGA-CG-4443	MSS	ESCA
TCGA-CG-4444	MSS	ESCA
TCGA-CG-4462	MSS	ESCA
TCGA-CG-4474	MSS	ESCA
TCGA-CG-4475	MSS	ESCA
TCGA-CG-4476	MSS	ESCA
TCGA-CG-4477	MSS	ESCA
TCGA-CG-5717	MSS	ESCA
TCGA-CG-5718	MSS	ESCA
TCGA-CG-5719	MSS	ESCA
TCGA-CG-5722	MSS	ESCA
TCGA-CG-5732	MSS	ESCA
TCGA-D7-5577	MSS	ESCA
TCGA-D7-6518	MSS	ESCA
TCGA-D7-6519	MSS	ESCA
TCGA-D7-6520	MSS	ESCA
TCGA-D7-6522	MSS	ESCA
TCGA-D7-6524	MSS	ESCA
TCGA-D7-6526	MSS	ESCA
TCGA-D7-6815	MSS	ESCA
TCGA-D7-6817	MSS	ESCA
TCGA-D7-6818	MSS	ESCA
TCGA-D7-6820	MSS	ESCA
TCGA-D7-6822	MSS	ESCA
TCGA-D7-8570	MSS	ESCA
TCGA-D7-8572	MSS	ESCA
TCGA-D7-8574	MSS	ESCA
TCGA-D7-8575	MSS	ESCA
TCGA-D7-8576	MSS	ESCA
TCGA-D7-8578	MSS	ESCA
TCGA-D7-8579	MSS	ESCA
TCGA-D7-A4YT	MSS	ESCA
TCGA-D7-A4YU	MSS	ESCA
TCGA-D7-A4YX	MSS	ESCA
TCGA-D7-A4Z0	MSS	ESCA
TCGA-D7-A6EX	MSS	ESCA
TCGA-D7-A6EZ	MSS	ESCA
TCGA-D7-A6F0	MSS	ESCA
TCGA-D7-A6F2	MSS	ESCA
TCGA-D7-A747	MSS	ESCA
TCGA-D7-A748	MSS	ESCA
TCGA-D7-A74A	MSS	ESCA
TCGA-EQ-8122	MSS	ESCA
TCGA-F1-6875	MSS	ESCA
TCGA-F1-A72C	MSS	ESCA
TCGA-FP-7735	MSS	ESCA
TCGA-FP-7829	MSS	ESCA
TCGA-FP-7916	MSS	ESCA
TCGA-FP-7998	MSS	ESCA
TCGA-FP-8099	MSS	ESCA
TCGA-FP-8209	MSS	ESCA
TCGA-FP-8210	MSS	ESCA
TCGA-FP-8211	MSS	ESCA
TCGA-FP-8631	MSS	ESCA
TCGA-FP-A4BF	MSS	ESCA
TCGA-FP-A8CX	MSS	ESCA
TCGA-FP-A9TM	MSS	ESCA
TCGA-HF-7133	MSS	ESCA
TCGA-HF-7136	MSS	ESCA
TCGA-HU-8249	MSS	ESCA
TCGA-HU-8604	MSS	ESCA
TCGA-HU-8608	MSS	ESCA
TCGA-HU-8610	MSS	ESCA
TCGA-HU-A4G2	MSS	ESCA
TCGA-HU-A4G3	MSS	ESCA
TCGA-HU-A4G6	MSS	ESCA
TCGA-HU-A4GD	MSS	ESCA
TCGA-HU-A4GF	MSS	ESCA
TCGA-HU-A4GH	MSS	ESCA
TCGA-HU-A4GY	MSS	ESCA
TCGA-HU-A4H0	MSS	ESCA
TCGA-HU-A4H2	MSS	ESCA
TCGA-HU-A4H5	MSS	ESCA
TCGA-HU-A4H6	MSS	ESCA
TCGA-IN-7806	MSS	ESCA
TCGA-IN-7808	MSS	ESCA
TCGA-IN-A6RI	MSS	ESCA
TCGA-IN-A6RJ	MSS	ESCA
TCGA-IN-A6RL	MSS	ESCA
TCGA-IN-A6RN	MSS	ESCA
TCGA-IN-A6RR	MSS	ESCA
TCGA-IN-A6RS	MSS	ESCA
TCGA-IN-A7NR	MSS	ESCA
TCGA-IN-A7NU	MSS	ESCA
TCGA-IN-AB1V	MSS	ESCA
TCGA-IP-7968	MSS	ESCA
TCGA-KB-A6F7	MSS	ESCA
TCGA-KB-A93G	MSS	ESCA
TCGA-KB-A93H	MSS	ESCA
TCGA-KB-A93J	MSS	ESCA
TCGA-MX-A5UG	MSS	ESCA
TCGA-MX-A663	MSS	ESCA
TCGA-MX-A666	MSS	ESCA
TCGA-R5-A7O7	MSS	ESCA
TCGA-R5-A7ZE	MSS	ESCA
TCGA-R5-A7ZF	MSS	ESCA
TCGA-R5-A7ZR	MSS	ESCA
TCGA-RD-A7BS	MSS	ESCA
TCGA-RD-A7BW	MSS	ESCA
TCGA-RD-A7C1	MSS	ESCA
TCGA-RD-A8MV	MSS	ESCA
TCGA-RD-A8MW	MSS	ESCA
TCGA-RD-A8N0	MSS	ESCA
TCGA-RD-A8N1	MSS	ESCA
TCGA-RD-A8N2	MSS	ESCA
TCGA-RD-A8N4	MSS	ESCA
TCGA-RD-A8N5	MSS	ESCA
TCGA-RD-A8N6	MSS	ESCA
TCGA-RD-A8N9	MSS	ESCA
TCGA-SW-A7EB	MSS	ESCA
TCGA-VQ-A8DT	MSS	ESCA
TCGA-VQ-A8DU	MSS	ESCA
TCGA-VQ-A8DV	MSS	ESCA
TCGA-VQ-A8DZ	MSS	ESCA
TCGA-VQ-A8E0	MSS	ESCA
TCGA-VQ-A8E2	MSS	ESCA
TCGA-VQ-A8E7	MSS	ESCA
TCGA-VQ-A8P3	MSS	ESCA
TCGA-VQ-A8P8	MSS	ESCA
TCGA-VQ-A8PC	MSS	ESCA
TCGA-VQ-A8PD	MSS	ESCA
TCGA-VQ-A8PE	MSS	ESCA
TCGA-VQ-A8PF	MSS	ESCA
TCGA-VQ-A8PH	MSS	ESCA
TCGA-VQ-A8PJ	MSS	ESCA
TCGA-VQ-A8PK	MSS	ESCA
TCGA-VQ-A8PM	MSS	ESCA
TCGA-VQ-A8PQ	MSS	ESCA
TCGA-VQ-A8PU	MSS	ESCA
TCGA-VQ-A91A	MSS	ESCA
TCGA-VQ-A91N	MSS	ESCA
TCGA-VQ-A91Q	MSS	ESCA
TCGA-VQ-A91S	MSS	ESCA
TCGA-VQ-A91U	MSS	ESCA
TCGA-VQ-A91V	MSS	ESCA
TCGA-VQ-A91Y	MSS	ESCA
TCGA-VQ-A91Z	MSS	ESCA
TCGA-VQ-A923	MSS	ESCA
TCGA-VQ-A925	MSS	ESCA
TCGA-VQ-A927	MSS	ESCA
TCGA-VQ-A928	MSS	ESCA
TCGA-VQ-A94O	MSS	ESCA
TCGA-VQ-A94P	MSS	ESCA
TCGA-VQ-A94U	MSS	ESCA
TCGA-VQ-AA64	MSS	ESCA
TCGA-VQ-AA68	MSS	ESCA
TCGA-VQ-AA69	MSS	ESCA
TCGA-VQ-AA6A	MSS	ESCA
TCGA-VQ-AA6B	MSS	ESCA
TCGA-VQ-AA6F	MSS	ESCA
TCGA-VQ-AA6G	MSS	ESCA
TCGA-VQ-AA6I	MSS	ESCA
TCGA-VQ-AA6J	MSS	ESCA
TCGA-VQ-AA6K	MSS	ESCA
TCGA-ZA-A8F6	MSS	ESCA
TCGA-DC-6154	MSI-H	READ
TCGA-EI-6507	MSI-H	READ
TCGA-AG-A02N	MSI-H	READ
TCGA-AG-3906	MSI-H	READ
TCGA-AG-3891	MSI-H	READ
TCGA-EI-6882	MSI-H	READ
TCGA-F5-6864	MSI-L	READ
TCGA-AH-6549	MSI-L	READ
TCGA-AG-3592	MSI-L	READ
TCGA-EI-7002	MSI-L	READ
TCGA-EI-6510	MSI-L	READ
TCGA-F5-6571	MSI-L	READ
TCGA-AF-3911	MSI-L	READ
TCGA-AH-6897	MSI-L	READ
TCGA-AG-4001	MSI-L	READ
TCGA-AH-6644	MSI-L	READ
TCGA-AG-3731	MSI-L	READ
TCGA-F5-6863	MSI-L	READ
TCGA-DY-A1DD	MSI-L	READ
TCGA-AG-4007	MSI-L	READ
TCGA-AG-3583	MSI-L	READ
TCGA-AG-3601	MSI-L	READ
TCGA-DY-A1DF	MSI-L	READ
TCGA-F5-6811	MSI-L	READ
TCGA-G5-6233	MSI-L	READ
TCGA-AF-2689	MSS	READ
TCGA-AF-2690	MSS	READ
TCGA-CI-6624	MSS	READ
TCGA-EI-6881	MSS	READ
TCGA-CI-6619	MSS	READ
TCGA-AG-A023	MSS	READ
TCGA-AG-A011	MSS	READ
TCGA-DC-6681	MSS	READ
TCGA-DT-5265	MSS	READ
TCGA-AF-3914	MSS	READ
TCGA-EI-6514	MSS	READ
TCGA-EI-6883	MSS	READ
TCGA-AG-A020	MSS	READ
TCGA-AG-3574	MSS	READ
TCGA-AG-3593	MSS	READ
TCGA-AH-6903	MSS	READ
TCGA-AG-A01N	MSS	READ
TCGA-DY-A1DC	MSS	READ
TCGA-AG-3726	MSS	READ
TCGA-DC-5337	MSS	READ
TCGA-EI-6512	MSS	READ
TCGA-DC-6156	MSS	READ
TCGA-DC-6682	MSS	READ
TCGA-F5-6810	MSS	READ
TCGA-AG-3599	MSS	READ
TCGA-DC-6160	MSS	READ
TCGA-G5-6572	MSS	READ
TCGA-AF-2693	MSS	READ
TCGA-DC-6158	MSS	READ
TCGA-AG-3581	MSS	READ
TCGA-EI-6885	MSS	READ
TCGA-AG-A026	MSS	READ
TCGA-AF-3913	MSS	READ
TCGA-AG-3578	MSS	READ
TCGA-AG-3894	MSS	READ
TCGA-AG-4015	MSS	READ
TCGA-F5-6814	MSS	READ
TCGA-AG-4022	MSS	READ
TCGA-AG-A01L	MSS	READ
TCGA-AG-A015	MSS	READ
TCGA-G5-6641	MSS	READ
TCGA-AG-3728	MSS	READ
TCGA-AG-3612	MSS	READ
TCGA-CI-6621	MSS	READ
TCGA-AG-3901	MSS	READ
TCGA-DC-6683	MSS	READ
TCGA-AG-3882	MSS	READ
TCGA-AG-4005	MSS	READ
TCGA-AG-A02G	MSS	READ
TCGA-AG-3600	MSS	READ
TCGA-EF-5830	MSS	READ
TCGA-AG-A032	MSS	READ
TCGA-EI-6917	MSS	READ
TCGA-AG-3605	MSS	READ
TCGA-AG-3732	MSS	READ
TCGA-EI-6513	MSS	READ
TCGA-AG-3586	MSS	READ
TCGA-AG-A01Y	MSS	READ
TCGA-F5-6813	MSS	READ
TCGA-AG-3896	MSS	READ
TCGA-CI-6623	MSS	READ
TCGA-AG-3602	MSS	READ
TCGA-AH-6547	MSS	READ
TCGA-AG-A016	MSS	READ
TCGA-F5-6702	MSS	READ
TCGA-AG-A036	MSS	READ
TCGA-EI-6508	MSS	READ
TCGA-DY-A1H8	MSS	READ
TCGA-G5-6235	MSS	READ
TCGA-AG-3582	MSS	READ
TCGA-CL-5918	MSS	READ
TCGA-AG-3598	MSS	READ
TCGA-AG-3892	MSS	READ
TCGA-AG-4021	MSS	READ
TCGA-AF-2687	MSS	READ
TCGA-AG-3611	MSS	READ
TCGA-AF-2692	MSS	READ
TCGA-AG-3742	MSS	READ
TCGA-AG-3725	MSS	READ
TCGA-AG-3878	MSS	READ
TCGA-AG-4008	MSS	READ
TCGA-AG-A01W	MSS	READ
TCGA-AG-3909	MSS	READ
TCGA-F5-6861	MSS	READ
TCGA-CL-5917	MSS	READ
TCGA-DY-A1DG	MSS	READ
TCGA-EF-5831	MSS	READ
TCGA-F5-6464	MSS	READ
TCGA-AG-3887	MSS	READ
TCGA-AG-3609	MSS	READ
TCGA-AG-A014	MSS	READ
TCGA-AF-2691	MSS	READ
TCGA-AH-6544	MSS	READ
TCGA-DY-A1DE	MSS	READ
TCGA-AG-3580	MSS	READ
TCGA-AG-3898	MSS	READ
TCGA-AF-6136	MSS	READ
TCGA-AF-5654	MSS	READ
TCGA-AG-3575	MSS	READ
TCGA-AF-4110	MSS	READ
TCGA-AG-3999	MSS	READ
TCGA-AF-6672	MSS	READ
TCGA-DC-6157	MSS	READ
TCGA-DC-4745	MSS	READ
TCGA-EI-6509	MSS	READ
TCGA-AG-3881	MSS	READ
TCGA-AG-3883	MSS	READ
TCGA-EI-6511	MSS	READ
TCGA-AG-A025	MSS	READ
TCGA-DC-6155	MSS	READ
TCGA-AG-3893	MSS	READ
TCGA-AG-A00Y	MSS	READ
TCGA-DY-A0XA	MSS	READ
TCGA-AG-A00H	MSS	READ
TCGA-AG-3890	MSS	READ
TCGA-EI-6506	MSS	READ
TCGA-AG-3902	MSS	READ
TCGA-AH-6643	MSS	READ
TCGA-CI-6622	MSS	READ
TCGA-AG-3587	MSS	READ
TCGA-AG-4009	MSS	READ
TCGA-AG-3594	MSS	READ
TCGA-AG-A01J	MSS	READ
TCGA-DC-4749	MSS	READ
TCGA-F5-6465	MSS	READ
TCGA-CI-6620	MSS	READ
TCGA-EI-6884	MSS	READ
TCGA-AG-3584	MSS	READ
TCGA-EI-7004	MSS	READ
TCGA-AG-A002	MSS	READ
TCGA-AF-3400	MSS	READ
TCGA-AG-3591	MSS	READ
TCGA-CL-4957	MSS	READ
TCGA-F5-6812	MSS	READ
TCGA-AG-3885	MSS	READ
TCGA-AG-3727	MSS	READ
TCGA-DC-5869	MSS	READ
TCGA-AF-6655	MSS	READ
TCGA-AG-A02X	MSS	READ
TCGA-BM-6198	MSS	READ
TCGA-AG-A008	MSS	READ
TCGA-AG-A00C	MSS	READ
TCGA-CG-4460	MSI-H	STAD
TCGA-BR-4184	MSI-H	STAD
TCGA-CG-5728	MSI-H	STAD
TCGA-VQ-A91E	MSI-H	STAD
TCGA-HJ-7597	MSI-H	STAD
TCGA-BR-A4QL	MSI-H	STAD
TCGA-CG-5733	MSI-H	STAD
TCGA-VQ-A8PT	MSI-H	STAD
TCGA-BR-8360	MSI-H	STAD
TCGA-BR-8690	MSI-L	STAD
TCGA-CD-8527	MSI-L	STAD
TCGA-HF-7134	MSI-L	STAD
TCGA-RD-A7BT	MSI-L	STAD
TCGA-BR-4188	MSI-L	STAD
TCGA-R5-A804	MSI-L	STAD
TCGA-CD-8533	MSI-L	STAD
TCGA-BR-8295	MSI-L	STAD
TCGA-CG-5727	MSI-L	STAD
TCGA-BR-8370	MSI-L	STAD
TCGA-HU-8244	MSI-L	STAD
TCGA-CG-4472	MSS	STAD
TCGA-BR-4183	MSS	STAD
TCGA-HU-A4HB	MSS	STAD
TCGA-CD-8525	MSS	STAD
TCGA-CG-5716	MSS	STAD
TCGA-BR-A4QM	MSS	STAD
TCGA-BR-A4CQ	MSS	STAD
TCGA-VQ-A8PS	MSS	STAD
TCGA-CG-5725	MSS	STAD
TCGA-BR-8060	MSS	STAD
TCGA-D7-A6ET	MSS	STAD
TCGA-BR-8296	MSS	STAD
TCGA-EQ-5647	MSS	STAD
TCGA-HU-A4GJ	MSS	STAD
TCGA-HF-7131	MSS	STAD
TCGA-CG-5730	MSS	STAD
TCGA-CG-4300	MSS	STAD
TCGA-CD-5813	MSS	STAD
TCGA-VQ-A8PZ	MSS	STAD
TCGA-CD-5802	MSS	STAD
TCGA-VQ-A8PY	MSS	STAD
TCGA-HU-8238	MSS	STAD
TCGA-IN-A6RP	MSS	STAD
TCGA-BR-6709	MSS	STAD
TCGA-VQ-A8DL	MSS	STAD
TCGA-HU-8243	MSS	STAD
TCGA-CG-4455	MSS	STAD
TCGA-HU-8245	MSS	STAD
TCGA-D7-5579	MSS	STAD
TCGA-BR-8676	MSS	STAD
TCGA-BR-4367	MSS	STAD
TCGA-D7-A74B	MSS	STAD
TCGA-BR-7704	MSS	STAD
TCGA-BR-8285	MSS	STAD
TCGA-KB-A6F5	MSS	STAD
TCGA-EO-A22U	MSI-H	UCEC
TCGA-A5-A0GH	MSI-H	UCEC
TCGA-AP-A1DO	MSI-H	UCEC
TCGA-BS-A0VI	MSI-H	UCEC
TCGA-B5-A1MX	MSI-H	UCEC
TCGA-EO-A3AZ	MSI-H	UCEC
TCGA-BG-A222	MSI-H	UCEC
TCGA-AX-A05S	MSI-H	UCEC
TCGA-DF-A2KZ	MSI-H	UCEC
TCGA-A5-A0GI	MSI-H	UCEC
TCGA-SJ-A6ZI	MSI-H	UCEC
TCGA-D1-A167	MSI-H	UCEC
TCGA-EY-A549	MSI-H	UCEC
TCGA-DI-A0WH	MSI-H	UCEC
TCGA-AX-A1C4	MSI-H	UCEC
TCGA-BG-A220	MSI-H	UCEC
TCGA-FI-A2F4	MSI-H	UCEC
TCGA-AP-A0LT	MSI-H	UCEC
TCGA-AJ-A8CW	MSI-H	UCEC
TCGA-B5-A0K9	MSI-H	UCEC
TCGA-AP-A059	MSI-H	UCEC
TCGA-AJ-A8CV	MSI-H	UCEC
TCGA-D1-A2G6	MSI-H	UCEC
TCGA-EY-A215	MSI-H	UCEC
TCGA-FI-A2D4	MSI-H	UCEC
TCGA-AP-A05O	MSI-H	UCEC
TCGA-BG-A2AD	MSI-H	UCEC
TCGA-FI-A2D0	MSI-H	UCEC
TCGA-AP-A1DR	MSI-H	UCEC
TCGA-AJ-A3NE	MSI-H	UCEC
TCGA-AX-A0IZ	MSI-H	UCEC
TCGA-AP-A0LD	MSI-H	UCEC
TCGA-BG-A2L7	MSI-H	UCEC
TCGA-D1-A17F	MSI-H	UCEC
TCGA-BG-A0MQ	MSI-H	UCEC
TCGA-B5-A0JV	MSI-H	UCEC
TCGA-A5-A0VQ	MSI-H	UCEC
TCGA-D1-A2G5	MSI-H	UCEC
TCGA-AX-A2HJ	MSI-H	UCEC
TCGA-A5-A0G9	MSI-H	UCEC
TCGA-AX-A1C9	MSI-H	UCEC
TCGA-A5-A1OF	MSI-H	UCEC
TCGA-SL-A6JA	MSI-H	UCEC
TCGA-EY-A2OM	MSI-H	UCEC
TCGA-AP-A1E1	MSI-H	UCEC
TCGA-A5-A0VP	MSI-H	UCEC
TCGA-A5-A0GB	MSI-H	UCEC
TCGA-D1-A1O7	MSI-H	UCEC
TCGA-B5-A11J	MSI-H	UCEC
TCGA-D1-A17M	MSI-H	UCEC
TCGA-E6-A2P9	MSI-H	UCEC
TCGA-AP-A1DH	MSI-H	UCEC
TCGA-AP-A05N	MSI-H	UCEC
TCGA-BS-A0TE	MSI-H	UCEC
TCGA-EO-A22S	MSI-H	UCEC
TCGA-A5-A0GD	MSI-H	UCEC
TCGA-AJ-A3EK	MSI-H	UCEC
TCGA-EY-A1GQ	MSI-H	UCEC
TCGA-D1-A160	MSI-H	UCEC
TCGA-BK-A0C9	MSI-H	UCEC
TCGA-AP-A0LG	MSI-H	UCEC
TCGA-D1-A1NY	MSI-H	UCEC
TCGA-EY-A1GO	MSI-H	UCEC
TCGA-B5-A11U	MSI-H	UCEC
TCGA-B5-A0JR	MSI-H	UCEC
TCGA-D1-A1NS	MSI-H	UCEC
TCGA-BS-A0UM	MSI-H	UCEC
TCGA-AJ-A3BH	MSI-H	UCEC
TCGA-B5-A0K2	MSI-H	UCEC
TCGA-EY-A5W2	MSI-H	UCEC
TCGA-EY-A1GK	MSI-H	UCEC
TCGA-A5-A0GG	MSI-H	UCEC
TCGA-AX-A2HD	MSI-H	UCEC
TCGA-AP-A1DP	MSI-H	UCEC
TCGA-BG-A0LX	MSI-H	UCEC
TCGA-AP-A0LS	MSI-H	UCEC
TCGA-D1-A17A	MSI-H	UCEC
TCGA-EC-A1QX	MSI-H	UCEC
TCGA-A5-A2K7	MSI-H	UCEC
TCGA-A5-A2K3	MSI-H	UCEC
TCGA-D1-A16N	MSI-H	UCEC
TCGA-AJ-A2QO	MSI-H	UCEC
TCGA-AP-A0LE	MSI-H	UCEC
TCGA-EY-A2OP	MSI-H	UCEC
TCGA-AJ-A8CT	MSI-H	UCEC
TCGA-BS-A0TJ	MSI-H	UCEC
TCGA-AX-A3G9	MSI-H	UCEC
TCGA-B5-A11H	MSI-H	UCEC
TCGA-D1-A17H	MSI-H	UCEC
TCGA-D1-A176	MSI-H	UCEC
TCGA-AX-A3G8	MSI-H	UCEC
TCGA-D1-A2G0	MSI-H	UCEC
TCGA-AJ-A23O	MSI-H	UCEC
TCGA-A5-A0GA	MSI-H	UCEC
TCGA-BS-A0U8	MSI-H	UCEC
TCGA-D1-A174	MSI-H	UCEC
TCGA-EO-A3KX	MSI-H	UCEC
TCGA-D1-A17R	MSI-H	UCEC
TCGA-BG-A0M4	MSI-H	UCEC
TCGA-AJ-A3OJ	MSI-H	UCEC
TCGA-AJ-A3BG	MSI-H	UCEC
TCGA-FI-A2D6	MSI-H	UCEC
TCGA-AX-A2HG	MSI-H	UCEC
TCGA-D1-A17D	MSI-H	UCEC
TCGA-AX-A1CE	MSI-H	UCEC
TCGA-AJ-A3OL	MSI-H	UCEC
TCGA-D1-A0ZS	MSI-H	UCEC
TCGA-AX-A3FT	MSI-H	UCEC
TCGA-BG-A0M0	MSI-H	UCEC
TCGA-AX-A3FS	MSI-H	UCEC
TCGA-AP-A1DK	MSI-H	UCEC
TCGA-EO-A3AU	MSI-H	UCEC
TCGA-DI-A1BU	MSI-H	UCEC
TCGA-A5-A0G1	MSI-H	UCEC
TCGA-AX-A2HC	MSI-H	UCEC
TCGA-BS-A0UL	MSI-H	UCEC
TCGA-EY-A548	MSI-H	UCEC
TCGA-A5-A0GW	MSI-H	UCEC
TCGA-DF-A2KY	MSI-H	UCEC
TCGA-B5-A0K6	MSI-H	UCEC
TCGA-EY-A1GU	MSI-H	UCEC
TCGA-D1-A16F	MSI-H	UCEC
TCGA-EY-A1GF	MSI-H	UCEC
TCGA-BG-A18B	MSI-H	UCEC
TCGA-BG-A0VW	MSI-H	UCEC
TCGA-EO-A22T	MSI-H	UCEC
TCGA-AX-A064	MSI-H	UCEC
TCGA-D1-A17U	MSI-H	UCEC
TCGA-B5-A0JU	MSI-H	UCEC
TCGA-QS-A5YR	MSI-H	UCEC
TCGA-BG-A221	MSI-H	UCEC
TCGA-AX-A063	MSI-H	UCEC
TCGA-D1-A177	MSI-H	UCEC
TCGA-PG-A6IB	MSI-H	UCEC
TCGA-EC-A24G	MSI-H	UCEC
TCGA-B5-A0JZ	MSI-H	UCEC
TCGA-AX-A060	MSI-H	UCEC
TCGA-E6-A2P8	MSI-H	UCEC
TCGA-AX-A2HA	MSI-H	UCEC
TCGA-D1-A101	MSI-H	UCEC
TCGA-BS-A0TA	MSI-H	UCEC
TCGA-B5-A11G	MSI-H	UCEC
TCGA-B5-A3FC	MSI-H	UCEC
TCGA-AX-A0J1	MSI-H	UCEC
TCGA-B5-A5OC	MSI-H	UCEC
TCGA-EY-A1H0	MSI-H	UCEC
TCGA-BG-A0VZ	MSI-H	UCEC
TCGA-B5-A1MW	MSI-H	UCEC
TCGA-AP-A051	MSI-H	UCEC
TCGA-AP-A0LP	MSI-H	UCEC
TCGA-AP-A1DM	MSI-H	UCEC
TCGA-AX-A1C5	MSI-H	UCEC
TCGA-D1-A175	MSI-H	UCEC
TCGA-BS-A0V4	MSI-H	UCEC
TCGA-D1-A1NZ	MSI-H	UCEC
TCGA-D1-A17B	MSI-H	UCEC
TCGA-PG-A917	MSI-H	UCEC
TCGA-AP-A054	MSI-H	UCEC
TCGA-AX-A05Y	MSI-H	UCEC
TCGA-BS-A0UA	MSI-H	UCEC
TCGA-BG-A3EW	MSI-H	UCEC
TCGA-AX-A06H	MSI-H	UCEC
TCGA-BK-A13B	MSI-H	UCEC
TCGA-EC-A1NJ	MSI-H	UCEC
TCGA-D1-A0ZO	MSI-H	UCEC
TCGA-A5-A7WJ	MSI-H	UCEC
TCGA-D1-A163	MSI-H	UCEC
TCGA-AX-A2IN	MSI-H	UCEC
TCGA-BS-A0UJ	MSI-H	UCEC
TCGA-B5-A11E	MSI-L	UCEC
TCGA-E6-A1LX	MSI-L	UCEC
TCGA-A5-A0G5	MSI-L	UCEC
TCGA-A5-A0G2	MSI-L	UCEC
TCGA-D1-A16Y	MSI-L	UCEC
TCGA-AP-A1DV	MSI-L	UCEC
TCGA-AX-A0J0	MSI-L	UCEC
TCGA-B5-A1MV	MSI-L	UCEC
TCGA-BG-A187	MSI-L	UCEC
TCGA-AP-A3K1	MSI-L	UCEC
TCGA-AJ-A3OK	MSI-L	UCEC
TCGA-AJ-A3EL	MSI-L	UCEC
TCGA-BS-A0U7	MSI-L	UCEC
TCGA-B5-A1MZ	MSI-L	UCEC
TCGA-B5-A3FH	MSI-L	UCEC
TCGA-D1-A15X	MSI-L	UCEC
TCGA-AP-A1E0	MSI-L	UCEC
TCGA-A5-A2K4	MSI-L	UCEC
TCGA-D1-A0ZP	MSI-L	UCEC
TCGA-B5-A3FA	MSI-L	UCEC
TCGA-D1-A15Z	MSI-L	UCEC
TCGA-AX-A06F	MSI-L	UCEC
TCGA-B5-A11Y	MSI-L	UCEC
TCGA-AX-A2H8	MSI-L	UCEC
TCGA-AX-A0IW	MSI-L	UCEC
TCGA-B5-A11X	MSI-L	UCEC
TCGA-D1-A3DA	MSI-L	UCEC
TCGA-H5-A2HR	MSI-L	UCEC
TCGA-D1-A103	MSI-L	UCEC
TCGA-FI-A2EY	MSI-L	UCEC
TCGA-AJ-A3BK	MSI-L	UCEC
TCGA-EO-A22R	MSI-L	UCEC
TCGA-AP-A056	MSI-L	UCEC
TCGA-B5-A0JN	MSI-L	UCEC
TCGA-B5-A11O	MSI-L	UCEC
TCGA-EY-A210	MSI-L	UCEC
TCGA-B5-A11P	MSI-L	UCEC
TCGA-AX-A1CC	MSI-L	UCEC
TCGA-B5-A11N	MSI-L	UCEC
TCGA-D1-A17Q	MSI-L	UCEC
TCGA-AX-A1CN	MSI-L	UCEC
TCGA-D1-A1NW	MSI-L	UCEC
TCGA-BS-A0UV	MSI-L	UCEC
TCGA-A5-A1OK	MSS	UCEC
TCGA-AX-A3FW	MSS	UCEC
TCGA-DF-A2KR	MSS	UCEC
TCGA-D1-A2G7	MSS	UCEC
TCGA-EY-A1GD	MSS	UCEC
TCGA-B5-A3S1	MSS	UCEC
TCGA-EY-A212	MSS	UCEC
TCGA-D1-A179	MSS	UCEC
TCGA-D1-A0ZQ	MSS	UCEC
TCGA-FI-A2EX	MSS	UCEC
TCGA-AP-A05J	MSS	UCEC
TCGA-A5-A0R6	MSS	UCEC
TCGA-AX-A1CR	MSS	UCEC
TCGA-KP-A3W1	MSS	UCEC
TCGA-AP-A05P	MSS	UCEC
TCGA-B5-A5OD	MSS	UCEC
TCGA-JU-AAVI	MSS	UCEC
TCGA-FI-A3PX	MSS	UCEC
TCGA-B5-A11F	MSS	UCEC
TCGA-DI-A1C3	MSS	UCEC
TCGA-D1-A162	MSS	UCEC
TCGA-AJ-A3BF	MSS	UCEC
TCGA-B5-A0K1	MSS	UCEC
TCGA-D1-A16R	MSS	UCEC
TCGA-EY-A214	MSS	UCEC
TCGA-D1-A168	MSS	UCEC
TCGA-AJ-A6NU	MSS	UCEC
TCGA-EO-A3L0	MSS	UCEC
TCGA-FI-A2EU	MSS	UCEC
TCGA-AP-A0LM	MSS	UCEC
TCGA-AP-A1E3	MSS	UCEC
TCGA-AX-A1CK	MSS	UCEC
TCGA-FI-A2D2	MSS	UCEC
TCGA-D1-A3JP	MSS	UCEC
TCGA-PG-A7D5	MSS	UCEC
TCGA-AX-A062	MSS	UCEC
TCGA-EO-A3B0	MSS	UCEC
TCGA-AW-A1PO	MSS	UCEC
TCGA-EY-A1GM	MSS	UCEC
TCGA-KJ-A3U4	MSS	UCEC
TCGA-B5-A0JS	MSS	UCEC
TCGA-AJ-A3NG	MSS	UCEC
TCGA-A5-A1OJ	MSS	UCEC
TCGA-BG-A0M7	MSS	UCEC
TCGA-EO-A22X	MSS	UCEC
TCGA-BK-A6W3	MSS	UCEC
TCGA-AX-A1CF	MSS	UCEC
TCGA-B5-A3F9	MSS	UCEC
TCGA-D1-A1O8	MSS	UCEC
TCGA-D1-A16X	MSS	UCEC
TCGA-PG-A5BC	MSS	UCEC
TCGA-D1-A17S	MSS	UCEC
TCGA-AX-A05T	MSS	UCEC
TCGA-AP-A0LQ	MSS	UCEC
TCGA-FI-A2F9	MSS	UCEC
TCGA-BK-A4ZD	MSS	UCEC
TCGA-B5-A0K8	MSS	UCEC
TCGA-A5-A0R9	MSS	UCEC
TCGA-B5-A0K0	MSS	UCEC
TCGA-A5-A3LO	MSS	UCEC
TCGA-BS-A0V8	MSS	UCEC
TCGA-BK-A0CC	MSS	UCEC
TCGA-EO-A3AS	MSS	UCEC
TCGA-EO-A3B1	MSS	UCEC
TCGA-BK-A56F	MSS	UCEC
TCGA-BG-A0W1	MSS	UCEC
TCGA-AX-A0IS	MSS	UCEC
TCGA-B5-A0K7	MSS	UCEC
TCGA-D1-A17N	MSS	UCEC
TCGA-BG-A0M6	MSS	UCEC
TCGA-KP-A3W3	MSS	UCEC
TCGA-EY-A2OQ	MSS	UCEC
TCGA-B5-A1MR	MSS	UCEC
TCGA-A5-A0R7	MSS	UCEC
TCGA-D1-A161	MSS	UCEC
TCGA-QS-A5YQ	MSS	UCEC
TCGA-A5-A0GP	MSS	UCEC
TCGA-A5-A0VO	MSS	UCEC
TCGA-EY-A3L3	MSS	UCEC
TCGA-EY-A2OO	MSS	UCEC
TCGA-A5-A0R8	MSS	UCEC
TCGA-B5-A11L	MSS	UCEC
TCGA-D1-A3JQ	MSS	UCEC
TCGA-BG-A0MT	MSS	UCEC
TCGA-EO-A3AY	MSS	UCEC
TCGA-AX-A3G4	MSS	UCEC
TCGA-A5-A2K2	MSS	UCEC
TCGA-A5-A0G3	MSS	UCEC
TCGA-D1-A16O	MSS	UCEC
TCGA-EY-A1GJ	MSS	UCEC
TCGA-BS-A0TG	MSS	UCEC
TCGA-AJ-A2QL	MSS	UCEC
TCGA-AX-A06D	MSS	UCEC
TCGA-A5-A1OG	MSS	UCEC
TCGA-AJ-A3EJ	MSS	UCEC
TCGA-BG-A0LW	MSS	UCEC
TCGA-EO-A2CG	MSS	UCEC
TCGA-D1-A0ZN	MSS	UCEC
TCGA-E6-A1LZ	MSS	UCEC
TCGA-AX-A3G3	MSS	UCEC
TCGA-5B-A90C	MSS	UCEC
TCGA-EY-A1GI	MSS	UCEC
TCGA-D1-A16G	MSS	UCEC
TCGA-5S-A9Q8	MSS	UCEC
TCGA-DI-A1NN	MSS	UCEC
TCGA-AX-A05W	MSS	UCEC
TCGA-BG-A0MC	MSS	UCEC
TCGA-A5-A0GJ	MSS	UCEC
TCGA-BG-A0YU	MSS	UCEC
TCGA-AX-A06B	MSS	UCEC
TCGA-AP-A1E4	MSS	UCEC
TCGA-D1-A16S	MSS	UCEC
TCGA-D1-A0ZV	MSS	UCEC
TCGA-B5-A3FB	MSS	UCEC
TCGA-EO-A2CH	MSS	UCEC
TCGA-D1-A0ZR	MSS	UCEC
TCGA-BG-A0MU	MSS	UCEC
TCGA-BG-A0MS	MSS	UCEC
TCGA-EY-A1GX	MSS	UCEC
TCGA-B5-A121	MSS	UCEC
TCGA-BG-A0M2	MSS	UCEC
TCGA-A5-A0GM	MSS	UCEC
TCGA-B5-A0K4	MSS	UCEC
TCGA-D1-A1O0	MSS	UCEC
TCGA-BS-A0V6	MSS	UCEC
TCGA-AX-A3GB	MSS	UCEC
TCGA-D1-A169	MSS	UCEC
TCGA-AP-A0L8	MSS	UCEC
TCGA-D1-A165	MSS	UCEC
TCGA-A5-A1OH	MSS	UCEC
TCGA-A5-A3LP	MSS	UCEC
TCGA-AJ-A3BD	MSS	UCEC
TCGA-BK-A26L	MSS	UCEC
TCGA-AX-A3G1	MSS	UCEC
TCGA-BG-A0MG	MSS	UCEC
TCGA-BG-A0RY	MSS	UCEC
TCGA-AJ-A5DW	MSS	UCEC
TCGA-EY-A1GS	MSS	UCEC
TCGA-BG-A0YV	MSS	UCEC
TCGA-BG-A2AE	MSS	UCEC
TCGA-SL-A6J9	MSS	UCEC
TCGA-BS-A0U5	MSS	UCEC
TCGA-AP-A05A	MSS	UCEC
TCGA-AJ-A2QM	MSS	UCEC
TCGA-EY-A1G8	MSS	UCEC
TCGA-EO-A3KU	MSS	UCEC
TCGA-BG-A0W2	MSS	UCEC
TCGA-AX-A06L	MSS	UCEC
TCGA-B5-A1MU	MSS	UCEC
TCGA-B5-A11W	MSS	UCEC
TCGA-FI-A2D5	MSS	UCEC
TCGA-B5-A11I	MSS	UCEC
TCGA-D1-A15V	MSS	UCEC
TCGA-EY-A1G7	MSS	UCEC
TCGA-KP-A3VZ	MSS	UCEC
TCGA-BG-A0VX	MSS	UCEC
TCGA-BS-A0UF	MSS	UCEC
TCGA-AP-A05D	MSS	UCEC
TCGA-EO-A1Y8	MSS	UCEC
TCGA-AJ-A2QK	MSS	UCEC
TCGA-A5-A7WK	MSS	UCEC
TCGA-D1-A1NX	MSS	UCEC
TCGA-QF-A5YS	MSS	UCEC
TCGA-BG-A0MA	MSS	UCEC
TCGA-EY-A1GW	MSS	UCEC
TCGA-EY-A4KR	MSS	UCEC
TCGA-BS-A0TI	MSS	UCEC
TCGA-FI-A2CX	MSS	UCEC
TCGA-AJ-A2QN	MSS	UCEC
TCGA-BG-A0M8	MSS	UCEC
TCGA-D1-A102	MSS	UCEC
TCGA-AX-A3FX	MSS	UCEC
TCGA-D1-A17C	MSS	UCEC
TCGA-AX-A2HK	MSS	UCEC
TCGA-AJ-A4ZG	MSS	UCEC
TCGA-BS-A0WQ	MSS	UCEC
TCGA-EY-A1GT	MSS	UCEC
TCGA-EY-A1GR	MSS	UCEC
TCGA-AJ-A3NH	MSS	UCEC
TCGA-EO-A1Y7	MSS	UCEC
TCGA-AX-A3G7	MSS	UCEC
TCGA-AX-A1CI	MSS	UCEC
TCGA-SJ-A6ZJ	MSS	UCEC
TCGA-B5-A11M	MSS	UCEC
TCGA-BG-A186	MSS	UCEC
TCGA-AP-A05H	MSS	UCEC
TCGA-BG-A0MO	MSS	UCEC
TCGA-AP-A0LF	MSS	UCEC
TCGA-AX-A1C7	MSS	UCEC
TCGA-EY-A1GP	MSS	UCEC
TCGA-D1-A3DG	MSS	UCEC
TCGA-B5-A0K3	MSS	UCEC
TCGA-AX-A2HF	MSS	UCEC
TCGA-DF-A2L0	MSS	UCEC
TCGA-BS-A0TC	MSS	UCEC
TCGA-AP-A0L9	MSS	UCEC
TCGA-D1-A3DH	MSS	UCEC
TCGA-AP-A0LH	MSS	UCEC
TCGA-AJ-A3IA	MSS	UCEC
TCGA-AX-A2IO	MSS	UCEC
TCGA-A5-AB3J	MSS	UCEC
TCGA-D1-A0ZZ	MSS	UCEC
TCGA-D1-A16J	MSS	UCEC
TCGA-BS-A0T9	MSS	UCEC
TCGA-AX-A0IU	MSS	UCEC
TCGA-D1-A16Q	MSS	UCEC
TCGA-BG-A0M9	MSS	UCEC
TCGA-D1-A16V	MSS	UCEC
TCGA-EY-A3QX	MSS	UCEC
TCGA-BG-A0M3	MSS	UCEC
TCGA-BK-A0CA	MSS	UCEC
TCGA-AJ-A3BI	MSS	UCEC
TCGA-AX-A3FZ	MSS	UCEC
TCGA-BK-A139	MSS	UCEC
TCGA-BK-A6W4	MSS	UCEC
TCGA-QS-A744	MSS	UCEC
TCGA-A5-A0GR	MSS	UCEC
TCGA-AX-A2HH	MSS	UCEC
TCGA-D1-A16I	MSS	UCEC
TCGA-QS-A8F1	MSS	UCEC
TCGA-A5-A0GX	MSS	UCEC
TCGA-D1-A16D	MSS	UCEC
TCGA-B5-A0JX	MSS	UCEC
TCGA-DF-A2KV	MSS	UCEC
TCGA-BK-A0CB	MSS	UCEC
TCGA-D1-A17K	MSS	UCEC
TCGA-B5-A1MY	MSS	UCEC
TCGA-AJ-A23N	MSS	UCEC
TCGA-AP-A0LV	MSS	UCEC
TCGA-A5-A0GV	MSS	UCEC
TCGA-PG-A916	MSS	UCEC
TCGA-EO-A1Y5	MSS	UCEC
TCGA-EO-A3KW	MSS	UCEC
TCGA-BS-A0U9	MSS	UCEC
TCGA-FI-A2F8	MSS	UCEC
TCGA-FI-A3PV	MSS	UCEC
TCGA-AP-A0LN	MSS	UCEC
TCGA-BG-A0VV	MSS	UCEC
TCGA-B5-A0JY	MSS	UCEC
TCGA-KP-A3W4	MSS	UCEC
TCGA-DI-A2QY	MSS	UCEC
TCGA-BG-A18C	MSS	UCEC
TCGA-D1-A17L	MSS	UCEC
TCGA-AX-A06J	MSS	UCEC
TCGA-A5-A2K5	MSS	UCEC
TCGA-B5-A11S	MSS	UCEC
TCGA-A5-A0GE	MSS	UCEC
TCGA-AP-A5FX	MSS	UCEC
TCGA-DI-A2QU	MSS	UCEC
TCGA-PG-A915	MSS	UCEC
TCGA-BG-A0MI	MSS	UCEC
TCGA-AP-A0LL	MSS	UCEC
TCGA-AP-A1DQ	MSS	UCEC
TCGA-A5-A0GU	MSS	UCEC
TCGA-E6-A8L9	MSS	UCEC
TCGA-EY-A1GC	MSS	UCEC
TCGA-FI-A2CY	MSS	UCEC
TCGA-AJ-A5DV	MSS	UCEC
TCGA-AX-A1C8	MSS	UCEC
TCGA-EO-A3AV	MSS	UCEC
TCGA-AJ-A23M	MSS	UCEC
TCGA-B5-A11V	MSS	UCEC
TCGA-AJ-A3EM	MSS	UCEC
TCGA-AX-A2H5	MSS	UCEC
TCGA-A5-A0GQ	MSS	UCEC
TCGA-AJ-A3TW	MSS	UCEC
TCGA-DI-A1NO	MSS	UCEC
TCGA-EY-A1GL	MSS	UCEC
TCGA-AP-A0LI	MSS	UCEC
TCGA-AX-A1CP	MSS	UCEC
TCGA-BS-A0UT	MSS	UCEC
TCGA-DI-A2QT	MSS	UCEC
TCGA-D1-A16B	MSS	UCEC
TCGA-AX-A3G6	MSS	UCEC
TCGA-AP-A053	MSS	UCEC
TCGA-B5-A11Q	MSS	UCEC
TCGA-AP-A052	MSS	UCEC
TCGA-AX-A2H4	MSS	UCEC
TCGA-A5-A0RA	MSS	UCEC
TCGA-AJ-A3NC	MSS	UCEC
TCGA-KP-A3W0	MSS	UCEC
TCGA-B5-A5OE	MSS	UCEC
TCGA-B5-A0JT	MSS	UCEC
TCGA-K6-A3WQ	MSS	UCEC
TCGA-D1-A17T	MSS	UCEC
TCGA-BS-A0V7	MSS	UCEC
TCGA-BG-A3PP	MSS	UCEC
TCGA-AJ-A3NF	MSS	UCEC
TCGA-AX-A3FV	MSS	UCEC
TCGA-AP-A0LO	MSS	UCEC
TCGA-B5-A11R	MSS	UCEC
TCGA-D1-A1O5	MSS	UCEC
TCGA-EY-A2ON	MSS	UCEC
TCGA-EY-A72D	MSS	UCEC
TCGA-AX-A2H7	MSS	UCEC
TCGA-E6-A1M0	MSS	UCEC
TCGA-EY-A1GV	MSS	UCEC
TCGA-AX-A2H2	MSS	UCEC
TCGA-DI-A1BY	MSS	UCEC
TCGA-AX-A05Z	MSS	UCEC
TCGA-BG-A0MH	MSS	UCEC
TCGA-D1-A15W	MSS	UCEC
TCGA-QF-A5YT	MSS	UCEC
TCGA-D1-A1NU	MSS	UCEC
TCGA-AX-A05U	MSS	UCEC
TCGA-D1-A0ZU	MSS	UCEC
TCGA-B5-A1N2	MSS	UCEC
TCGA-B5-A1MS	MSS	UCEC
TCGA-BG-A0VT	MSS	UCEC
TCGA-B5-A11Z	MSS	UCEC
TCGA-EY-A1GE	MSS	UCEC
TCGA-A5-A0GN	MSS	UCEC
TCGA-AJ-A3I9	MSS	UCEC
TCGA-B5-A0KB	MSS	UCEC
TCGA-EO-A22Y	MSS	UCEC
TCGA-D1-A16E	MSS	UCEC
TCGA-4E-A92E	MSS	UCEC
TCGA-AP-A0LJ	MSS	UCEC
TCGA-BK-A13C	MSS	UCEC
TCGA-EY-A1GH	MSS	UCEC
TCGA-BG-A18A	MSS	UCEC
TCGA-PG-A914	MSS	UCEC
TCGA-BS-A0TD	MSS	UCEC

## Sheet: TMB
id	TMB
TCGA-BR-8363	29.2895
TCGA-BR-8590	2.21053
TCGA-D7-5579	3.05263
TCGA-FP-8099	2.71053
TCGA-HF-7132	28.2368
TCGA-BR-A4J6	0.684211
TCGA-VQ-A91N	2.15789
TCGA-D7-6818	3.60526
TCGA-BR-4257	24.7105
TCGA-D7-A4YT	6
TCGA-VQ-A8DL	3.65789
TCGA-CD-A4MI	23.6842
TCGA-VQ-A8PD	1.31579
TCGA-D7-8572	3.76316
TCGA-BR-6565	2.65789
TCGA-CG-4438	2.94737
TCGA-HU-A4GY	0.947368
TCGA-CG-5725	2.34211
TCGA-FP-A4BE	34.2895
TCGA-BR-4279	0.789474
TCGA-BR-A4J4	1.57895
TCGA-CD-8527	4.97368
TCGA-BR-A4PF	2.42105
TCGA-CG-4462	1.18421
TCGA-VQ-AA6D	16.2368
TCGA-VQ-A92D	2.52632
TCGA-BR-7704	7.5
TCGA-BR-8285	2.05263
TCGA-VQ-A91Z	3.05263
TCGA-VQ-A8PF	1.97368
TCGA-VQ-A8PK	1.97368
TCGA-CD-8529	8.28947
TCGA-CG-5723	40.7368
TCGA-CD-8533	2.28947
TCGA-SW-A7EA	13.7632
TCGA-CD-8526	1.07895
TCGA-BR-8690	3.15789
TCGA-FP-8211	2.42105
TCGA-BR-A4CR	1.23684
TCGA-ZA-A8F6	1.02632
TCGA-BR-6452	96.8947
TCGA-VQ-A8E0	2.15789
TCGA-BR-A452	2.10526
TCGA-HU-A4H2	3.63158
TCGA-BR-A4PD	3.23684
TCGA-CD-5800	3.26316
TCGA-HJ-7597	16.5526
TCGA-BR-8365	0.552632
TCGA-BR-7707	28.7895
TCGA-CG-5734	1.55263
TCGA-VQ-AA6K	1.57895
TCGA-BR-4256	22.6579
TCGA-VQ-AA6F	1.05263
TCGA-VQ-A8DU	3.07895
TCGA-D7-5577	2.52632
TCGA-IN-A6RR	2.84211
TCGA-RD-A8N0	0.0526316
TCGA-BR-7851	31.0526
TCGA-BR-A4J7	0.736842
TCGA-CD-8524	3.05263
TCGA-BR-6563	1.23684
TCGA-HU-A4GP	3.71053
TCGA-VQ-A8PC	2.63158
TCGA-HU-A4G2	0.921053
TCGA-BR-4253	1.84211
TCGA-BR-A4J5	1.65789
TCGA-CG-5724	2.15789
TCGA-CD-A4MH	1.55263
TCGA-CG-5718	1.63158
TCGA-EQ-8122	3.71053
TCGA-BR-8367	1.26316
TCGA-D7-A748	0.763158
TCGA-D7-6528	6.73684
TCGA-BR-4188	1.65789
TCGA-BR-6566	19.4474
TCGA-HU-A4HB	0.289474
TCGA-BR-8373	1.63158
TCGA-VQ-AA6A	1.94737
TCGA-CG-5733	25.5526
TCGA-CG-5726	29.2105
TCGA-BR-8676	1.60526
TCGA-HU-8608	1.89474
TCGA-CD-8536	21.2632
TCGA-D7-6519	1.05263
TCGA-IN-AB1X	2.65789
TCGA-BR-6564	0.473684
TCGA-BR-7957	1.02632
TCGA-BR-7722	0.789474
TCGA-BR-8286	2.73684
TCGA-BR-8364	0.342105
TCGA-IN-A6RJ	2.18421
TCGA-B7-A5TN	1.63158
TCGA-VQ-A8PS	0.815789
TCGA-D7-6520	1.18421
TCGA-BR-8677	1.36842
TCGA-R5-A7ZF	1.05263
TCGA-CD-8525	1.55263
TCGA-BR-8291	0.605263
TCGA-HU-A4GT	33.0789
TCGA-BR-8080	3.28947
TCGA-CG-5727	2.97368
TCGA-CG-4300	2.13158
TCGA-IN-A7NR	1.52632
TCGA-BR-7959	2
TCGA-HF-7131	1.84211
TCGA-B7-5818	8
TCGA-VQ-A91Y	0.973684
TCGA-BR-8366	3.84211
TCGA-BR-8284	6.05263
TCGA-D7-A4YY	9.97368
TCGA-BR-4267	1.89474
TCGA-BR-4255	1.07895
TCGA-BR-6803	0.210526
TCGA-VQ-A94R	6.28947
TCGA-HU-A4GN	25.3684
TCGA-BR-8369	4.13158
TCGA-BR-7703	15.1053
TCGA-BR-4371	2.94737
TCGA-D7-5578	4.57895
TCGA-BR-8370	2.23684
TCGA-CD-5804	1.5
TCGA-F1-A72C	0.973684
TCGA-IN-A6RI	2.10526
TCGA-D7-6525	3.23684
TCGA-CG-4442	33.6842
TCGA-CG-5730	3
TCGA-HU-A4HD	3.92105
TCGA-VQ-A91D	53.8421
TCGA-RD-A8N4	0.0263158
TCGA-BR-A4J8	1.55263
TCGA-CG-4305	28.5789
TCGA-BR-A4CQ	3.68421
TCGA-BR-8382	21.4474
TCGA-RD-A8N9	2.26316
TCGA-VQ-A8PT	31.7105
TCGA-BR-8485	6.57895
TCGA-CG-4436	3.23684
TCGA-RD-A8N6	3.23684
TCGA-IN-8663	3.26316
TCGA-RD-A7C1	5.68421
TCGA-CD-A4MG	53.4211
TCGA-CD-8528	2.02632
TCGA-VQ-A91K	30.0526
TCGA-VQ-A8PZ	1.5
TCGA-VQ-A94O	1.28947
TCGA-CG-4437	11.1579
TCGA-KB-A6F5	1.15789
TCGA-BR-8483	2.47368
TCGA-VQ-A922	2.92105
TCGA-IN-A6RL	9.26316
TCGA-FP-A8CX	1.89474
TCGA-CD-A48A	4.84211
TCGA-D7-A6EX	2.5
TCGA-SW-A7EB	2.84211
TCGA-VQ-A8E7	1.86842
TCGA-BR-4183	0.973684
TCGA-D7-6820	1.55263
TCGA-CD-A48C	4.36842
TCGA-BR-4362	36.3421
TCGA-VQ-A8P2	150.632
TCGA-HU-A4GC	2.78947
TCGA-D7-6817	1.68421
TCGA-CG-5716	0.210526
TCGA-D7-6815	2.42105
TCGA-VQ-A91A	2.76316
TCGA-VQ-A8PP	33.9737
TCGA-HU-8604	4.36842
TCGA-D7-6526	4.15789
TCGA-B7-A5TK	0.947368
TCGA-D7-A6F0	2.44737
TCGA-VQ-AA6B	1.78947
TCGA-BR-8484	1.57895
TCGA-CG-5719	1.05263
TCGA-CG-4306	26
TCGA-HU-8238	3.63158
TCGA-BR-4191	4.47368
TCGA-IN-A7NU	1.86842
TCGA-BR-8678	2.44737
TCGA-BR-8360	20.0789
TCGA-BR-4361	54
TCGA-BR-4184	70.4211
TCGA-KB-A6F7	2.31579
TCGA-D7-6524	1.60526
TCGA-D7-6518	1.28947
TCGA-IN-8462	2.55263
TCGA-BR-8486	1.21053
TCGA-HU-A4GF	2.94737
TCGA-RD-A8N5	0.631579
TCGA-3M-AB47	2.42105
TCGA-BR-4294	0.631579
TCGA-VQ-A8PB	18.8684
TCGA-VQ-A94U	3.15789
TCGA-CG-5728	32.3684
TCGA-FP-7916	1.81579
TCGA-CG-4304	1.5
TCGA-CD-5803	0.684211
TCGA-RD-A8MV	1.57895
TCGA-BR-A44T	0.184211
TCGA-VQ-A91S	5.28947
TCGA-3M-AB46	3.94737
TCGA-B7-5816	26.2105
TCGA-VQ-A91W	0.815789
TCGA-D7-A4YV	20.9474
TCGA-BR-8487	66.5263
TCGA-BR-7958	3.44737
TCGA-VQ-A8PY	1.55263
TCGA-IN-A6RO	6.10526
TCGA-BR-8682	1.36842
TCGA-CD-A4MJ	15.8947
TCGA-BR-A4IU	0.447368
TCGA-CG-4441	2.23684
TCGA-F1-A448	11.1579
TCGA-HU-A4GD	1.65789
TCGA-FP-7735	1.02632
TCGA-CG-5720	1.5
TCGA-BR-8381	2.23684
TCGA-BR-4187	0.421053
TCGA-VQ-A8E3	17.1579
TCGA-CD-8530	1.52632
TCGA-BR-8368	22.5526
TCGA-D7-A747	2.02632
TCGA-RD-A8MW	1.47368
TCGA-D7-6527	4.47368
TCGA-VQ-A91V	5.05263
TCGA-CG-5717	1.86842
TCGA-BR-4370	25.1579
TCGA-HU-8244	2.34211
TCGA-BR-8680	132.684
TCGA-BR-8371	0.368421
TCGA-HU-A4G9	17.7632
TCGA-BR-8588	2.39474
TCGA-CG-4476	2.52632
TCGA-D7-8575	1.05263
TCGA-BR-A4CS	3.13158
TCGA-CD-A486	2.05263
TCGA-HU-A4H3	21.5789
TCGA-BR-8295	1.13158
TCGA-HU-A4GQ	42.6842
TCGA-F1-6177	30.1053
TCGA-CD-A489	1.52632
TCGA-VQ-AA6J	2.84211
TCGA-R5-A7ZR	1.44737
TCGA-BR-8077	2.36842
TCGA-HU-A4G6	1.63158
TCGA-FP-8631	1.94737
TCGA-BR-8059	16.4474
TCGA-HU-A4GU	32.1053
TCGA-CD-8532	0.684211
TCGA-MX-A5UG	0.684211
TCGA-ZQ-A9CR	2.21053
TCGA-BR-6453	3.81579
TCGA-CG-4474	1.84211
TCGA-CG-4465	14.7632
TCGA-BR-A453	0.894737
TCGA-VQ-A8PJ	3.31579
TCGA-B7-A5TI	13.8947
TCGA-IN-A6RS	1.86842
TCGA-IN-7806	1.5
TCGA-CG-5722	1.71053
TCGA-HU-8249	3.02632
TCGA-D7-A4YX	1.52632
TCGA-BR-6455	1.71053
TCGA-D7-A4Z0	6.78947
TCGA-BR-A4J1	1.26316
TCGA-BR-6801	0.868421
TCGA-D7-A6F2	1.39474
TCGA-VQ-A8PM	1.02632
TCGA-KB-A93G	1.76316
TCGA-D7-8573	1.63158
TCGA-MX-A663	1.78947
TCGA-R5-A805	2.60526
TCGA-CD-A487	3.81579
TCGA-F1-6874	20.7632
TCGA-VQ-A91X	4.65789
TCGA-CG-4477	2.94737
TCGA-HU-A4H5	5.94737
TCGA-HF-7133	1.63158
TCGA-FP-7829	4.97368
TCGA-R5-A7O7	2.26316
TCGA-HU-A4GH	16.6053
TCGA-BR-4280	16.9474
TCGA-HU-A4GX	29.1579
TCGA-VQ-A91E	17.7105
TCGA-CG-4475	1.10526
TCGA-MX-A666	2.15789
TCGA-VQ-AA6G	2.71053
TCGA-BR-8296	1.18421
TCGA-D7-8579	2.23684
TCGA-VQ-A8DT	3.81579
TCGA-BR-6802	9.92105
TCGA-HF-7136	1.73684
TCGA-BR-A4J2	0.605263
TCGA-BR-A4QI	2.60526
TCGA-BR-8361	36.7895
TCGA-CD-5813	3.34211
TCGA-HU-8245	1.39474
TCGA-CG-4466	3.97368
TCGA-D7-8574	0.5
TCGA-BR-7723	3.18421
TCGA-CG-4469	6.52632
TCGA-HF-7134	5.71053
TCGA-D7-6822	5.28947
TCGA-BR-6457	2.21053
TCGA-MX-A5UJ	33.3158
TCGA-HU-8243	2.5
TCGA-BR-6456	0.921053
TCGA-R5-A804	1.57895
TCGA-VQ-A928	1.31579
TCGA-HU-A4H4	13.8947
TCGA-VQ-AA68	3.78947
TCGA-VQ-A91U	2.86842
TCGA-BR-8372	29.7895
TCGA-CG-4455	0.815789
TCGA-F1-6875	1.68421
TCGA-CG-5732	0.947368
TCGA-CG-4440	2.94737
TCGA-D7-A4YU	4.63158
TCGA-D7-A74A	2.84211
TCGA-D7-A6EV	3.10526
TCGA-BR-6454	2.92105
TCGA-VQ-A91Q	2.07895
TCGA-CG-5721	92.9211
TCGA-RD-A7BS	0.815789
TCGA-RD-A7BW	1.13158
TCGA-BR-8297	4.55263
TCGA-CD-5799	0.684211
TCGA-BR-8380	1.42105
TCGA-BR-A4IV	0.263158
TCGA-CD-8531	5
TCGA-BR-4368	29.3947
TCGA-VQ-A8P8	1.71053
TCGA-HU-A4H6	2
TCGA-HU-A4G3	2.21053
TCGA-BR-A4QL	42
TCGA-KB-A93J	3.68421
TCGA-VQ-A8DZ	1.71053
TCGA-R5-A7ZE	3.15789
TCGA-VQ-A8P3	6.02632
TCGA-BR-4363	14.2105
TCGA-RD-A7BT	4.89474
TCGA-BR-7717	2.60526
TCGA-BR-8591	35.3158
TCGA-BR-4292	32.1053
TCGA-BR-A4QM	2.02632
TCGA-BR-8589	24.1053
TCGA-HU-A4G8	35.1842
TCGA-D7-6522	0.473684
TCGA-VQ-A8PO	19.8947
TCGA-VQ-A923	1.89474
TCGA-IN-7808	2.31579
TCGA-BR-8058	0.842105
TCGA-EQ-A4SO	3.89474
TCGA-IN-AB1V	0.921053
TCGA-HU-8602	37.8684
TCGA-D7-A6ET	0.289474
TCGA-BR-8687	3.81579
TCGA-BR-A44U	1.76316
TCGA-VQ-A94T	1.44737
TCGA-BR-8686	2.07895
TCGA-VQ-A8DV	1.52632
TCGA-VQ-A925	2.44737
TCGA-BR-A4IZ	0.184211
TCGA-BR-7901	3
TCGA-BR-6852	24
TCGA-FP-8210	0.0789474
TCGA-D7-A6EZ	6.13158
TCGA-EQ-5647	1.57895
TCGA-RD-A8NB	13.1053
TCGA-BR-4357	4.84211
TCGA-CD-5801	8.47368
TCGA-VQ-A8P5	4.47368
TCGA-BR-6705	1.60526
TCGA-IN-A7NT	2.31579
TCGA-R5-A7ZI	19.3158
TCGA-RD-A8N1	2.13158
TCGA-IN-A6RP	3.36842
TCGA-BR-8078	37.9211
TCGA-CG-4443	1.89474
TCGA-VQ-A8PX	13.0263
TCGA-VQ-A8PH	4.31579
TCGA-BR-7716	3.23684
TCGA-BR-8060	4.23684
TCGA-VQ-A8E2	2.44737
TCGA-VQ-A8PE	2.5
TCGA-HU-8610	1.28947
TCGA-HF-A5NB	32.5263
TCGA-CG-4449	1.94737
TCGA-BR-7197	3.65789
TCGA-BR-8384	0.921053
TCGA-BR-6707	1.39474
TCGA-D7-8578	1.15789
TCGA-BR-8683	2.92105
TCGA-CD-5802	1.05263
TCGA-HU-A4H0	3.44737
TCGA-KB-A93H	4.28947
TCGA-CG-4444	3.36842
TCGA-VQ-A927	0.842105
TCGA-D7-A6EY	31.8421
TCGA-HU-A4GJ	0.0526316
TCGA-D7-8570	2.26316
TCGA-D7-6521	1.42105
TCGA-VQ-AA6I	2.15789
TCGA-BR-6458	6.15789
TCGA-BR-8592	0.605263
TCGA-BR-8081	20.3421
TCGA-BR-A4IY	3
TCGA-D7-A74B	0.368421
TCGA-CG-4301	1.05263
TCGA-VQ-A8PU	2.5
TCGA-VQ-AA69	1.31579
TCGA-IP-7968	2.31579
TCGA-BR-4201	34.0263
TCGA-BR-4366	2.81579
TCGA-FP-A4BF	2.07895
TCGA-CD-5798	1.57895
TCGA-VQ-AA64	5.73684
TCGA-HU-A4H8	26.8947
TCGA-VQ-A924	31.9474
TCGA-BR-6706	4.15789
TCGA-VQ-A8PQ	0.131579
TCGA-CG-4460	41.7105
TCGA-VQ-A94P	1.23684
TCGA-IN-A6RN	2.10526
TCGA-B7-A5TJ	4.84211
TCGA-BR-6709	0.710526
TCGA-BR-7196	1.39474
TCGA-BR-A4PE	4.26316
TCGA-FP-7998	1.28947
TCGA-FP-A9TM	3
TCGA-BR-4369	3.5
TCGA-BR-7715	2.81579
